# Supplementary material for: ZCF32, a fungus specific Zn(II)2 Cys6 transcription factor, is a repressor of the biofilm development in the human pathogen Candida albicans
Source: Sci Rep. 2016 Aug 8;6:31124. doi: 10.1038/srep31124 (PMC4976313; doi:10.1038/srep31124)
Supplement: Supplementary Dataset 1 [file srep31124-s2.xls]

## Sheet: After_elimination_variation
																	`					Annotations											CGD Annotation
ProbeName	Fold_SC-1-30C	Flag_SC-1-30C	Fold_SC-2-30C	Flag_SC-2-30C	GeomeanFold_SC-30C	Fold_zcf32 delta/delta -5-30C	Flag_zcf32 delta/delta -5-30C	Fold_zcf32 delta/delta - 22-30C	Flag_zcf32 delta/delta - 22-30C	GeomeanFold_zcf32 delta/delta-30C	P-value_Mutant-30	gProcesseSignal_SC-1-30C	gProcesseSignal_SC-2-30C	Average	gProcesseSignal_zcf32 delta/delta - 22-30C	gProcesseSignal_zcf32 delta/delta -5-30C	Average	GeneName	SystematicName	Description	Sequence	Primary CGDID	ORF ID	Standard gene name (locus name)	Aliases	Chromosome	Description 1	GO_Avadis_	molecular_function	cellular_component	biological_process	GO	ProbeName	ORF ID	ID 2	Gene	Description	GO	Biological_process	cellular_component	molecular_function
CAL0003364	0.212104	Compromised	-0.212105	Compromised	-4.76837e-07	3.37177	Detected	4.0403	Detected	3.70604	0.011219	8.14511	5.45647	6.80079	114	60.5	87.25	CAL0003364	CAL0003364	CAL0003364 (alignment of 60bp with 100.00% identity) , Description: Putative Holliday junction resolving enzyme; similar to S. cerevisiae Cce1p, Location: 207731..208729 in Candida albicans Ca21chrR, Gene: orf19.3264 , :: Next best Hit, CAL0005922 (alig	GGAAATCCAAAGAACGAGATCAGCAGGAAATACTAGTACTTTACCTACAGTATTATTGAA	CAL0003364	orf19.3264	CCE1	orf19.10774|IPF24044.1|IPF267.1|Contig4-2987_0003|CA5456|orf6.8264|CaO19.3264|CaO19.10774|IPF267|CAWG_01448	Ca21chrR_C_albicans_SC5314	Putative Holliday junction resolving enzyme; similar to S. cerevisiae Cce1p	GO:0005739|GO:0000287|GO:0005743|GO:0008821|GO:0006310|GO:0003676|GO:0000002	GO:0000287=magnesium ion binding|GO:0008821=crossover junction endodeoxyribonuclease activity|GO:0003676=nucleic acid binding	GO:0005739=mitochondrion|GO:0005743=mitochondrial inner membrane	GO:0006310=DNA recombination|GO:0000002=mitochondrial genome maintenance	GO:0008821|GO:0000287|GO:0003676|GO:0006310|GO:0000002|GO:0005739|GO:0005743	CAL0003364	orf19.3264	orf19.3264	CCE1	Putative Holliday junction resolving enzyme; similar to S. cerevisiae Cce1p	GO:0000287|GO:0005743|GO:0000002|GO:0005739|GO:0006310|GO:0003676|GO:0008821	DNA recombination||mitochondrial genome maintenance	mitochondrial inner membrane||mitochondrion	crossover junction endodeoxyribonuclease activity||magnesium ion binding||nucleic acid binding
CAL0006035	0.205047	Detected	-0.205047	Detected	0	2.71245	Detected	3.33842	Detected	3.02543	0.0149533	96.4114	65.2216	80.8165	833.628	455.654	644.641	CAL0006035	CAL0006035	CAL0006035 (alignment of 60bp with 100.00% identity) , Description: Putative cell wall protein; exogenously expressed protein is a substrate for Kex2p processing in vitro; expression is regulated upon white-opaque switching; alkaline downregulated, Locat	GATCCAGGTGCATATAATGTTGAACAACATTGGGGATTATACGGTGATCCATCATCTTAG	CAL0006035	orf19.2941	SCW4	orf19.10458|IPF24282.1|IPF8122.1|Contig4-2841_0015|CA2202|orf6.4005|CMP66|CaO19.10458|CaO19.2941|CAWG_01129	Ca21chr1_C_albicans_SC5314	Putative cell wall protein; exogenously expressed protein is a substrate for Kex2p processing in vitro; expression is regulated upon white-opaque switching; alkaline downregulated; possibly essential gene (UAU1 method); biofilm-induced	GO:0005975|GO:0043169|GO:0005575|GO:0004553	GO:0043169=cation binding|GO:0004553=hydrolase activity, hydrolyzing O-glycosyl compounds	GO:0005575=cellular_component	GO:0005975=carbohydrate metabolic process	GO:0043169|GO:0004553|GO:0005975|GO:0005575	CAL0006035	orf19.2941	orf19.2941	SCW4	Putative cell wall protein; substrate for Kex2p processing in vitro; expression regulated by white-opaque switch; alkaline repressed; possibly essential (UAU1 method); flow model biofilm induced; Spider biofilm induced	GO:0005575|GO:0004553|GO:0005975|GO:0003824	carbohydrate metabolic process	cellular_component	catalytic activity||hydrolase activity, hydrolyzing O-glycosyl compounds
CAL0002667	0.371143	Compromised	-0.371142	Compromised	4.76837e-07	2.91393	Detected	2.32895	Detected	2.62144	0.0309915	8.96047	4.81498	6.88772	34.3	43.4	38.85	CAL0002667	CAL0002667	CAL0002667 (alignment of 60bp with 100.00% identity) , Description: Secreted lipase, member of differentially expressed lipase orf family with possible roles in nutrition and acidic microenvironment; LIP5 and LIP8 expressed at all stages of mucosal and s	CCAAAAAGATCAAGTCAGTCCTGAAGGAATTAAAAAACTTGGATCAATTGAAATGAGGTG	CAL0002667	orf19.5179	LIP5	orf19.12646|LIP2-3|IPF22057.1|IPF5395.2|Contig4-1845_0002|orf6.6957|CaJ7_0322|CaO19_5179|CA4417|CaJ7.0322|CaO19.5179|CaO19.12646|CAWG_05629	Ca21chr7_C_albicans_SC5314	Cold?activated secreted lipase, differentially expressed lipase gene family member with possible roles in nutrition and acidic microenvironment; LIP5 and LIP8 expressed at all stages of mucosal and systemic infection; affects filamentation	GO:0016042|GO:0030447|GO:0004806|GO:0036170|GO:0071216|GO:0005576|GO:0036180|GO:0016298|GO:0009267	GO:0004806=triglyceride lipase activity|GO:0016298=lipase activity	GO:0005576=extracellular region	GO:0016042=lipid catabolic process|GO:0030447=filamentous growth|GO:0036170=filamentous growth of a population of unicellular organisms in response to starvation|GO:0071216=cellular response to biotic stimulus|GO:0036180=filamentous growth of a population of unicellular organisms in response to biotic stimulus|GO:0009267=cellular response to starvation	GO:0016298|GO:0016298|GO:0004806|GO:0016042|GO:0030447|GO:0009267|GO:0036180|GO:0036170|GO:0071216|GO:0005576|GO:0005576	CAL0002667	orf19.5179	orf19.5179	LIP5	Cold-activated secreted lipase, differentially expressed lipase gene family member with possible roles in nutrition and acidic microenvironment; LIP5 and LIP8 expressed at all stages of mucosal and systemic infection; affects filamentation	GO:0036180|GO:0016042|GO:0036170|GO:0009267|GO:0071216|GO:0030447|GO:0005576|GO:0016298|GO:0004806	cellular response to biotic stimulus||cellular response to starvation||filamentous growth||filamentous growth of a population of unicellular organisms in response to biotic stimulus||filamentous growth of a population of unicellular organisms in response to starvation||lipid catabolic process	extracellular region	lipase activity||triglyceride lipase activity
CAL0002885	0.116356	Detected	-0.116356	Detected	0	2.17201	Detected	2.78427	Detected	2.47814	0.0170202	40.541	31.0138	35.7774	253.876	140.091	196.984	CAL0002885	CAL0002885	CAL0002885 (alignment of 60bp with 100.00% identity) , Description: Predicted ORF in Assemblies 19, 20 and 21; exogenously expressed protein is a substrate for Kex2p processing in vitro; fluconazole-downregulated; possibly spurious ORF (Annotation Workin	ACAGCTACTGGTACAAGTGGTCCAGTTACCTGTAAAAAGAAGAAGAGAAGAAACTACTAA	CAL0002885	orf19.1239		orf19.8824|IPF12540.1|IPF29520.1|Contig4-2139_0003|CA2974|orf6.5078|CaO19.1239|IPF12540|CaO19.8824|CAWG_03264	Ca21chr4_C_albicans_SC5314	Secreted protein; exogenously expressed protein is a substrate for Kex2p processing in vitro; fluconazole-regulated	GO:0008150|GO:0003674|GO:0005575	GO:0003674=molecular_function	GO:0005575=cellular_component	GO:0008150=biological_process	GO:0003674|GO:0008150|GO:0005575	CAL0002885	orf19.1239	orf19.1239		Secreted protein; exogenously expressed protein is a substrate for Kex2 processing in vitro; fluconazole-regulated; Spider biofilm induced	GO:0005575|GO:0003674|GO:0008150	biological_process	cellular_component	molecular_function
CAL0001553	0.201006	Detected	-0.201006	Detected	0	2.13006	Detected	2.71756	Detected	2.42381	0.0208918	298.368	202.977	250.673	1682.34	944.405	1313.37	CAL0001553	CAL0001553	CAL0001553 (alignment of 60bp with 100.00% identity) , Description: Cell wall protein; putative GPI-anchor; downregulated in core caspofungin response; Hog1p-induced; regulated by Ssn6p; Mob2p-dependent hyphal regulation; possibly spurious ORF (Annotatio	CCAAACCACATTCTTGAAGGCATTGACTATTTTATTTGGTGGTGCTTTATTGTTCTTGTA	CAL0001553	orf19.2451	PGA45	orf19.9987|IPF19428.2|IPF14109.2|Contig4-1947_0002|orf6.1247|orf6.143|CA0380|CaO19.2451|IPF14109|CAWG_00811	Ca21chr1_C_albicans_SC5314	Cell wall protein; putative GPI-anchor; downregulated in core caspofungin response; Hog1p-induced; regulated by Ssn6p; Mob2p-dependent hyphal regulation; biofilm-induced	GO:0008150|GO:0003674|GO:0009986|GO:0005576|GO:0030445	GO:0003674=molecular_function	GO:0009986=cell surface|GO:0005576=extracellular region|GO:0030445=yeast-form cell wall	GO:0008150=biological_process	GO:0003674|GO:0003674|GO:0008150|GO:0008150|GO:0009986|GO:0005576|GO:0009986|GO:0030445|GO:0009986|GO:0005576|GO:0009986|GO:0030445	CAL0001553	orf19.2451	orf19.2451	PGA45	Putative GPI-anchored cell wall protein; repressed in core caspofungin response; Hog1-induced; regulated by Ssn6; Mob2-dependent hyphal regulation; flow model biofilm induced	GO:0003674|GO:0009986|GO:0030445|GO:0005576|GO:0008150	biological_process	cell surface||extracellular region||yeast-form cell wall	molecular_function
CAL0002926	0.153567	Detected	-0.153567	Detected	0	2.23111	Detected	2.43364	Detected	2.33237	0.00616264	209.95	152.536	181.243	1004.82	736.583	870.704	CAL0002926	CAL0002926	CAL0002926 (alignment of 60bp with 100.00% identity) , Description: Putative GPI-anchored protein of unknown function; exogenously expressed protein is a substrate for Kex2p processing in vitro; transcription is repressed in response to alpha pheromone i	GGTCCTGGTTTTTACTCAACAATTTTCGCTGTTTTTGGCTTGTTTGCAATGATGATTTAA	CAL0002926	orf19.893	PGA17	orf19.8512|IPF26415.1|IPF3674.2|Contig4-3099_0006|orf6.7284|CA4679|CaO19.893|CaO19.8512|IPF3674|CAWG_04102	Ca21chr2_C_albicans_SC5314	Putative GPI-anchored protein; exogenously expressed protein substrate for Kex2p processing in vitro; transcription repressed in response to alpha pheromone in SpiderM medium; macrophage-induced gene; induced in oralpharyngeal candidiasis	GO:0008150|GO:0003674|GO:0009986	GO:0003674=molecular_function	GO:0009986=cell surface	GO:0008150=biological_process	GO:0003674|GO:0008150|GO:0009986	CAL0002926	orf19.893	orf19.893	PGA17	Putative GPI-anchored protein; exogenously expressed protein substrate for Kex2 processing in vitro; repressed by alpha pheromone in SpiderM medium; macrophage-induced; induced in oralpharyngeal candidiasis; Spider biofilm induced	GO:0003674|GO:0009986|GO:0008150	biological_process	cell surface	molecular_function
CAL0005499	0.172492	Detected	-0.172492	Detected	2.38419e-07	1.93249	Detected	2.69141	Detected	2.31195	0.0310017	46.2045	32.7	39.4523	260.952	130.077	195.515	CAL0005499	CAL0005499	CAL0005499 (alignment of 60bp with 100.00% identity) , Description: Protein not essential for viability; transcription is repressed in response to alpha pheromone in SpiderM medium, Location: Complement (446421..443524) in Candida albicans Ca21chr2, Gen	GGTTCAGTTAATGATTTAACTTCGGTTTATTCTACCGATACTACAACTTCGGGATTTTCA	CAL0005499	orf19.1541		IPF6493|orf19.9115|IPF18788.2|IPF6493.2|Contig4-2847_0017|Contig4-2847_0018|CA0193|orf6.2304|orf6.821|CaO19.1541|CAWG_03991	Ca21chr2_C_albicans_SC5314	Protein not essential for viability; transcription is repressed in response to alpha pheromone in SpiderM medium	GO:0019825|GO:0005575|GO:0015671|GO:0020037	GO:0019825=oxygen binding|GO:0020037=heme binding	GO:0005575=cellular_component	GO:0015671=oxygen transport	GO:0019825|GO:0020037|GO:0015671|GO:0005575	CAL0005499	orf19.1541	orf19.1541		Protein with a globin-like domain; repressed by alpha pheromone in SpiderM medium; Spider biofilm induced	GO:0005575|GO:0015671|GO:0020037|GO:0005506|GO:0019825	oxygen transport	cellular_component	heme binding||iron ion binding||oxygen binding
CAL0001293	0.151921	Detected	-0.151921	Detected	0	2.08752	Detected	2.45691	Detected	2.27222	0.0108968	808.706	588.896	698.801	3937.92	2571.39	3254.65	CAL0001293	CAL0001293	CAL0001293 (alignment of 60bp with 100.00% identity) , Description: Predicted ORF in Assemblies 19, 20 and 21; opaque-specific transcription; fluconazole-downregulated; greater mRNA abundance in a cyr1 homozygous null mutant than in wild type; possibly s	CAAGCCATTGCTGAAAAGAAACAAGCCAATGCCAAAAGAGAGTCCGTAGTTTTAGCCTAA	CAL0001293	orf19.6329		IPF5723.1|IPF5720.1|Contig4-2795_0003|Contig4-2795_0004|orf6.5522|orf6.5529|CA3295|CaO19.6329|IPF5723|CA3296|IPF5723.exon2|IPF5723.exon1|CAWG_05349	Ca21chr6_C_albicans_SC5314	Opaque-specific transcript; fluconazole-downregulated; induced in cyr1 mutant; induced in oralpharyngeal candidasis	GO:0008150|GO:0003674|GO:0005575	GO:0003674=molecular_function	GO:0005575=cellular_component	GO:0008150=biological_process	GO:0003674|GO:0003674|GO:0008150|GO:0008150|GO:0005575|GO:0005575	CAL0001293	orf19.6329			Protein of unknown function; opaque-specific transcript; fluconazole-repressed; induced in cyr1 mutant and in oralpharyngeal candidasis; Spider biofilm induced	GO:0005575|GO:0003674|GO:0008150	biological_process	cellular_component	molecular_function
CAL0003540	0.255187	Compromised	-0.255186	Compromised	4.76837e-07	2.02041	Detected	2.27742	Detected	2.14892	0.0172224	8.49418	5.3604	6.92729	34	24	29	CAL0003540	CAL0003540	CAL0003540 (alignment of 60bp with 100.00% identity) , Description: Protein not essential for viability; protein level decreased in stationary phase cultures, Location: Complement (2680237..2679539) in Candida albicans Ca21chr1, Gene: orf19.5235 , :: Ne	CAGAAGATTTTGATGCTGAAAATATTTATTTGAATCAAGAACGAAATGATTTTGAAAAAA	CAL0003540	orf19.5235	MRPL13	orf19.12699|IPF13943|IPF21961.1|IPF13943.2|Contig4-3067_0032|orf6.7707|CaO19.12699|CA5012|CaO19.5235|CAWG_00213	Ca21chr1_C_albicans_SC5314	Hap43p-induced gene; not essential for viability; protein level decreases in stationary phase cultures	GO:0008150|GO:0003735|GO:0005762	GO:0003735=structural constituent of ribosome	GO:0005762=mitochondrial large ribosomal subunit	GO:0008150=biological_process	GO:0003735|GO:0008150|GO:0005762	CAL0003540	orf19.5235	orf19.5235		Putative mitochondrial ribosomal protein of the large subunit; Hap43-induced; mutants are viable; protein level decreases in stationary phase	GO:0005762|GO:0003735|GO:0008150	biological_process	mitochondrial large ribosomal subunit	structural constituent of ribosome
CAL0001577	-0.160273	Detected	0.160273	Detected	-2.38419e-07	1.96369	Detected	2.24692	Detected	2.10531	0.010163	39.7252	44.5937	42.1595	207.639	143.929	175.784	CAL0001577	CAL0001577	CAL0001577 (alignment of 60bp with 100.00% identity) , Description: Predicted ORF in Assemblies 19, 20 and 21; exogenously expressed protein is a substrate for Kex2p processing in vitro; transcription is repressed in response to alpha pheromone in Spider	ATCTGGATCTGGATCAGGTACTAGTACAATTACAACTGGTGGTTCCTCTAGTGGAGGATC	CAL0001577	orf19.2460		orf19.9997|IPF6696.2|IPF18403.2|Contig4-2709_0008|orf6.3562|orf6.4975|CA1873|CaO19.2460|IPF6696|CAWG_00818	Ca21chr1_C_albicans_SC5314	Predicted ORF in Assemblies 19, 20 and 21; exogenously expressed protein is a substrate for Kex2p processing in vitro; transcription is repressed in response to alpha pheromone in SpiderM medium	GO:0008150|GO:0003674|GO:0005575	GO:0003674=molecular_function	GO:0005575=cellular_component	GO:0008150=biological_process	GO:0003674|GO:0003674|GO:0008150|GO:0008150|GO:0005575|GO:0005575	CAL0001577	orf19.2460	orf19.2460		Protein of unknown function; substrate for Kex2 processing in vitro; repressed by alpha pheromone in SpiderM medium; Spider biofilm induced; Bcr1-repressed in a/a RPMI biofilms	GO:0005575|GO:0003674|GO:0008150	biological_process	cellular_component	molecular_function
CAL0006291	0.288688	Detected	-0.288687	Detected	2.38419e-07	2.01608	Detected	2.10852	Detected	2.0623	0.0195114	138.968	83.7183	111.343	483.442	382.484	432.963	CAL0006291	CAL0006291	CAL0006291 (alignment of 60bp with 100.00% identity) , Description: Predicted ORF in Assemblies 19, 20 and 21; expression is regulated upon white-opaque switching; transcription is repressed in response to alpha pheromone in SpiderM medium, Location: 143	AGACGAACCTCCATACCCAGTTTATAATAGTGATAAACAACATGCAAGATTTGATGACGA	CAL0006291	orf19.2253		orf19.9793|IPF25047.1|IPF16720.2|Contig4-2665_0006|orf6.5893|CA3585|CaO19.9793|AQR3|CaO19.2253|IFT1|CAWG_05797	Ca21chr2_C_albicans_SC5314	Predicted ORF in Assemblies 19, 20 and 21; expression is regulated upon white-opaque switching; transcription is repressed in response to alpha pheromone in SpiderM medium	GO:0008150|GO:0003674|GO:0005575	GO:0003674=molecular_function	GO:0005575=cellular_component	GO:0008150=biological_process	GO:0003674|GO:0008150|GO:0005575	CAL0006291	orf19.2253	orf19.2253		Protein of unknown function; expression regulated by white-opaque switch; repressed by alpha pheromone in SpiderM medium; Spider biofilm induced	GO:0003674|GO:0005575|GO:0008150	biological_process	cellular_component	molecular_function
CAL0005042	0.173373	Detected	-0.173373	Detected	0	1.91575	Detected	2.18549	Detected	2.05062	0.0112798	216.963	153.362	185.163	862.378	603.39	732.884	CAL0005042	CAL0005042	CAL0005042 (alignment of 60bp with 100.00% identity) , Description: Polo-like kinase; probably essential for viability; depletion causes defects in spindle elongation and causes Cdc35p-dependent filamentation; member of conserved Mcm1p regulon; virulence	TCCGGACTGTATGGAGAAGATAATGGTCATCAAAGAAGCTATCAAGAAAAAAGCATTTAA		orf19.6010	CDC5			Polo-like kinase; member of conserved Mcm1p regulon; depletion causes defects in spindle elongation and Cdc35p-dependent filamentation; virulence-group-correlated expression; likely an essential gene; disruptants not obtained by UAU1 method		GO:0004672, GO:0004674, GO:0005524, GO:0004713	GO:0005935, GO:0000228, GO:0005819, GO:0005816, GO:0005829	GO:0001402, GO:1900461, GO:2000220, GO:0044182, GO:0000915, GO:0000712, GO:0090306, GO:0010687, GO:0006468, GO:0031031, GO:0034605, GO:0070194, GO:0010696, GO:0090307, GO:0030447, GO:0009267, GO:0036180, GO:0036170, GO:0071216		CAL0005042	orf19.6010	orf19.6010	CDC5	Polo-like kinase; member of conserved Mcm1 regulon; depletion causes defects in spindle elongation and Cdc35-dependent filamentation; virulence-group-correlated expression; likely essential (UAU1 method); Spider biofilm repressed	GO:0009267|GO:0090306|GO:0004713|GO:0004672|GO:0036180|GO:0000712|GO:1901648|GO:0044732|GO:0000915|GO:0071216|GO:0030447|GO:0006468|GO:0070194|GO:0044182|GO:0005524|GO:0036170|GO:0005816|GO:1901673|GO:1900461|GO:0031031|GO:0010696|GO:0005829|GO:0005819|GO:2000220|GO:0001402|GO:0005935|GO:0034605|GO:0007105|GO:0097431|GO:0000228|GO:0090307|GO:2000431	cellular response to biotic stimulus||cellular response to heat||cellular response to starvation||cytokinesis, actomyosin contractile ring assembly||cytokinesis, site selection||filamentous growth||filamentous growth of a population of unicellular organisms||filamentous growth of a population of unicellular organisms in response to biotic stimulus||filamentous growth of a population of unicellula…	cellular bud neck||cytosol||mitotic spindle pole||mitotic spindle pole body||nuclear chromosome||spindle||spindle pole body	ATP binding||protein kinase activity||protein tyrosine kinase activity
CAL0000219	0.358572	Detected	-0.358572	Detected	0	2.19516	Detected	1.85372	Detected	2.02444	0.0363955	228.938	125.184	177.061	635.927	679.655	657.791	CAL0000219	CAL0000219	CAL0000219 (alignment of 60bp with 100.00% identity) , Description: Chitinase, major; functional homolog of S. cerevisiae Cts1p; 4 N-glycosylation motifs; possible O-mannosylated region; putative signal peptide; hyphal-repressed; farnesol upregulated in	CTTCGCACCCTTACAACGACTTATCAAATATTGACAACTAGAACACATATTGAAACAGTT	CAL0000219	orf19.7586	CHT3	Contig4-3108_0002|IPF696.1|orf6.8934|CaO19.7586|CA5987|CAWG_02272	Ca21chrR_C_albicans_SC5314	Major chitinase; secreted; functional homolog of S. cerevisiae Cts1p; 4 N-glycosylation motifs; possible O-mannosylation; putative signal peptide; hyphal-repressed; farnesol upregulated in biofilm; regulated by Efg1p, Cyr1p, Ras1p	GO:0009986|GO:0043169|GO:0005975|GO:0005783|GO:0000282|GO:0000057|GO:0005576|GO:0005635|GO:0007109|GO:0008843|GO:0009277|GO:0004568|GO:0005935	GO:0043169=cation binding|GO:0008843=endochitinase activity|GO:0004568=chitinase activity	GO:0009986=cell surface|GO:0005783=endoplasmic reticulum|GO:0005576=extracellular region|GO:0005635=nuclear envelope|GO:0009277=fungal-type cell wall|GO:0005935=cellular bud neck	GO:0005975=carbohydrate metabolic process|GO:0000282=cellular bud site selection|GO:0000057=ribosomal large subunit export from nucleus|GO:0007109=cytokinesis, completion of separation	GO:0004568|GO:0004568|GO:0004568|GO:0004568|GO:0043169|GO:0008843|GO:0004568|GO:0004568|GO:0004568|GO:0004568|GO:0043169|GO:0008843|GO:0007109|GO:0000282|GO:0005975|GO:0007109|GO:0000282|GO:0005975|GO:0009986|GO:0009986|GO:0009986|GO:0005576|GO:0005576|GO:0005576|GO:0005576|GO:0009277|GO:0005783|GO:0005635|GO:0005935|GO:0009986|GO:0009986|GO:0009986|GO:0005576|GO:0005576|GO:0005576|GO:0005576|GO:…	CAL0000219	orf19.7586	orf19.7586	CHT3	Major chitinase; secreted; functional homolog of S. cerevisiae Cts1p; 4 N-glycosylation motifs; possible O-mannosylation; putative signal peptide; hyphal-repressed; farnesol upregulated in biofilm; regulated by Efg1p, Cyr1p, Ras1p	GO:0005783|GO:0005635|GO:0007109|GO:0005935|GO:0009277|GO:0009986|GO:0006032|GO:0004568|GO:0005576|GO:0000282|GO:0005975|GO:0008843	carbohydrate metabolic process||cellular bud site selection||chitin catabolic process||cytokinesis, completion of separation	cell surface||cellular bud neck||endoplasmic reticulum||extracellular region||fungal-type cell wall||nuclear envelope	chitinase activity||endochitinase activity
CAL0000076	0.108232	Detected	-0.108232	Detected	-2.38419e-07	1.56647	Detected	2.31436	Detected	1.94041	0.0379718	24.3	18.8	21.55	110.49	55.4987	82.9941	CAL0000076	CAL0000076	CAL0000076 (alignment of 60bp with 100.00% identity) , Description: Predicted ORF in Assemblies 19, 20 and 21; possibly spurious ORF (Annotation Working Group prediction), Location: Complement (945401..943908) in Candida albicans Ca21chrR, Gene: orf19.5	CATAAGAATTCTAAAGGTGGTAGTATAAATTTCATGATCACTACACCCAAGAATCCACCA	CAL0000076	orf19.510		orf19.8141|IPF11319.2|IPF29794.1|orf6.7060|Contig4-3063_0003|Contig4-3063_0005|CA4500|CaO19.510|CaO19.8141|GLB|IPF11319|CAWG_01759	Ca21chrR_C_albicans_SC5314	Ortholog of C. parapsilosis CDC317 : CPAR2_202120, Debaryomyces hansenii CBS767 : DEHA2F21164g, Candida dubliniensis CD36 : CD36_29540 and Pichia stipitis Pignal : PICST_64054	GO:0008150|GO:0003674|GO:0005575	GO:0003674=molecular_function	GO:0005575=cellular_component	GO:0008150=biological_process	GO:0003674|GO:0003674|GO:0008150|GO:0008150|GO:0005575|GO:0005575	CAL0000076	orf19.510	orf19.510		Protein of unknown function; Spider biofilm induced	GO:0005575|GO:0003674|GO:0008150	biological_process	cellular_component	molecular_function
CAL0002701	0.192723	Detected	-0.192723	Detected	0	1.9067	Detected	1.9052	Detected	1.90595	0.0100705	181.466	124.876	153.171	586.015	494.833	540.424	CAL0002701	CAL0002701	CAL0002701 (alignment of 60bp with 100.00% identity) , Description: Chitin synthase; essential; required for primary septum synthesis in yeast-form cells and hyphae; one of multiple chitin synthases; enzymatically activated by proteolytic processing; com	TCGAAGAGTAAATGGATGAAACGAGGATATACCGCGCCGAGTCACAATCCATTAAATTAG		orf19.5188	CHS1			Chitin synthase; essential; required for primary septum synthesis in yeast-form cells and hyphae; one of multiple chitin synthases; enzymatically activated by proteolytic processing; complements defects of S. cerevisiae chs1 or chs2 mutant		GO:0004100, GO:0004100, GO:0004100, GO:0004100, GO:0004100	GO:0016020, GO:0009986, GO:0030428, GO:0005935	GO:0006038, GO:0009405, GO:0006038, GO:0006038, GO:0000917, GO:0000916		CAL0002701	orf19.5188	orf19.5188	CHS1	Chitin synthase; essential; for primary septum synthesis in yeast and hyphae; 1 of several chitin synthases; enzymatically activated by proteolytic processing; complements defects of S. cerevisiae chs1 or chs2; Spider biofilm repressed	GO:0016020|GO:0090529|GO:0006038|GO:0030428|GO:0005935|GO:0009986|GO:0004100|GO:0009405|GO:0000916	actomyosin contractile ring contraction||cell septum assembly||cell wall chitin biosynthetic process||pathogenesis	cell septum||cell surface||cellular bud neck||membrane	chitin synthase activity
CAL0004242	0.335322	Detected	-0.335322	Detected	0	1.97635	Detected	1.71928	Detected	1.84781	0.0357564	1096.17	619.026	857.599	2819.01	2841.71	2830.36	CAL0004242	CAL0004242	CAL0004242 (alignment of 60bp with 100.00% identity) , Description: Putative GPI-anchored protein of unknown function; repressed during cell wall reorfration, Location: Complement (495160..493613) in Candida albicans Ca21chr4, Gene: orf19.2758 , :: Next	GTTGGTGCTACCATTATCACAAGTAATGTGACTGGTTTCCTTTCTTTAGTGATTTCTCTT	CAL0004242	orf19.2758	PGA38	orf19.10273|orf19.10272|IPF11998.3|IPF17815.2|orf6.1331|orf6.3591|orf6.1332|orf6.3590|CA1898|orf19.2759|IPF11998|IPF11998.2|CAWG_03551	Ca21chr4_C_albicans_SC5314	Putative GPI-anchored protein; adhesin-like protein; repressed during cell wall regeneration; possibly an essential gene, disruptants not obtained by UAU1 method	GO:0008150|GO:0003674|GO:0009986	GO:0003674=molecular_function	GO:0009986=cell surface	GO:0008150=biological_process	GO:0003674|GO:0008150|GO:0009986	CAL0004242	orf19.2758	orf19.2758	PGA38	Putative adhesin-like GPI-anchored protein; repressed during cell wall regeneration; possibly an essential gene, disruptants not obtained by UAU1 method; rat catheter and Spider biofilm repressed	GO:0003674|GO:0009986|GO:0008150	biological_process	cell surface	molecular_function
CAL0000420	0.00849581	Detected	-0.00849533	Detected	2.38419e-07	1.64616	Detected	1.87139	Detected	1.75877	0.00409795	27.2406	24.2	25.7203	97.6355	70.4539	84.0447	CAL0000420	CAL0000420	CAL0000420 (alignment of 60bp with 100.00% identity) , Description: Protein described as glutathione S-transferase; downregulated upon adherence to polystyrene; regulated upon white-opaque switching; induced in the presence of human neutrophils; oxidativ	CTGGGTTTTTCGTTGGTGACAAATTAAGTGGAGCTGATGTTATTTTAAGTTTCCCAATCT	CAL0000420	orf19.6998	GTT1	IPF4511.1|Contig4-2915_0014|orf6.7744|GTT2|CA5044|CaO19.6998|GTT14|CAWG_02873	Ca21chr3_C_albicans_SC5314	Putative glutathione S-transferase; downregulated upon adherence to polystyrene; regulated upon white-opaque switching; induced in the presence of human neutrophils; oxidative stress-induced via Cap1p; regulated by Gcn2p, Gcn4p	GO:0008150|GO:0003674|GO:0005575	GO:0003674=molecular_function	GO:0005575=cellular_component	GO:0008150=biological_process	GO:0003674|GO:0003674|GO:0008150|GO:0008150|GO:0005575|GO:0005575	CAL0000420	orf19.6998	orf19.6998	GTT1	Putative glutathione S-transferase; downregulated upon adherence to polystyrene; regulated upon white-opaque switching; induced in the presence of human neutrophils; oxidative stress-induced via Cap1p; regulated by Gcn2p, Gcn4p	GO:0005575|GO:0003674|GO:0008150	biological_process	cellular_component	molecular_function
CAL0003156	0.116902	Detected	-0.116902	Detected	2.38419e-07	1.69223	Detected	1.79593	Detected	1.74408	0.00533369	93.1713	71.2219	82.1966	293.985	230.783	262.384	CAL0003156	CAL0003156	CAL0003156 (alignment of 60bp with 100.00% identity) , Description: Component of actomyosin ring at bud neck; cell-cycle regulated serine phosphorylation at CDK sites regulates association with formins Bni1p and Bnr1p, Iqg1p degradation, and ring disasse	GCATTGCAGTATGAGAACAAAACTAAATTTGAATTGTTCGATGGTATGGCAACGTTTGAT	CAL0003156	orf19.6536	IQG1	orf19.13889|IPF20657.1|IPF5165.2|Contig4-3024_0013|Contig4-3024_0015|orf6.7624|CA4939|CaO19.13889|CaO19.6536|CaJ7_0211|CaO19_6536|CaJ7.0211|CAWG_05535	Ca21chr7_C_albicans_SC5314	Component of actomyosin ring at bud neck; cell-cycle regulated serine phosphorylation at CDK sites regulates association with formins Bni1p and Bnr1p, Iqg1p degradation, and ring disassembly; mutation causes severe cytokinetic defects	GO:0008092|GO:0005516|GO:0051056|GO:0007264|GO:0032187|GO:0005816|GO:0003779|GO:0071519|GO:0000142|GO:0030428|GO:0005099|GO:0071520|GO:0000915	GO:0008092=cytoskeletal protein binding|GO:0005516=calmodulin binding|GO:0003779=actin binding|GO:0005099=Ras GTPase activator activity	GO:0005816=spindle pole body|GO:0000142=cellular bud neck contractile ring|GO:0030428=cell septum	GO:0051056=regulation of small GTPase mediated signal transduction|GO:0007264=small GTPase mediated signal transduction|GO:0032187=actomyosin contractile ring localization|GO:0071519=actin filament bundle assembly involved in cytokinetic actomyosin contractile ring assembly|GO:0071520=actin filament bundle convergence involved in cytokinetic actomyosin contractile ring assembly|GO:0000915=cytokin…	GO:0005099|GO:0008092|GO:0003779|GO:0005516|GO:0007264|GO:0051056|GO:0032187|GO:0000915|GO:0071520|GO:0071519|GO:0000142|GO:0005816|GO:0030428	CAL0003156	orf19.6536	orf19.6536	IQG1	Actomyosin ring component at bud neck; cell-cycle regulated ser phosphorylation at CDK sites regulate association with Bni1/Bnr1, Iqg1 degradation, and ring disassembly; mutation causes cytokinetic defects; rat catheter biofilm repressed	GO:0032187|GO:0005816|GO:0005099|GO:0030428|GO:0000142|GO:0007264|GO:0005516|GO:0071574|GO:0071519|GO:0000915|GO:0007165|GO:0008092|GO:0003779|GO:0071341|GO:0071520|GO:0051056|GO:0005096	actin filament bundle assembly involved in cytokinetic actomyosin contractile ring assembly||actin filament bundle convergence involved in cytokinetic actomyosin contractile ring assembly||actomyosin contractile ring localization||cytokinesis, actomyosin contractile ring assembly||protein localization to medial cortex||regulation of small GTPase mediated signal transduction||signal transduction||…	cell septum||cellular bud neck contractile ring||medial cortical node||spindle pole body	GTPase activator activity||Ras GTPase activator activity||actin binding||calmodulin binding||cytoskeletal protein binding
CAL0006224	0.197309	Detected	-0.197309	Detected	-2.38419e-07	1.83661	Detected	1.63862	Detected	1.73762	0.0157594	150.251	102.74	126.496	402.069	389.046	395.558	CAL0006224	CAL0006224	CAL0006224 (alignment of 60bp with 100.00% identity) , Description: Putative GPI-anchored protein; transposon mutation affects filamentous growth; possibly spurious ORF (Annotation Working Group prediction), Location: Complement (2302038..2301286) in Ca	GATGCAGAAGAAACCACTACATTAACTTCAACAATCACTACAACTGTCACTCTCAATTGA	CAL0006224	orf19.4910	FGR41	orf19.12376|PGA35|IPF22465.1|IPF9616.1|Contig4-2508_0005|orf6.3757|CaO19.12376|CA2024|CaO19.4910|IPF9616|CAWG_00393	Ca21chr1_C_albicans_SC5314	Putative GPI-anchored protein; adhesin-like protein; transposon mutation affects filamentous growth	GO:0003674|GO:0030447|GO:0009986|GO:0036170|GO:0071216|GO:0005576|GO:0036180|GO:0009267	GO:0003674=molecular_function	GO:0009986=cell surface|GO:0005576=extracellular region	GO:0030447=filamentous growth|GO:0036170=filamentous growth of a population of unicellular organisms in response to starvation|GO:0071216=cellular response to biotic stimulus|GO:0036180=filamentous growth of a population of unicellular organisms in response to biotic stimulus|GO:0009267=cellular response to starvation	GO:0003674|GO:0030447|GO:0009267|GO:0036180|GO:0036170|GO:0071216|GO:0009986|GO:0005576	CAL0006224	orf19.4910	orf19.4910	FGR41	Putative GPI-anchored adhesin-like protein; transposon mutation affects filamentous growth; Spider biofilm repressed	GO:0036180|GO:0036170|GO:0009267|GO:0071216|GO:0030447|GO:0003674|GO:0009986|GO:0005576	cellular response to biotic stimulus||cellular response to starvation||filamentous growth||filamentous growth of a population of unicellular organisms in response to biotic stimulus||filamentous growth of a population of unicellular organisms in response to starvation	cell surface||extracellular region	molecular_function
CAL0003597	0.227865	Detected	-0.227865	Detected	0	1.90839	Detected	1.51042	Detected	1.7094	0.0299208	314.288	205.994	260.141	753.392	837.375	795.383	CAL0003597	CAL0003597	CAL0003597 (alignment of 60bp with 100.00% identity) , Description: Putative cell wall protein; downregulated in core caspofungin response; transcription is repressed in response to alpha pheromone in SpiderM medium; transcription repressed in ace2 null	GATGATGGTCAAACTGCTGCTCTTGAATTAGTGGTGTTATATACAGCCTTTTGCGAAGTG	CAL0003597	orf19.5267		orf19.12732|IPF21970.1|IPF2053.1|Contig4-3082_0012|orf6.7675|CA4983|CaO19.12732|CaO19.5267|IPF2053|CAWG_00243	Ca21chr1_C_albicans_SC5314	Putative cell wall adhesin-like protein; downregulated in core caspofungin response; transcription repressed by alpha pheromone in SpiderM medium; transcription repressed in ace2 null mutant; biofilm- and planktonic growth-induced	GO:0008150|GO:0003674|GO:0005575	GO:0003674=molecular_function	GO:0005575=cellular_component	GO:0008150=biological_process	GO:0003674|GO:0008150|GO:0005575	CAL0003597	orf19.5267	orf19.5267		Putative cell wall adhesin-like protein; repressed in core caspofungin response and by alpha pheromone in SpiderM medium; transcript reduced in ace2 mutant; flow model, rat catheter and Spider biofilm repressed	GO:0005575|GO:0003674|GO:0008150	biological_process	cellular_component	molecular_function
CAF0006926	-0.109549	Compromised	0.109548	Compromised	-4.76837e-07	2.04726	Detected	1.2903	Detected	1.66878	0.0514802	7.82402	8.1865	8.00526	20.3438	29	24.6719	CAF0006926	CAF0006926	CAF0006926 (alignment of 60bp with 100.00% identity) , Description: ORF Predicted by Annotation Working Group; possibly spurious ORF (Annotation Working Group prediction), Location: 270261..270695 in Candida albicans Ca21chr2, Gene: orf19.1456 , :: Next	AGGATCTTGTTGCTCAATTACTCTCTACGTACTCACCAGAATAGAGAAAGATTGAAAAAA	CAF0006926	orf19.1456		IPF25833.1|IPF29424.1|orf6.7117|CaO19.1456|CaO19.9031|CAWG_03922	Ca21chr2_C_albicans_SC5314	Ortholog of Candida albicans WO-1 : CAWG_03922	GO:0008150|GO:0003674|GO:0005575	GO:0003674=molecular_function	GO:0005575=cellular_component	GO:0008150=biological_process	GO:0003674|GO:0003674|GO:0008150|GO:0008150|GO:0005575|GO:0005575	CAF0006926	orf19.1456	orf19.1456		Ortholog of <i>Candida albicans WO-1</i> : CAWG_03922	GO:0005575|GO:0003674|GO:0008150	biological_process	cellular_component	molecular_function
CAL0002805	0.186177	Compromised	-0.186177	Compromised	2.38419e-07	1.41388	Detected	1.87025	Detected	1.64206	0.0306925	11.9695	8.31192	10.1407	37.9	23.3	30.6	CAL0002805	CAL0002805	CAL0002805 (alignment of 60bp with 100.00% identity) , Description: Protein involved in regulation of pheromone-mediated mating; repressed by A1p and Alpha2p in white-phase cells; null mutant shows no pheromone response in opaque cells; overexpression ca	GAATCGGACCTCGATGCAGGTAAATTACGATGTTCCGATTTGATGAATAGTTTAATATAG	CAL0002805	orf19.7105	FAR1	IPF568.2|Contig4-3106_0001|Contig4-3106_0003|orf6.8448|CA5595|CaJ7.0025|CaO19_7105|CaJ7_0025|CaO19.7105|IPF568|CAWG_05375	Ca21chr7_C_albicans_SC5314	Protein involved in regulation of pheromone-mediated mating; repressed by A1p and Alpha2p in white-phase cells; null mutant shows no pheromone response in opaque cells; overexpression causes enhanced pheromone response and cell cycle arrest	GO:0043332|GO:0005737|GO:0016020|GO:0051457|GO:0000751|GO:0004861|GO:0000750|GO:0005634|GO:0008270	GO:0004861=cyclin-dependent protein kinase inhibitor activity|GO:0008270=zinc ion binding	GO:0043332=mating projection tip|GO:0005737=cytoplasm|GO:0016020=membrane|GO:0005634=nucleus	GO:0051457=maintenance of protein location in nucleus|GO:0000751=cell cycle arrest in response to pheromone|GO:0000750=pheromone-dependent signal transduction involved in conjugation with cellular fusion	GO:0008270|GO:0004861|GO:0000750|GO:0000750|GO:0000751|GO:0051457|GO:0016020|GO:0005634|GO:0043332|GO:0005737	CAL0002805	orf19.7105	orf19.7105	FAR1	Protein involved in regulation of pheromone-mediated mating; repressed by A1p and Alpha2p in white-phase cells; null mutant shows no pheromone response in opaque cells; overexpression causes enhanced pheromone response and cell cycle arrest	GO:0016020|GO:0005634|GO:0043332|GO:0000751|GO:0005737|GO:0004861|GO:0008270|GO:0000750|GO:0051457	cell cycle arrest in response to pheromone||maintenance of protein location in nucleus||pheromone-dependent signal transduction involved in conjugation with cellular fusion	cytoplasm||mating projection tip||membrane||nucleus	cyclin-dependent protein serine/threonine kinase inhibitor activity||zinc ion binding
CAL0001823	0.0432453	Detected	-0.0432453	Detected	0	1.49433	Detected	1.69936	Detected	1.59684	0.00481986	318.135	269.333	293.734	987.999	722.994	855.496	CAL0001823	CAL0001823	CAL0001823 (alignment of 60bp with 100.00% identity) , Description: Predicted ORF in Assemblies 19, 20 and 21, Location: 1514712..1516178 in Candida albicans Ca21chr2, Gene: orf19.1890 , :: Next best Hit, CAL0005334 (alignment of 16bp with 100.00% iden	GCCAGTTGATATTTCAGAAACAAGTTGGAAGTATGATAGATTAGTCAATGGTATGTTGGT	CAL0001823	orf19.1890	YMR210W	orf19.9446|IPF25432.1|IPF6459.1|CA4477|orf6.7030|IPF6459|CaO19.1890|CaO19.9446|CAWG_05837	Ca21chr2_C_albicans_SC5314	Ortholog(s) have role in medium-chain fatty acid biosynthetic process	GO:0004091|GO:0051792|GO:0005575	GO:0004091=carboxylesterase activity	GO:0005575=cellular_component	GO:0051792=medium-chain fatty acid biosynthetic process	GO:0004091|GO:0004091|GO:0051792|GO:0051792|GO:0005575|GO:0005575	CAL0001823	orf19.1890	orf19.1890		Ortholog(s) have role in medium-chain fatty acid biosynthetic process	GO:0005575|GO:0003674|GO:0051792	medium-chain fatty acid biosynthetic process	cellular_component	molecular_function
CAL0002202	0.368137	Detected	-0.368137	Detected	0	1.79873	Detected	1.38938	Detected	1.59406	0.0632674	1055.65	569.631	812.642	2111.3	2365.25	2238.28	CAL0002202	CAL0002202	CAL0002202 (alignment of 60bp with 100.00% identity) , Description: Cell wall protein; transcription is decreased in mutant lacking ACE2; downregulated in core caspofungin response; transcriptionally regulated by iron; expression greater in high iron, Lo	GGAAAGATCCAGGTCCATACGGTATTGAACAATATTTTGGGGTCATTCAATTATTTCAAT		orf19.3893	SCW11			Cell wall protein; transcription decreased in mutant lacking ACE2; downregulated in core caspofungin response; expression greater in high iron; possibly an essential gene, disruptants not obtained by UAU1 method; planktonic growth-induced		GO:0004553, GO:0043169	GO:0009986, GO:0009277, GO:0005576, GO:0005576	GO:0005975, GO:0007109		CAL0002202	orf19.3893	orf19.3893	SCW11	Cell wall protein; repressed in ace2 mutant; repressed in core caspofungin response; induced in high iron; possibly an essential gene, disruptants not obtained by UAU1 method; rat catheter and Spider biofilm repressed	GO:0009277|GO:0009986|GO:0005975|GO:0007109|GO:0005576|GO:0003824	carbohydrate metabolic process||cytokinesis, completion of separation	cell surface||extracellular region||fungal-type cell wall	catalytic activity
CAL0002211	-0.0208373	Detected	0.0208378	Detected	2.38419e-07	1.26164	Detected	1.91292	Detected	1.58728	0.0397581	81.8071	75.692	78.7496	307.974	165.409	236.691	CAL0002211	CAL0002211	CAL0002211 (alignment of 60bp with 100.00% identity) , Description: Predicted ORF in Assemblies 19, 20 and 21; transcription is repressed in response to alpha pheromone in SpiderM medium, Location: Complement (1566260..1563144) in Candida albicans Ca21c	TACAGAGAGTTGACACGAGTTAGAGGAGAAGTAGACGTGGCCAGACTTAAATACAATTAA	CAL0002211	orf19.3100		orf19.10613|IPF17497.2|IPF13151.2|Contig4-2121_0002|Contig4-2121_0003|Contig4-2121_0004|CA4409|orf6.149|orf6.415|orf6.6945|orf6.414|CaO19.3100|IPF13151|CAWG_03120	Ca21chr4_C_albicans_SC5314	Hap43p-induced gene; transcription is repressed in response to alpha pheromone in SpiderM medium	GO:0008150|GO:0003674|GO:0005575	GO:0003674=molecular_function	GO:0005575=cellular_component	GO:0008150=biological_process	GO:0003674|GO:0008150|GO:0005575	CAL0002211	orf19.3100	orf19.3100		Protein with t-SNARE domains and a microtubule associated domain; Hap43-induced gene; repressed by alpha pheromone in SpiderM medium	GO:0016020|GO:0003674|GO:0016192	vesicle-mediated transport	membrane	molecular_function
CAL0002745	-0.034822	Compromised	0.034822	Compromised	0	1.47067	Detected	1.68224	Detected	1.57645	0.00495381	16.3768	15.4493	15.913	53.0544	38.6483	45.8513	CAL0002745	CAL0002745	CAL0002745 (alignment of 60bp with 100.00% identity) , Description: Predicted ORF in Assemblies 19, 20 and 21, Location: 212498..214615 in Candida albicans Ca21chr2, Gene: orf19.1998 , :: Next best Hit, CAL0003321 (alignment of 16bp with 100.00% identi	GCGAGTTGGTTAATACATTGTTGGATACGATAGATTTCTGTTACATTACAGGGAATAAGA	CAL0002745	orf19.1998		orf19.9549|IPF25233.1|IPF4750.1|Contig4-2876_0006|orf6.6362|CA3944|CaO19.1998|CaO19.9549|IPF4750|CAWG_03901	Ca21chr2_C_albicans_SC5314	Ortholog of C. parapsilosis CDC317 : CPAR2_213870, Candida tenuis NRRL Y-1498 : CANTEDRAFT_92202, Debaryomyces hansenii CBS767 : DEHA2A01980g and Candida dubliniensis CD36 : CD36_16140	GO:0008150|GO:0003674|GO:0005575	GO:0003674=molecular_function	GO:0005575=cellular_component	GO:0008150=biological_process	GO:0003674|GO:0008150|GO:0005575	CAL0002745	orf19.1998	orf19.1998		Ortholog of <i>C. dubliniensis CD36</i> : Cd36_16140, <i>C. parapsilosis CDC317</i> : CPAR2_213870, <i>Candida tenuis NRRL Y-1498</i> : CANTEDRAFT_92202 and <i>Debaryomyces hansenii CBS767</i> : DEHA2A01980g	GO:0005575|GO:0003674|GO:0008150	biological_process	cellular_component	molecular_function
CAL0002833	0.0443947	Detected	-0.0443947	Detected	0	1.1856	Detected	1.95276	Detected	1.56918	0.0555557	154.212	130.348	142.28	570.426	282.722	426.574	CAL0002833	CAL0002833	CAL0002833 (alignment of 60bp with 100.00% identity) , Description: Essential serine/threonine protein kinase involved in mitotic spindle formation and cytokinesis; required for septum formation, exit from mitosis, and normal hyphal morphoorfsis; virulen	ACAGAAAACCCCTCCATTTACTCCCCAATTGGATAATGAAGAAGATGCCGGTTATTTCGA	CAL0002833	orf19.1223	DBF2	orf19.8809|IPF26112.1|IPF13853.2|Contig4-1569_0001|CA0205|orf6.851|CaO19.8809|CaO19.1223|CAWG_04401	Ca21chr2_C_albicans_SC5314	Essential serine/threonine protein kinase involved in mitotic spindle formation and cytokinesis; required for septum formation, exit from mitosis, and normal hyphal morphogenesis; virulence-group-correlated expression	GO:0030448|GO:0000280|GO:0034973|GO:0005816|GO:0007096|GO:0005524|GO:0005829|GO:0000910|GO:0031028|GO:0004674|GO:0007035|GO:0006468|GO:0007052|GO:0061167|GO:0005935|GO:0031097	GO:0005524=ATP binding|GO:0004674=protein serine/threonine kinase activity	GO:0034973=Sid2-Mob1 complex|GO:0005816=spindle pole body|GO:0005829=cytosol|GO:0005935=cellular bud neck|GO:0031097=medial cortex	GO:0030448=hyphal growth|GO:0000280=nuclear division|GO:0007096=regulation of exit from mitosis|GO:0000910=cytokinesis|GO:0031028=septation initiation signaling cascade|GO:0007035=vacuolar acidification|GO:0006468=protein phosphorylation|GO:0007052=mitotic spindle organization|GO:0061167=maintenance of endoplasmic reticulum location involved in endoplasmic reticulum polarization at cell division …	GO:0004674|GO:0005524|GO:0004674|GO:0006468|GO:0000910|GO:0007096|GO:0007052|GO:0030448|GO:0000280|GO:0006468|GO:0061167|GO:0031028|GO:0007035|GO:0031097|GO:0005829|GO:0034973|GO:0005935|GO:0005816	CAL0002833	orf19.1223	orf19.1223	DBF2	Essential serine/threonine protein kinase involved in mitotic spindle formation and cytokinesis; required for septum formation, exit from mitosis, and normal hyphal morphogenesis; virulence-group-correlated expression	GO:0005524|GO:0005816|GO:0031097|GO:0007035|GO:0004713|GO:0005829|GO:0034973|GO:1901916|GO:0044732|GO:0030448|GO:0006468|GO:0000910|GO:0005935|GO:0000280|GO:0004674|GO:0032880|GO:0007096|GO:0007052|GO:0061167|GO:0031028	cytokinesis||hyphal growth||maintenance of endoplasmic reticulum location involved in endoplasmic reticulum polarization at cell division site||mitotic spindle organization||nuclear division||protein phosphorylation||regulation of exit from mitosis||regulation of protein localization||septation initiation signaling cascade||vacuolar acidification	Sid2-Mob1 complex||cellular bud neck||cytosol||medial cortex||mitotic spindle pole body||spindle pole body	ATP binding||protein kinase activity involved in regulation of protein localization to cell division site involved in cytokinesis||protein serine/threonine kinase activity||protein tyrosine kinase activity
CAL0001026	0.197197	Compromised	-0.197197	Compromised	2.38419e-07	1.4942	Detected	1.60731	Detected	1.55076	0.0170539	9.6945	6.63002	8.16226	25.3874	19.8	22.5937	CAL0001026	CAL0001026	CAL0001026 (alignment of 60bp with 100.00% identity) , Description: Predicted ORF in Assemblies 19, 20 and 21, Location: 1137127..1137447 in Candida albicans Ca21chrR, Gene: orf19.1009 , :: Next best Hit, CAL0005310 (alignment of 15bp with 100.00% iden	CTTTCACGTACCACATTCCCTTTTGGAATCCTTGCCAAAAAGTCAAACTTTAAAACTTAG	CAL0001026	orf19.1009		IPF26287.1|Contig4-3028_0022|Contig4-3028_0024|orf6.611|CaO19.1009|CAWG_01857	Ca21chrR_C_albicans_SC5314	Ortholog of Candida albicans WO-1 : CAWG_01857						CAL0001026	orf19.1009	orf19.1009		Ortholog of <i>Candida albicans WO-1</i> : CAWG_01857		biological_process	cellular_component	molecular_function
CAL0005435	0.289273	Detected	-0.289272	Detected	2.38419e-07	1.62804	Detected	1.4577	Detected	1.54287	0.0361415	52.7778	31.7692	42.2735	116.893	110.959	113.926	CAL0005435	CAL0005435	CAL0005435 (alignment of 60bp with 100.00% identity) , Description: Predicted ORF in Assemblies 19, 20 and 21, Location: Complement (401241..398113) in Candida albicans Ca21chr2, Gene: orf19.1522 , :: Next best Hit, CAL0004594 (alignment of 18bp with 1	GGAAAGATTCCACCAGATCATATAAATCAACTACTGAAACAATCAATGGGAAAAATGTGG	CAL0005435	orf19.1522		orf19.9097|IPF25875.1|IPF8257.2|Contig4-2807_0004|CA1748|orf6.1171|orf6.3391|CaO19.1522|IPF8257.5f|IPF8257|CAWG_03973	Ca21chr2_C_albicans_SC5314	Ortholog of C. parapsilosis CDC317 : CPAR2_211990, Debaryomyces hansenii CBS767 : DEHA2G03036g, Candida dubliniensis CD36 : CD36_16850 and Pichia stipitis Pignal : psti_CGOB_00069	GO:0008150|GO:0003674|GO:0005575	GO:0003674=molecular_function	GO:0005575=cellular_component	GO:0008150=biological_process	GO:0003674|GO:0008150|GO:0005575	CAL0005435	orf19.1522	orf19.1522		Ortholog of <i>C. dubliniensis CD36</i> : Cd36_16850, <i>C. parapsilosis CDC317</i> : CPAR2_211990, <i>Candida tenuis NRRL Y-1498</i> : cten_CGOB_00169 and <i>Debaryomyces hansenii CBS767</i> : DEHA2G03036g	GO:0005575|GO:0003674|GO:0008150	biological_process	cellular_component	molecular_function
CAL0000340	-0.087337	Detected	0.087337	Detected	0	1.3083	Detected	1.75701	Detected	1.53265	0.0237982	25.6671	26.0419	25.8545	90.8207	56.1316	73.4762	CAL0000340	CAL0000340	CAL0000340 (alignment of 60bp with 100.00% identity) , Description: Protein similar to S. cerevisiae Smc2p, which is a component of the condensin complex involved in mitotic chromosome condensation; induced under hydroxyurea treatment, Location: 1732194.	CCAGCACCAATGTATATATTAGATGAAGTTGATGCAGCATTAGATCTTTCTCATACTCAA	CAL0000340	orf19.3623	SMC2	orf19.11106|IPF23694.1|IPF11993.2|Contig4-2568_0001|CA0529|orf6.1515|CaO19.3623|CAWG_05940	Ca21chr2_C_albicans_SC5314	Protein similar to S. cerevisiae Smc2p, which is a component of the condensin complex involved in mitotic chromosome condensation; induced under hydroxyurea treatment	GO:0007076|GO:0034500|GO:0000799|GO:0005730|GO:0000217|GO:0006310|GO:0005524|GO:0005739|GO:0003690|GO:0006281|GO:0003680|GO:0070058|GO:0007062|GO:0016887|GO:0000939	GO:0000217=DNA secondary structure binding|GO:0005524=ATP binding|GO:0003690=double-stranded DNA binding|GO:0003680=AT DNA binding|GO:0016887=ATPase activity	GO:0000799=nuclear condensin complex|GO:0005730=nucleolus|GO:0005739=mitochondrion|GO:0000939=condensed chromosome inner kinetochore	GO:0007076=mitotic chromosome condensation|GO:0034500=rDNA separation|GO:0006310=DNA recombination|GO:0006281=DNA repair|GO:0070058=tRNA gene clustering|GO:0007062=sister chromatid cohesion	GO:0005524|GO:0003680|GO:0000217|GO:0003690|GO:0016887|GO:0005524|GO:0003680|GO:0000217|GO:0003690|GO:0016887|GO:0006281|GO:0007062|GO:0006310|GO:0034500|GO:0007076|GO:0070058|GO:0006281|GO:0007062|GO:0006310|GO:0034500|GO:0007076|GO:0070058|GO:0000939|GO:0005730|GO:0005739|GO:0000799|GO:0000939|GO:0005730|GO:0005739|GO:0000799	CAL0000340	orf19.3623	orf19.3623	SMC2	Protein similar to S. cerevisiae Smc2p, which is a component of the condensin complex involved in mitotic chromosome condensation; induced under hydroxyurea treatment	GO:0005524|GO:0003680|GO:0003690|GO:0007076|GO:0070058|GO:0005730|GO:0000939|GO:0051304|GO:0000166|GO:0000217|GO:0005739|GO:0000799|GO:0016887	chromosome separation||mitotic chromosome condensation||tRNA gene clustering	condensed chromosome inner kinetochore||mitochondrion||nuclear condensin complex||nucleolus	AT DNA binding||ATP binding||ATPase activity||DNA secondary structure binding||double-stranded DNA binding||nucleotide binding
CAL0004265	0.0424542	Detected	-0.0424542	Detected	0	1.34262	Detected	1.65962	Detected	1.50112	0.0117387	36.1932	30.6747	33.434	109.407	74.0831	91.7453	CAL0004265	CAL0004265	CAL0004265 (alignment of 60bp with 100.00% identity) , Description: Protein lacking an ortholog in S. cerevisiae; transposon mutation affects filamentous growth, Location: Complement (2159079..2156749) in Candida albicans Ca21chr2, Gene: orf19.5316 , ::	TCCAGCAAAGATAACACAATGGAGGATATTGACCAGTATGATAGTGACGAAACTTTTTGA	CAL0004265	orf19.5316	FGR29	orf19.12776|IPF21826.1|IPF817.1|Contig4-2899_0017|orf6.8305|CaO19.5316|CA5483|IPF817|CaO19.12776|CAWG_06109	Ca21chr2_C_albicans_SC5314	Protein lacking an ortholog in S. cerevisiae; transposon mutation affects filamentous growth	GO:0003674|GO:0030447|GO:0036170|GO:0071216|GO:0005575|GO:0036180|GO:0009267	GO:0003674=molecular_function	GO:0005575=cellular_component	GO:0030447=filamentous growth|GO:0036170=filamentous growth of a population of unicellular organisms in response to starvation|GO:0071216=cellular response to biotic stimulus|GO:0036180=filamentous growth of a population of unicellular organisms in response to biotic stimulus|GO:0009267=cellular response to starvation	GO:0003674|GO:0030447|GO:0009267|GO:0036180|GO:0036170|GO:0071216|GO:0005575	CAL0004265	orf19.5316	orf19.5316	FGR29	Protein lacking an ortholog in S. cerevisiae; transposon mutation affects filamentous growth; rat catheter biofilm repressed	GO:0005575|GO:0003674|GO:0036180|GO:0036170|GO:0009267|GO:0071216|GO:0030447	cellular response to biotic stimulus||cellular response to starvation||filamentous growth||filamentous growth of a population of unicellular organisms in response to biotic stimulus||filamentous growth of a population of unicellular organisms in response to starvation	cellular_component	molecular_function
CAL0006221	0.235734	Detected	-0.235734	Detected	0	1.28933	Detected	1.70955	Detected	1.49944	0.041603	60.6502	39.3206	49.9854	165.997	104.641	135.319	CAL0006221	CAL0006221	CAL0006221 (alignment of 60bp with 100.00% identity) , Description: Predicted ORF in Assemblies 19, 20 and 21; repressed by nitric oxide, Location: Complement (1388799..1387549) in Candida albicans Ca21chr2, Gene: orf19.2227 , :: Next best Hit, CAL00002	AGTAGTATTAGAAGTAACAGTAGTAATCCTATCAATGGTGTTGGCTCGGAAGATTTTGAT	CAL0006221	orf19.2227		orf19.10656|orf19.9769|IPF25081.1|IPF9051.2|IPF18923.2|IPF18924.1|Contig4-2341_0001|CA0619|orf6.1320|orf6.1656|CA0418|CaO19.2227|STC99|orf19.3146|CaO19.9769|IPF9051.5eoc|CAWG_05775	Ca21chr2_C_albicans_SC5314	Biofilm-induced gene; repressed by nitric oxide	GO:0008150|GO:0003674|GO:0005575	GO:0003674=molecular_function	GO:0005575=cellular_component	GO:0008150=biological_process	GO:0003674|GO:0008150|GO:0005575	CAL0006221	orf19.2227	orf19.2227		Protein of unknown function; flow model biofilm induced; nitric oxide-repressed	GO:0005575|GO:0003674|GO:0008150	biological_process	cellular_component	molecular_function
CAL0005537	-0.314782	Compromised	0.314781	Compromised	-2.38419e-07	1.42436	Detected	1.56381	Detected	1.49409	0.0435467	10.1717	14.1457	12.1587	36.8561	28.2248	32.5404	CAL0005537	CAL0005537	CAL0005537 (alignment of 60bp with 100.00% identity) , Description: Cyclin homolog; reduced expression observed upon depletion of Cln3p; farnesol regulated; periodic mRNA expression, peak at cell-cycle G1/S phase, Location: Complement (1875646..1874882)	GTGAAAGCTCTTACAATAGTATACCCATAAAGAAGAAACGCTCCATGATAAGTATAGTAG	CAL0005537	orf19.403	PCL2	orf19.8033|IPF26921.1|IPF8834.3|orf6.2813|orf6.6261|Contig4-3031_0001|CA1351|CaO19.403|IPF8834.2|CAWG_00569	Ca21chr1_C_albicans_SC5314	Cyclin homolog; reduced expression observed upon depletion of Cln3p; farnesol regulated; periodic mRNA expression, peak at cell-cycle G1/S phase; Hap43p-induced gene	GO:0031106|GO:0019901|GO:0000307|GO:0032878|GO:0005934|GO:0005634|GO:0016538|GO:0000131|GO:0000079|GO:0000080|GO:0005935|GO:0051302	GO:0019901=protein kinase binding|GO:0016538=cyclin-dependent protein kinase regulator activity	GO:0000307=cyclin-dependent protein kinase holoenzyme complex|GO:0005934=cellular bud tip|GO:0005634=nucleus|GO:0000131=incipient cellular bud site|GO:0005935=cellular bud neck	GO:0031106=septin ring organization|GO:0032878=regulation of establishment or maintenance of cell polarity|GO:0000079=regulation of cyclin-dependent protein kinase activity|GO:0000080=G1 phase of mitotic cell cycle|GO:0051302=regulation of cell division	GO:0019901|GO:0016538|GO:0000080|GO:0032878|GO:0031106|GO:0000079|GO:0051302|GO:0005634|GO:0000307|GO:0005934|GO:0000131|GO:0005935	CAL0005537	orf19.403	orf19.403	PCL2	Cyclin homolog; reduced expression observed upon depletion of Cln3; farnesol regulated; periodic mRNA expression, peak at cell-cycle G1/S phase; Hap43-induced; rat catheter biofilm repressed	GO:0000080|GO:0005634|GO:0032878|GO:0016538|GO:0005934|GO:0031106|GO:0005935|GO:0000307|GO:0000131|GO:0000079	G1 phase of mitotic cell cycle||regulation of cyclin-dependent protein serine/threonine kinase activity||regulation of establishment or maintenance of cell polarity||septin ring organization	cellular bud neck||cellular bud tip||cyclin-dependent protein kinase holoenzyme complex||incipient cellular bud site||nucleus	cyclin-dependent protein serine/threonine kinase regulator activity
CAL0002159	0.0900662	Detected	-0.0900662	Detected	0	1.51364	Detected	1.40934	Detected	1.46149	0.0050329	165.213	131.079	148.146	406.247	368.372	387.309	CAL0002159	CAL0002159	CAL0002159 (alignment of 60bp with 100.00% identity) , Description: Protein similar to S. cerevisiae Dna2p, which is a DNA replication factor involved in DNA repair; induced under hydroxyurea treatment, Location: Complement (53930..49650) in Candida alb	CCAACTAGATCACAAAAAAGCCAAGATTCGCCAATATTGAATAGAAACCCTATACTTAAG	CAL0002159	orf19.1192	DNA2	orf19.8783|IPF26141.1|IPF15025.2|Contig4-3055_0023|CA2652|orf6.2845|orf6.4629|CaO19.1192|CaO19.8783|CAWG_05326	Ca21chr6_C_albicans_SC5314	Protein similar to S. cerevisiae Dna2p, which is a DNA replication factor involved in DNA repair; induced under hydroxyurea treatment	GO:0004003|GO:0031860|GO:0042162|GO:0000014|GO:0000706|GO:0001302|GO:0043137|GO:0017108|GO:0005524|GO:0000784|GO:0005829|GO:0000739	GO:0004003=ATP-dependent DNA helicase activity|GO:0042162=telomeric DNA binding|GO:0000014=single-stranded DNA specific endodeoxyribonuclease activity|GO:0017108=5'-flap endonuclease activity|GO:0005524=ATP binding|GO:0000739=DNA strand annealing activity	GO:0000784=nuclear chromosome, telomeric region|GO:0005829=cytosol	GO:0031860=telomeric 3' overhang formation|GO:0000706=meiotic DNA double-strand break processing|GO:0001302=replicative cell aging|GO:0043137=DNA replication, removal of RNA primer	GO:0005524|GO:0042162|GO:0017108|GO:0000014|GO:0000739|GO:0004003|GO:0001302|GO:0031860|GO:0000706|GO:0043137|GO:0000784|GO:0005829	CAL0002159	orf19.1192	orf19.1192	DNA2	Protein similar to S. cerevisiae Dna2p, which is a DNA replication factor involved in DNA repair; induced under hydroxyurea treatment	GO:0071932|GO:0000784|GO:0000733|GO:0031860|GO:0000706|GO:0019901|GO:0042162|GO:0031573|GO:0005829|GO:0043137|GO:0017108|GO:0000014|GO:0043142|GO:0004003|GO:0001302|GO:0005657	DNA replication, removal of RNA primer||DNA strand renaturation||intra-S DNA damage checkpoint||meiotic DNA double-strand break processing||replication fork reversal||replicative cell aging||telomeric 3' overhang formation	cytosol||nuclear chromosome, telomeric region||replication fork	5'-flap endonuclease activity||ATP-dependent DNA helicase activity||protein kinase binding||single-stranded DNA specific endodeoxyribonuclease activity||single-stranded DNA-dependent ATPase activity||telomeric DNA binding
CAL0002803	0.189983	Detected	-0.189983	Detected	0	1.29699	Detected	1.57602	Detected	1.43651	0.025883	415.47	286.993	351.231	1070	743.849	906.924	CAL0002803	CAL0002803	CAL0002803 (alignment of 60bp with 100.00% identity) , Description: Predicted ORF in Assemblies 19, 20 and 21; similar to mucins and to a Litomosoides microfilarial sheath protein, Location: 26062..27036 in Candida albicans Ca21chr7, Gene: orf19.7104 ,	GGAAAAAGACGTTATTATGTGGTGGGGTTATCGGTGTTAGTTTGTTGCTAAATTTATTGT	CAL0002803	orf19.7104		IPF564.2|Contig4-3106_0005|orf6.8449|CA5596|CaO19.7104|CaJ7.0026|IPF564|CaO19_7104|CaJ7_0026|FWP1|CAWG_05376	Ca21chr7_C_albicans_SC5314	Adhesin-like cell wall protein; similar to mucins and to a Litomosoides microfilarial sheath protein; N-terminal secretion signal	GO:0008150|GO:0003674|GO:0009277	GO:0003674=molecular_function	GO:0009277=fungal-type cell wall	GO:0008150=biological_process	GO:0003674|GO:0008150|GO:0009277	CAL0002803	orf19.7104	orf19.7104		Adhesin-like cell wall protein; similar to mucins and to a Litomosoides microfilarial sheath protein; N-terminal secretion signal; rat catheter and Spider biofilm repressed	GO:0003674|GO:0009277|GO:0008150	biological_process	fungal-type cell wall	molecular_function
CAL0003775	0.156358	Detected	-0.156358	Detected	0	1.69662	Detected	1.16948	Detected	1.43305	0.0428173	326.065	235.983	281.024	648.467	788.267	718.367	CAL0003775	CAL0003775	CAL0003775 (alignment of 60bp with 100.00% identity) , Description: Putative cell wall protein; transcription is negatively regulated by Rim101p, Efg1p, Ssn6p; alkaline downregulated; predicted signal sequence, O-glycosylation; no GPI anchor predicted, L	TTGAATGTCACTTCAGGACACTCATACTTTGTTGACAACGTCTTGCCACCTTTAAAGTAA	CAL0003775	orf19.7218	RBE1	PRY2|IPF872.1|Contig4-2519_0004|orf6.8118|CA5344|CaO19.7218|CAWG_00042	Ca21chr1_C_albicans_SC5314	Cell wall protein; transcript negatively regulated by Rim101p, Efg1p, Ssn6p, alkaline conditions; signal sequence, O-glycosylation; no GPI anchor predicted; ketoconazol upregulated; biofilm-induced, regulated by Sef1p, Sfu1p, Hap43p	GO:0008150|GO:0003674|GO:0000324|GO:0009986|GO:0009277|GO:0005576	GO:0003674=molecular_function	GO:0000324=fungal-type vacuole|GO:0009986=cell surface|GO:0009277=fungal-type cell wall|GO:0005576=extracellular region	GO:0008150=biological_process	GO:0003674|GO:0008150|GO:0009986|GO:0000324|GO:0005576|GO:0009277	CAL0003775	orf19.7218	orf19.7218	RBE1	Pry family cell wall protein; Rim101, Efg1, Ssn6, alkaline repressed; O-glycosylation; no GPI anchor predicted; ketoconazol induced; regulated by Sef1, Sfu1, Hap4; flow model biofilm induced; rat catheter and Spider biofilm repressed	GO:0015918|GO:0009277|GO:0009986|GO:0000324|GO:0032934|GO:0005576|GO:0009405	pathogenesis||sterol transport	cell surface||extracellular region||fungal-type cell wall||fungal-type vacuole	sterol binding
CAL0002306	0.467854	Compromised	-0.467855	Compromised	-2.38419e-07	1.29485	Detected	1.52691	Detected	1.41088	0.099592	21.3785	10.0465	15.7125	43.8924	31.5233	37.7078	CAL0002306	CAL0002306	CAL0002306 (alignment of 60bp with 100.00% identity) , Description: Predicted ORF in Assemblies 19, 20 and 21; described as similar to S. cerevisiae Bub2p; mutation confers hypersensitivity to amphotericin B; induced upon adherence to polystyrene; fungal	CTCTATGATCTAATAGCTAGACATGGTTACGATAGAAAAGTTCCTAAAGAATTGGCAAGA	CAL0002306	orf19.5827	BUB2	orf19.13249|IPF11212|IPF21407.1|IPF11212.2|Contig4-2543_0004|orf6.6151|CA3791|CaO19.5827|CaO19.13249|CAWG_04046	Ca21chr2_C_albicans_SC5314	Ortholog(s) have GTPase activator activity	GO:0007094|GO:0031578|GO:0030448|GO:0005816|GO:0005634|GO:0031030|GO:0035690|GO:0005829|GO:0043547|GO:0032313|GO:0071937|GO:0005097|GO:0005096	GO:0005097=Rab GTPase activator activity|GO:0005096=GTPase activator activity	GO:0005816=spindle pole body|GO:0005634=nucleus|GO:0005829=cytosol	GO:0007094=mitotic cell cycle spindle assembly checkpoint|GO:0031578=mitotic cell cycle spindle orientation checkpoint|GO:0030448=hyphal growth|GO:0031030=negative regulation of septation initiation signaling cascade|GO:0035690=cellular response to drug|GO:0043547=positive regulation of GTPase activity|GO:0032313=regulation of Rab GTPase activity|GO:0071937=barrier septum assembly involved in cel…	GO:0005097|GO:0005096|GO:0030448|GO:0007094|GO:0035690|GO:0071937|GO:0031030|GO:0031578|GO:0043547|GO:0032313|GO:0005634|GO:0005816|GO:0005829	CAL0002306	orf19.5827	orf19.5827	BUB2	Ortholog(s) have GTPase activator activity, role in mitotic spindle orientation checkpoint, negative regulation of septation initiation signaling cascade and cytosol, mitotic spindle pole body, nucleus localization	GO:0005097|GO:0005634|GO:0031030|GO:0044732|GO:0035690|GO:0005829|GO:0030448|GO:0031578|GO:0007094|GO:0032313|GO:0005096	cellular response to drug||hyphal growth||mitotic spindle assembly checkpoint||mitotic spindle orientation checkpoint||negative regulation of septation initiation signaling cascade||regulation of Rab GTPase activity	cytosol||mitotic spindle pole body||nucleus	GTPase activator activity||Rab GTPase activator activity
CAL0004831	0.258123	Detected	-0.258123	Detected	0	1.23352	Detected	1.54406	Detected	1.38879	0.0439654	1223.1	768.726	995.915	2938.82	1998.89	2468.86	CAL0004831	CAL0004831	CAL0004831 (alignment of 60bp with 100.00% identity) , Description: Predicted ORF in Assemblies 19, 20 and 21; opaque-specific transcription; transcription is repressed in response to alpha pheromone in SpiderM medium, Location: Complement (760270..75937	GGCAAAATGGAGTCGGATGATTAAAAATAACCCAACCTATAAACGGGTAACCGAAATGAT	CAL0004831	orf19.356	GTT13	orf19.7989|IPF27039.1|IPF1491.1|orf6.7240|Contig4-3090_0050|CaO19.7989|CaO19.356|CAWG_02638	Ca21chr3_C_albicans_SC5314	Putative glutathione S-transferase; opaque-specific transcription; transcription is repressed in response to alpha pheromone in SpiderM medium	GO:0004602|GO:0005783|GO:0004364|GO:0042803|GO:0055114	GO:0004602=glutathione peroxidase activity|GO:0004364=glutathione transferase activity|GO:0042803=protein homodimerization activity	GO:0005783=endoplasmic reticulum	GO:0055114=oxidation-reduction process	GO:0004364|GO:0004602|GO:0042803|GO:0055114|GO:0005783	CAL0004831	orf19.356	orf19.356	GTT13	Putative glutathione S-transferase; opaque-specific transcript; repressed by alpha pheromone in SpiderM medium; Spider biofilm induced	GO:0004364|GO:0005783|GO:0004602|GO:0042803|GO:0008150	biological_process	endoplasmic reticulum	glutathione peroxidase activity||glutathione transferase activity||protein homodimerization activity
CAL0000692	0.0335841	Detected	-0.0335841	Detected	0	1.12957	Detected	1.58371	Detected	1.35664	0.0274546	187.152	160.579	173.865	540.048	332.522	436.285	CAL0000692	CAL0000692	CAL0000692 (alignment of 60bp with 100.00% identity) , Description: Protein not essential for viability; similar to S. cerevisiae Hof1p, which is a protein localized to the bud neck and required for cytokinesis; periodic mRNA expression, peak at cell-cyc	TCAGGTATGATTGGCTTAGTTCCTGGCAACTATATTGTTGAAGGAGATGATTTATTCTAG	CAL0000692	orf19.5664	HOF1	orf19.13109|IPF21517.1|IPF5287.2|Contig4-3054_0008|orf6.6904|CA4373|CaO19.5664|CaO19.13109|IPF5287|CAWG_03746	Ca21chr4_C_albicans_SC5314	Protein not essential for viability; similar to S. cerevisiae Hof1p, which is a protein localized to the bud neck and required for cytokinesis; periodic mRNA expression, peak at cell-cycle G2/M phase	GO:0008092|GO:0000281|GO:0000142|GO:0006974|GO:0000144|GO:0007346|GO:0051286|GO:0071937|GO:0030866|GO:0051125|GO:0032178|GO:0000915|GO:0061166	GO:0008092=cytoskeletal protein binding	GO:0000142=cellular bud neck contractile ring|GO:0000144=cellular bud neck septin ring|GO:0051286=cell tip|GO:0032178=medial membrane band	GO:0000281=cytokinesis after mitosis|GO:0006974=response to DNA damage stimulus|GO:0007346=regulation of mitotic cell cycle|GO:0071937=barrier septum assembly involved in cell cycle cytokinesis|GO:0030866=cortical actin cytoskeleton organization|GO:0051125=regulation of actin nucleation|GO:0000915=cytokinesis, actomyosin contractile ring assembly|GO:0061166=establishment of endoplasmic reticulum …	GO:0008092|GO:0008092|GO:0000915|GO:0007346|GO:0030866|GO:0051125|GO:0071937|GO:0000281|GO:0061166|GO:0006974|GO:0000915|GO:0007346|GO:0030866|GO:0051125|GO:0071937|GO:0000281|GO:0061166|GO:0006974|GO:0032178|GO:0051286|GO:0000142|GO:0000144|GO:0032178|GO:0051286|GO:0000142|GO:0000144	CAL0000692	orf19.5664	orf19.5664	HOF1	Ortholog of S. cerevisiae Hof1; a protein localized to the bud neck and required for cytokinesis in S. cerevisiae; periodic mRNA expression, peak at cell-cycle G2/M phase; mutant is viable	GO:0051286|GO:0007346|GO:0000915|GO:0008092|GO:0030866|GO:0036214|GO:0051125|GO:0000144|GO:0000281|GO:0032178|GO:0000142|GO:0061166|GO:0006974|GO:0000917|GO:0044697	barrier septum assembly||contractile ring localization||cortical actin cytoskeleton organization||cytokinesis, actomyosin contractile ring assembly||establishment of endoplasmic reticulum localization involved in endoplasmic reticulum polarization at cell division site||mitotic cytokinesis||regulation of actin nucleation||regulation of mitotic cell cycle||response to DNA damage stimulus	HICS complex||cell tip||cellular bud neck contractile ring||cellular bud neck septin ring||medial membrane band	cytoskeletal protein binding
CAL0004960	0.0545874	Detected	-0.0545869	Detected	2.38419e-07	0.957691	Detected	1.74537	Detected	1.35153	0.0767194	39.436	32.8656	36.1508	125.451	61.2997	93.3754	CAL0004960	CAL0004960	CAL0004960 (alignment of 60bp with 100.00% identity) , Description: Predicted ORF in Assemblies 19, 20 and 21, Location: Complement (301239..298270) in Candida albicans Ca21chr6, Gene: orf19.3434 , :: Next best Hit, CAL0003208 (alignment of 16bp with 1	GATCGTAATTATAAACGATCAAGCTCAATTACATTAGGGATCTTGGCACAGACCGTAGGC	CAL0004960	orf19.3434	TRY5	orf19.10938|IPF23803.1|IPF7171.2|Contig4-2411_0005|CA4029|orf6.6471|CaO19.3434|CaO19.10938|IPF7171.5f|CAWG_05214	Ca21chr6_C_albicans_SC5314	Transcriptional regulator of yeast form adherence; required for yeast cell adherence to silicone substrate	GO:0005622|GO:0043565|GO:0006357|GO:1900189|GO:0044011|GO:0010811|GO:0008270	GO:0043565=sequence-specific DNA binding|GO:0008270=zinc ion binding	GO:0005622=intracellular	GO:0006357=regulation of transcription from RNA polymerase II promoter|GO:1900189=positive regulation of cell adhesion involved in single-species biofilm formation|GO:0044011=single-species biofilm formation on inanimate substrate|GO:0010811=positive regulation of cell-substrate adhesion	GO:0008270|GO:0043565|GO:0044011|GO:0006357|GO:0010811|GO:1900189|GO:0005622	CAL0004960	orf19.3434	orf19.3434	TRY5	Zn(II)2Cys6 transcription factor; regulator of yeast form adherence; required for yeast cell adherence to silicone substrate	GO:0005575|GO:1900189|GO:0006357|GO:0044011|GO:0043565|GO:0010811	positive regulation of cell adhesion involved in single-species biofilm formation||positive regulation of cell-substrate adhesion||regulation of transcription from RNA polymerase II promoter||single-species biofilm formation on inanimate substrate	cellular_component	sequence-specific DNA binding
CAL0001711	-0.134996	Compromised	0.134997	Compromised	4.76837e-07	1.02348	Compromised	1.67522	Detected	1.34935	0.0620415	7.26884	7.87871	7.57377	25.1189	13.4867	19.3028	CAL0001711	CAL0001711	CAL0001711 (alignment of 60bp with 100.00% identity) , Description: Protein involved in protein trafficking; putative role in vesicle-target membrane fusion; mutant lacks vacuole; role in hyphal growth, possibly via vacuole expansion into hypha; role in	CCAACATCAACGTCAACGTCGATGTTGAATCCAAATAATAACGTTGTTATTAACCATAAC	CAL0001711	orf19.4403	VPS11	orf19.11881|orf19.8865|IPF26100.1|IPF11854.3|IPF19197.2|IPF11853.2|Contig4-2866_0002|orf6.2825|orf6.656|CA1412|orf6.2901|CA1361|orf19.1278|CaO19.4403|PEP5|CAWG_03231	Ca21chr4_C_albicans_SC5314	Protein involved in protein trafficking; putative role in vesicle-target membrane fusion; mutant lacks vacuole; role in hyphal growth, possibly via vacuole expansion into hypha; role in killing of and survival within macrophage	GO:0033263|GO:0030897|GO:0009306|GO:0030447|GO:0036187|GO:1900442|GO:0035542|GO:0036180|GO:0005829|GO:0006904|GO:0045324|GO:0005737|GO:0007034|GO:0001410|GO:0071216|GO:0007033|GO:0042144|GO:0044114|GO:0032889|GO:0020012|GO:0000329|GO:0070317|GO:0006895|GO:0070314|GO:0044182|GO:0009405|GO:0008270|GO:0035091	GO:0008270=zinc ion binding|GO:0035091=phosphatidylinositol binding	GO:0033263=CORVET complex|GO:0030897=HOPS complex|GO:0005829=cytosol|GO:0005737=cytoplasm|GO:0000329=fungal-type vacuole membrane	GO:0009306=protein secretion|GO:0030447=filamentous growth|GO:0036187=cell growth mode switching, budding to filamentous|GO:1900442=positive regulation of filamentous growth of a population of unicellular organisms in response to neutral pH|GO:0035542=regulation of SNARE complex assembly|GO:0036180=filamentous growth of a population of unicellular organisms in response to biotic stimulus|GO:00069…	GO:0008270|GO:0035091|GO:0008270|GO:0035091|GO:0009306|GO:0007033|GO:0007033|GO:0007034|GO:0044114|GO:0009405|GO:0001410|GO:0020012|GO:1900442|GO:0036180|GO:0036187|GO:0036180|GO:0044182|GO:0071216|GO:0030447|GO:0030447|GO:0006895|GO:0006904|GO:0042144|GO:0045324|GO:0070314|GO:0070317|GO:0035542|GO:0032889|GO:0009306|GO:0007033|GO:0007033|GO:0007034|GO:0044114|GO:0009405|GO:0001410|GO:0020012|GO:…	CAL0001711	orf19.4403	orf19.4403	VPS11	Protein involved in protein trafficking; putative role in vesicle-target membrane fusion; mutant lacks vacuole; role in hyphal growth, possibly via vacuole expansion into hypha; role in killing of and survival within macrophage	GO:0006895|GO:0001410|GO:0070314|GO:0005737|GO:0016574|GO:0020012|GO:0005829|GO:0008270|GO:0035542|GO:0070317|GO:0044114|GO:0032889|GO:0036187|GO:0000329|GO:0036180|GO:0071216|GO:0030447|GO:0042144|GO:0045324|GO:0007034|GO:0035091|GO:0004842|GO:0009306|GO:1900442|GO:0006995|GO:0030897|GO:0007033|GO:0044182|GO:0009405|GO:0036205|GO:0033263	G1 to G0 transition||Golgi to endosome transport||cell growth mode switching, budding to filamentous||cellular response to biotic stimulus||cellular response to nitrogen starvation||chlamydospore formation||development of symbiont in host||evasion or tolerance of host immune response||filamentous growth||filamentous growth of a population of unicellular organisms||filamentous growth of a populati…	CORVET complex||HOPS complex||cytoplasm||cytosol||fungal-type vacuole membrane	phosphatidylinositol binding||ubiquitin-protein ligase activity||zinc ion binding
CAL0001339	-0.0396605	Compromised	0.0396595	Compromised	-4.76837e-07	1.24839	Compromised	1.4283	Detected	1.33834	0.00535268	7.04361	6.68939	6.8665	19.2	14.2969	16.7484	CAL0001339	CAL0001339	CAL0001339 (alignment of 60bp with 100.00% identity) , Description: Predicted ORF in Assemblies 19, 20 and 21; possibly spurious ORF (Annotation Working Group prediction), Location: Complement (2767100..2766450) in Candida albicans Ca21chr1, Gene: orf19	GTCGGGTTCAATCAATGATACTAGTGAATTGTTAGCTAAACGAAAGCAGTTGAATCAAAT	CAL0001339	orf19.6354		orf19.13711|IPF20808.1|IPF11375.2|Contig4-2117_0002|orf6.5783|CaO19.6354|CA3507|CaO19.13711|IPF11375|CAWG_00173	Ca21chr1_C_albicans_SC5314	Ortholog of C. parapsilosis CDC317 : CPAR2_201650, Debaryomyces hansenii CBS767 : DEHA2D04884g, Candida dubliniensis CD36 : CD36_11870 and Pichia stipitis Pignal : PICST_66722	GO:0008150|GO:0003674|GO:0005575	GO:0003674=molecular_function	GO:0005575=cellular_component	GO:0008150=biological_process	GO:0003674|GO:0003674|GO:0008150|GO:0008150|GO:0005575|GO:0005575	CAL0001339	orf19.6354	orf19.6354		Ortholog of <i>C. dubliniensis CD36</i> : Cd36_11870, <i>C. parapsilosis CDC317</i> : CPAR2_201650, <i>Candida tenuis NRRL Y-1498</i> : cten_CGOB_00224 and <i>Debaryomyces hansenii CBS767</i> : DEHA2D04884g	GO:0005575|GO:0003674|GO:0008150	biological_process	cellular_component	molecular_function
CAF0007419	-0.0842409	Detected	0.0842409	Detected	0	1.21179	Detected	1.40916	Detected	1.31047	0.00966096	1950	1970	1960	5410	3980	4695	CAF0007419	CAF0007419	NOTE: Has potential for cross hybridization with other orfs; CAF0007419 (alignment 60 bp with 100 % identity) , Description: Predicted ORF in Assemblies 19, 20 and 21, Location: Complement (11815..10646) in Candida albicans Ca21chrR, Gene: orf19.7539.1 ,	AGTTTGACCACATCATGGATATCGACACAAACTGCCCAATCAGTGACACAAATTGAGAAT	CAF0007419	orf19.7539.1		CaO19.7542|CAWG_01365	Ca21chrR_C_albicans_SC5314	Putative adhesin-like protein; transcription detected in high-resolution tiling array experiments	GO:0008150|GO:0003674|GO:0005575	GO:0003674=molecular_function	GO:0005575=cellular_component	GO:0008150=biological_process	GO:0003674|GO:0008150|GO:0005575	CAF0007419	orf19.7539.1			Putative adhesin-like protein; transcription detected in high-resolution tiling array experiments	GO:0005575|GO:0003674|GO:0008150	biological_process	cellular_component	molecular_function
CAL0006222	0.393351	Compromised	-0.39335	Compromised	2.38419e-07	1.12102	Detected	1.47904	Detected	1.30003	0.0950209	16.6373	8.66914	12.6532	34.7948	22.9	28.8474	CAL0006222	CAL0006222	CAL0006222 (alignment of 60bp with 100.00% identity) , Description: Predicted ORF in Assemblies 19, 20 and 21, Location: 1389157..1390380 in Candida albicans Ca21chr2, Gene: orf19.2228 , :: Next best Hit, CAL0004227 (alignment of 16bp with 100.00% iden	CAATGACCAATGATGATGGTTCTACTACTGGTAGTGGTAATGCTGATCAAGATATATTAT	CAL0006222	orf19.2228	TWF1	orf19.9770|IPF25058.1|IPF19864.1|Contig4-2341_0006|orf6.1321|CA0419|CaO19.2228|TWF1|CaO19.9770|IPF19864|CAWG_05776	Ca21chr2_C_albicans_SC5314	Ortholog(s) have actin monomer binding activity, role in sequestering of actin monomers and mating projection tip localization	GO:0005622|GO:0043332|GO:0003785|GO:0042989	GO:0003785=actin monomer binding	GO:0005622=intracellular|GO:0043332=mating projection tip	GO:0042989=sequestering of actin monomers	GO:0003785|GO:0042989|GO:0043332|GO:0005622	CAL0006222	orf19.2228	orf19.2228		Ortholog(s) have actin monomer binding activity, role in sequestering of actin monomers and mating projection tip localization	GO:0042989|GO:0005622|GO:0043332|GO:0003785	sequestering of actin monomers	intracellular||mating projection tip	actin monomer binding
CAL0006290	0.0496578	Compromised	-0.0496573	Compromised	2.38419e-07	1.10001	Detected	1.49554	Detected	1.29778	0.0238081	10.3957	8.72307	9.55937	27.907	17.8955	22.9013	CAL0006290	CAL0006290	CAL0006290 (alignment of 60bp with 100.00% identity) , Description: Predicted ORF in Assemblies 19, 20 and 21, Location: Complement (655101..653968) in Candida albicans Ca21chr6, Gene: orf19.5596 , :: Next best Hit, CAL0003248 (alignment of 15bp with 1	GTACTGCCTCTTTTATTAGCAGGATATGAAGATGGTTCAATACTTGCCTACAATATATAG	CAL0006290	orf19.5596	ASA1	orf19.13041|IPF17371.2|IPF6794.2|Contig4-2698_0001|orf6.4438|orf6.971|CA2506|CaO19.5596|IPF6794|CAWG_05058	Ca21chr6_C_albicans_SC5314	Ortholog(s) have ASTRA complex localization	GO:0008150|GO:0003674|GO:0070209	GO:0003674=molecular_function	GO:0070209=ASTRA complex	GO:0008150=biological_process	GO:0003674|GO:0008150|GO:0070209	CAL0006290	orf19.5596	orf19.5596		Ortholog(s) have ASTRA complex localization	GO:0003674|GO:0070209|GO:0008150	biological_process	ASTRA complex	molecular_function
CAL0000957	0.313055	Compromised	-0.313055	Compromised	0	1.18416	Detected	1.32794	Detected	1.25605	0.0596079	14.4369	8.40833	11.4226	28.7468	21.9486	25.3477	CAL0000957	CAL0000957	CAL0000957 (alignment of 60bp with 100.00% identity) , Description: Predicted ORF in Assemblies 19, 20 and 21, Location: Complement (664494..661063) in Candida albicans Ca21chr5, Gene: orf19.4325 , :: Next best Hit, CAL0004639 (alignment of 17bp with 1	GTATCAAATTCATCACCAACACCAACATCTCGTCCAATTGTGAAGAAAATCGAAAGAAAT	CAL0000957	orf19.4325		orf19.11800|IPF23040.1|IPF16022.2|Contig4-2180_0004|Contig4-2207_0005|orf6.3261|CA1657|CaO19.4325|IPF16022|CaO19.11800|CAWG_04681	Ca21chr5_C_albicans_SC5314	Ortholog of C. parapsilosis CDC317 : CPAR2_303150, Candida tenuis NRRL Y-1498 : CANTEDRAFT_133407, Debaryomyces hansenii CBS767 : DEHA2G08030g and Candida dubliniensis CD36 : CD36_52760	GO:0008150|GO:0003674|GO:0005575	GO:0003674=molecular_function	GO:0005575=cellular_component	GO:0008150=biological_process	GO:0003674|GO:0003674|GO:0008150|GO:0008150|GO:0005575|GO:0005575	CAL0000957	orf19.4325	orf19.4325		Ortholog of <i>C. dubliniensis CD36</i> : Cd36_52760, <i>C. parapsilosis CDC317</i> : CPAR2_303150, <i>Candida tenuis NRRL Y-1498</i> : CANTEDRAFT_133407 and <i>Debaryomyces hansenii CBS767</i> : DEHA2G08030g	GO:0005575|GO:0003674|GO:0008150	biological_process	cellular_component	molecular_function
CAL0004596	-0.0463741	Detected	0.0463741	Detected	0	1.06378	Detected	1.41691	Detected	1.24034	0.0209825	225.339	216.008	220.673	612.255	404.323	508.289	CAL0004596	CAL0004596	CAL0004596 (alignment of 60bp with 100.00% identity) , Description: B-type mitotic cyclin (cyclin-dependent protein kinase regulatory subunit); essential; required for wild-type mitotic exit; role in cell polarization; interacts with catalytic subunit Cd	ATTCCAAGCATCAGGAAGAGATTTGTTTGATGAACGATTATCGACCCATAGGCTAACATT	CAL0004596	orf19.1446	CLB2	orf19.9021|IPF25776.1|IPF7873.2|Contig4-3018_0026|CYB1|CA4553|orf6.7127|CaO19.9021|CaO19.1446|CAWG_03914	Ca21chr2_C_albicans_SC5314	B-type mitotic cyclin (cyclin-dependent protein kinase regulatory subunit); essential; required for wild-type mitotic exit; role in cell polarization; interacts with catalytic subunit Cdk1p	GO:0030447|GO:0019901|GO:0010389|GO:0005816|GO:0000226|GO:0005634|GO:0000079|GO:0070317|GO:0035690|GO:0007346|GO:0010696|GO:0000086|GO:0016538|GO:0034613|GO:0007090|GO:0005935	GO:0019901=protein kinase binding|GO:0016538=cyclin-dependent protein kinase regulator activity	GO:0005816=spindle pole body|GO:0005634=nucleus|GO:0005935=cellular bud neck	GO:0030447=filamentous growth|GO:0010389=regulation of G2/M transition of mitotic cell cycle|GO:0000226=microtubule cytoskeleton organization|GO:0000079=regulation of cyclin-dependent protein kinase activity|GO:0070317=negative regulation of G0 to G1 transition|GO:0035690=cellular response to drug|GO:0007346=regulation of mitotic cell cycle|GO:0010696=positive regulation of spindle pole body sepa…	GO:0016538|GO:0016538|GO:0016538|GO:0016538|GO:0016538|GO:0016538|GO:0019901|GO:0007090|GO:0000086|GO:0000079|GO:0007346|GO:0030447|GO:0035690|GO:0010696|GO:0000226|GO:0010389|GO:0034613|GO:0070317|GO:0005634|GO:0005816|GO:0005935	CAL0004596	orf19.1446	orf19.1446	CLB2	B-type mitotic cyclin (cyclin-dependent protein kinase regulatory subunit); essential; required for wild-type mitotic exit; role in cell polarization; interacts with catalytic subunit Cdk1; Spider biofilm repressed	GO:0035690|GO:0007346|GO:0016538|GO:0005737|GO:0010696|GO:0070317|GO:0005634|GO:0000226|GO:1900182|GO:0044732|GO:0030447|GO:0005935|GO:0010389|GO:0006995|GO:0010515|GO:0034613|GO:0000086|GO:0000079	G2/M transition of mitotic cell cycle||cellular protein localization||cellular response to drug||cellular response to nitrogen starvation||filamentous growth||microtubule cytoskeleton organization||negative regulation of G0 to G1 transition||negative regulation of induction of conjugation with cellular fusion||positive regulation of protein localization to nucleus||positive regulation of spindle …	cellular bud neck||cytoplasm||mitotic spindle pole body||nucleus	cyclin-dependent protein serine/threonine kinase regulator activity
CAL0002620	0.243691	Compromised	-0.243691	Compromised	0	0.970271	Detected	1.50499	Detected	1.23763	0.0758452	14.614	9.37059	11.9923	34.5196	20.1	27.3098	CAL0002620	CAL0002620	CAL0002620 (alignment of 60bp with 100.00% identity) , Description: Expression is regulated upon white-opaque switching; induced by nitric oxide in yhb1 mutant, Location: 935624..936472 in Candida albicans Ca21chr2, Gene: orf19.4505 , :: Next best Hit,	GGTTGGATTAGGAAGCATGGAATTAAAGATTCCAAATTATGCATTTGCTATTCGTGAAGT	CAL0002620	orf19.4505	ADH3	orf19.11981|IPF4795.1|IPF28369.1|Contig4-2894_0019|Contig4-2894_0020|CA2334|SAD3|CaO19.4505|ADH3.3f|orf6.4197|CAWG_04203	Ca21chr2_C_albicans_SC5314	Putative NAD-dependent (R,R)-butanediol dehydrogenase; expression is regulated upon white-opaque switching; induced by nitric oxide independent of Yhb1p	GO:0000166|GO:0016491|GO:0008270|GO:0005575|GO:0055114	GO:0000166=nucleotide binding|GO:0016491=oxidoreductase activity|GO:0008270=zinc ion binding	GO:0005575=cellular_component	GO:0055114=oxidation-reduction process	GO:0016491|GO:0008270|GO:0000166|GO:0055114|GO:0005575	CAL0002620	orf19.4505	orf19.4505	ADH3	Putative NAD-dependent (R,R)-butanediol dehydrogenase; regulated by white-opaque switch; induced by nitric oxide independent of Yhb1; Spider biofilm induced	GO:0005575|GO:0008270|GO:0016747|GO:0055114|GO:0016491	oxidation-reduction process	cellular_component	oxidoreductase activity||transferase activity, transferring acyl groups other than amino-acyl groups||zinc ion binding
CAL0004588	-0.0269508	Detected	0.0269508	Detected	0	0.860499	Detected	1.60682	Detected	1.23366	0.0809602	77.6042	72.4144	75.0093	237.303	119.327	178.315	CAL0004588	CAL0004588	CAL0004588 (alignment of 60bp with 100.00% identity) , Description: Putative phospholipase B; Hog1p-induced; regulated by Ssn6p; putative GPI-anchor; repressed during cell wall reorfration; clade-associated orf expression, Location: 241143..243251 in Ca	CAACGATGAGAAAGAAGAATTTATCGGTGTTGTACGTGAAAGTAACTCTGATAGTTTGAA	CAL0004588	orf19.1442	PLB4.5	orf19.9017|orf19.9018|IPF15731.2|IPF15733.2|IPF14660.3|IPF29416.1|Contig4-2174_0003|Contig4-2174_0004|PLB4.3|PLB4|PLB4.5f|PLB4.3f|CA0185|CA0186|orf6.1059|orf6.795|orf6.796|orf19.1443|CAWG_03911	Ca21chr2_C_albicans_SC5314	Putative phospholipase B; Hog1p-induced; regulated by Ssn6p; putative GPI-anchor; repressed during cell wall regeneration; clade-associated gene expression; Hap43p-induced gene	GO:0009986|GO:0005576|GO:0004620|GO:0009395	GO:0004620=phospholipase activity	GO:0009986=cell surface|GO:0005576=extracellular region	GO:0009395=phospholipid catabolic process	GO:0004620|GO:0009395|GO:0009986|GO:0005576	CAL0004588	orf19.1442	orf19.1442	PLB4.5	Phospholipase B; Hog1-induced; regulated by Ssn6; putative GPI-anchor; repressed during cell wall regeneration; clade-associated gene expression; Hap43-induced; rat catheter and Spider biofilm repressed	GO:0004620|GO:0009395|GO:0009986|GO:0008152|GO:0005576	metabolic process||phospholipid catabolic process	cell surface||extracellular region	phospholipase activity
CAL0005965	0.196272	Detected	-0.196272	Detected	0	1.04784	Detected	1.40887	Detected	1.22836	0.0440371	127.798	87.5123	107.655	291.847	191.679	241.763	CAL0005965	CAL0005965	CAL0005965 (alignment of 60bp with 100.00% identity) , Description: Predicted ORF in Assemblies 19, 20 and 21, Location: Complement (1620230..1618215) in Candida albicans Ca21chrR, Gene: orf19.6119 , :: Next best Hit, CAL0000325 (alignment of 14bp with	GAAGTCGGTAATAAATTACTAAGGCAAAGGGTGATATCCGGTCAAAGTGAACCTAATTAA	CAL0005965	orf19.6119		orf19.13538|IPF20977.1|IPF9116.2|Contig4-2916_0011|orf6.5100|CA2994|CaO19.13538|CaO19.6119|IPF9116|CAWG_02042	Ca21chrR_C_albicans_SC5314	Ortholog of C. parapsilosis CDC317 : CPAR2_204390, Candida tenuis NRRL Y-1498 : CANTEDRAFT_105095, Debaryomyces hansenii CBS767 : DEHA2E03806g and Candida dubliniensis CD36 : CD36_33080	GO:0008150|GO:0003674|GO:0005575	GO:0003674=molecular_function	GO:0005575=cellular_component	GO:0008150=biological_process	GO:0003674|GO:0008150|GO:0005575	CAL0005965	orf19.6119	orf19.6119		Protein of unknown function; Spider biofilm repressed	GO:0003674|GO:0005575|GO:0008150	biological_process	cellular_component	molecular_function
CAL0000492	0.0565338	Detected	-0.0565338	Detected	0	1.12158	Detected	1.33164	Detected	1.22661	0.00932376	451.312	375.105	413.208	1076.28	784.86	930.572	CAL0000492	CAL0000492	CAL0000492 (alignment of 60bp with 100.00% identity) , Description: Predicted ORF in Assemblies 19, 20 and 21, Location: 1433503..1435086 in Candida albicans Ca21chr1, Gene: orf19.6240 , :: Next best Hit, Not found , ; Probe location within target orf	GGTACTAGTTGGTATGTTTTCGCTCAGTGGGAGTGCATAGGTAGCACAGTTGCAAATTAG	CAL0000492	orf19.6240	CYK3	orf19.13620|IPF15741.2|IPF19687.2|orf6.904|orf6.5116|orf19.6241|CA6304|CA6308|IPF15741.3f|CAWG_00743	Ca21chr1_C_albicans_SC5314	Ortholog(s) have role in barrier septum assembly involved in cell cycle cytokinesis and cell tip, cellular bud neck contractile ring localization	GO:0003674|GO:0051286|GO:0071937|GO:0000142	GO:0003674=molecular_function	GO:0051286=cell tip|GO:0000142=cellular bud neck contractile ring	GO:0071937=barrier septum assembly involved in cell cycle cytokinesis	GO:0003674|GO:0003674|GO:0071937|GO:0071937|GO:0051286|GO:0000142|GO:0051286|GO:0000142	CAL0000492	orf19.6240	orf19.6240		SH3-domain protein; role in barrier septum assembly involved in cell cycle cytokinesis; activates the Chs2 chitin synthase activity during cytokinesis; Spider biofilm repressed	GO:0003674|GO:0051286|GO:0005634|GO:0000142|GO:0000917|GO:0044697	barrier septum assembly	HICS complex||cell tip||cellular bud neck contractile ring||nucleus	molecular_function
CAF0006983	0.203996	Detected	-0.203996	Detected	0	1.33108	Detected	1.1086	Detected	1.21984	0.0344201	290	196.469	243.234	534.955	526.489	530.722	CAF0006983	CAF0006983	CAF0006983 (alignment of 60bp with 100.00% identity) , Description: Protein not essential for viability; similar to Candida maltosa Pox18p, which is a peroxisomal protein; Assembly 21 sequence was updated based on comparative genome analysis and new sequ	TTGAAAGCAGTGTCTATCGAATCCCTTTTCAAAGACTTAGGACCAGTCCCAGCCAAGTTA	CAF0006983	orf19.3330.3	POX18	CA1711|IPF11509.2|Contig4-2339_0004|CA6274|orf19.10841|POX18.3f|CAWG_01234	Ca21chr1_C_albicans_SC5314	Protein not essential for viability; similar to Candida maltosa Pox18p, which is a peroxisomal protein; Assembly 21 sequence was updated based on comparative genome analysis and new sequence data, and allelic orf19.10841 was reinstated	GO:0008150|GO:0032934|GO:0005575	GO:0032934=sterol binding	GO:0005575=cellular_component	GO:0008150=biological_process	GO:0032934|GO:0032934|GO:0008150|GO:0008150|GO:0005575|GO:0005575	CAF0006983	orf19.3330.3			Similar to Pox18, a peroxisomal protein; induced during chlamydospore formation in C. albicans and C. dubliniensis; A21 sequence updated based on new sequence and analysis, the allelic orf19.10841 was reinstated; Spider biofilm induced	GO:0005575|GO:0032934|GO:0008150	biological_process	cellular_component	sterol binding
CAL0002006	-0.00985336	Detected	0.00985336	Detected	0	1.10998	Detected	1.30847	Detected	1.20923	0.00673358	393.216	358.325	375.77	966.254	710.295	838.274	CAL0002006	CAL0002006	CAL0002006 (alignment of 60bp with 100.00% identity) , Description: Predicted ORF in Assemblies 19, 20 and 21, Location: 2568844..2572209 in Candida albicans Ca21chr1, Gene: orf19.1144 , :: Next best Hit, CAL0002783 (alignment of 14bp with 100.00% iden	TGGTATGAGAAAGCATATAAAATGGGAAACCGAGAGGCTGGTAGGAAATTAGGATACTCA	CAL0002006	orf19.1144		orf19.8737|IPF26180.1|IPF13166.3|Contig4-2773_0012|CA0953|orf6.2172|orf6.2787|CaO19.1144|IPF13166|IPF13166.3eoc|IPF13166.2|CAWG_00264	Ca21chr1_C_albicans_SC5314	Early-stage biofilm-induced gene	GO:0008150|GO:0003674|GO:0005575	GO:0003674=molecular_function	GO:0005575=cellular_component	GO:0008150=biological_process	GO:0003674|GO:0008150|GO:0005575	CAL0002006	orf19.1144	orf19.1144		Protein with SEL-1 like protein domain; early-stage flow model biofilm induced	GO:0005575|GO:0003674|GO:0008150	biological_process	cellular_component	molecular_function
CAL0000137	0.0433488	Detected	-0.0433488	Detected	0	0.912282	Detected	1.49796	Detected	1.20512	0.0553759	2957.2	2503.2	2730.2	7986.68	4489.1	6237.89	CAL0000137	CAL0000137	CAL0000137 (alignment of 60bp with 100.00% identity) , Description: Putative protein of unknown function, transcription is upregulated in clinical isolates from HIV+ patients with oral candidiasis; alkaline upregulated by Rim101p; fungal-specific (no hum	GAACTTTTGGCTTTGGAAGATTTGGAAGACAAAGAAAGATATCAAAAAGCTCCAATTTGG	CAL0000137	orf19.7566		GNP1|Contig4-3105_0041|IPF934.1|orf6.8914|GNP2|CA5972|CaO19.7566|CAWG_02256	Ca21chrR_C_albicans_SC5314	Late-stage biofilm-induced gene; transcription is upregulated in clinical isolates from HIV+ patients with oral candidiasis; alkaline upregulated by Rim101p; fungal-specific (no human or murine homolog)	GO:0016020|GO:0015171|GO:0003333	GO:0015171=amino acid transmembrane transporter activity	GO:0016020=membrane	GO:0003333=amino acid transmembrane transport	GO:0015171|GO:0015171|GO:0003333|GO:0003333|GO:0016020|GO:0016020	CAL0000137	orf19.7566	orf19.7566		Predicted amino acid transport domain; transcript upregulated in clinical strains from HIV+ patients with oral candidiasis; alkaline upregulated by Rim101; rat catheter, Spider and flow model biofilm induced	GO:0016020|GO:0055085|GO:0003333|GO:0015171	amino acid transmembrane transport||transmembrane transport	membrane	amino acid transmembrane transporter activity
CAL0005234	0.0795379	Detected	-0.0795379	Detected	0	1.01857	Detected	1.37738	Detected	1.19797	0.0258011	2084.99	1678.54	1881.77	5051.24	3322.65	4186.94	CAL0005234	CAL0005234	CAL0005234 (alignment of 60bp with 100.00% identity) , Description: Protein containing a Kelch repeat domain, similar to S. cerevisiae Kel1p; not required for adherence to buccal epithelial cells or virulence in mouse systemic infection; null mutant colo	AAACTTGGCTCTCGTGATGGTACCCCCGTCGTTAATGAATACCAACAAGGAGAAGATAGT	CAL0005234	orf19.6092	KEL1	orf19.13511|IPF21143.1|IPF4628.1|Contig4-2998_0008|orf6.6249|CA3860|CaO19.13511|KEL2|CaO19.6092|CAWG_01351	Ca21chr1_C_albicans_SC5314	Kelch repeat domain-containing protein; localizes to sites of polarized growth; mutant colonies exhibit slightly decreased filamentation ratio; not required for buccal epithelial cell adherence or virulence in mice	GO:0043332|GO:0003674|GO:0005737|GO:0030447|GO:0044182|GO:0008360|GO:0001100|GO:0005934|GO:0000755|GO:0005935	GO:0003674=molecular_function	GO:0043332=mating projection tip|GO:0005737=cytoplasm|GO:0005934=cellular bud tip|GO:0005935=cellular bud neck	GO:0030447=filamentous growth|GO:0044182=filamentous growth of a population of unicellular organisms|GO:0008360=regulation of cell shape|GO:0001100=negative regulation of exit from mitosis|GO:0000755=cytogamy	GO:0003674|GO:0000755|GO:0030447|GO:0030447|GO:0001100|GO:0008360|GO:0044182|GO:0043332|GO:0005934|GO:0005935|GO:0005737	CAL0005234	orf19.6092	orf19.6092	KEL1	Kelch repeat domain-containing protein; localizes to sites of polarized growth; mutant colonies exhibit slightly decreased filamentation ratio; not required for buccal epithelial cell adherence or virulence in mice	GO:0001100|GO:0030447|GO:0005934|GO:0043332|GO:0008360|GO:0005935|GO:0005737|GO:0003674|GO:0044182|GO:0000755	cytogamy||filamentous growth||filamentous growth of a population of unicellular organisms||negative regulation of exit from mitosis||regulation of cell shape	cellular bud neck||cellular bud tip||cytoplasm||mating projection tip	molecular_function
CAL0004526	-0.526754	Compromised	0.526754	Compromised	0	1.04463	Compromised	1.34286	Detected	1.19375	0.161005	5.66518	10.5698	8.11747	20.4	13.9943	17.1971	CAL0004526	CAL0004526	CAL0004526 (alignment of 60bp with 100.00% identity) , Description: Aspartic-type endopeptidase involved in degradation of alpha pheromone; functional equivalent of S. cerevisiae Bar1p; specific to a-cells; transcription is induced in response to alpha p	TCCGGTTCAACTAGTGATGACAAGATTACAAGTGTAACCTCTAACCCACAGTATTGTTAG	CAL0004526	orf19.2082	SAP30	orf19.9629|IPF25266.1|IPF1183.2|Contig4-2971_0003|orf6.7473|CA4816|BAR1|CaO19.9629|CaO19.2082|IPF1183|CAWG_03826	Ca21chr2_C_albicans_SC5314	Aspartic-type endopeptidase involved in degradation of alpha pheromone; functional equivalent of S. cerevisiae Bar1p; specific to a-cells; transcription is induced in response to alpha pheromone	GO:0006508|GO:0005575|GO:0004190|GO:0000749|GO:0010969	GO:0004190=aspartic-type endopeptidase activity	GO:0005575=cellular_component	GO:0006508=proteolysis|GO:0000749=response to pheromone involved in conjugation with cellular fusion|GO:0010969=regulation of pheromone-dependent signal transduction involved in conjugation with cellular fusion	GO:0004190|GO:0004190|GO:0000749|GO:0010969|GO:0006508|GO:0005575	CAL0004526	orf19.2082	orf19.2082	SAP30	Aspartic-type endopeptidase; involved in degradation of alpha pheromone; functional equivalent of S. cerevisiae Bar1; a-cell specific; induced by alpha pheromone	GO:0005575|GO:0006508|GO:0010969|GO:0000749|GO:0004190	proteolysis||regulation of pheromone-dependent signal transduction involved in conjugation with cellular fusion||response to pheromone involved in conjugation with cellular fusion	cellular_component	aspartic-type endopeptidase activity
CAL0006049	0.0580201	Detected	-0.0580201	Detected	0	1.08527	Detected	1.28764	Detected	1.18645	0.00952692	830.608	688.935	759.772	1919.35	1407.12	1663.24	CAL0006049	CAL0006049	CAL0006049 (alignment of 60bp with 100.00% identity) , Description: Protein described as homoserine dehydrogenase; regulated by Gcn4p; induced in response to amino acid starvation (3-aminotriazole treatment); macrophage-induced protein; protein level dec	ATCACTGCACATGGTGTTTTGGCAGACACTATCAAAATTGCTGAAAGAATTGCCAATTGA	CAL0006049	orf19.2951	HOM6	orf19.10468|IPF24318.1|IPF4417.2|Contig4-2696_0009|CA4181|orf6.6665|CaO19.2951|CaO19.10468|CAWG_01121	Ca21chr1_C_albicans_SC5314	Putative homoserine dehydrogenase; Gcn4p-regulated; induced in response to amino acid starvation (3-ATtreatment); macrophage-induced protein; protein level decreases in stationary phase cultures	GO:0004412|GO:0050661|GO:0005737|GO:0009086|GO:0005634|GO:0009090|GO:0055114|GO:0009088	GO:0004412=homoserine dehydrogenase activity|GO:0050661=NADP binding	GO:0005737=cytoplasm|GO:0005634=nucleus	GO:0009086=methionine biosynthetic process|GO:0009090=homoserine biosynthetic process|GO:0055114=oxidation-reduction process|GO:0009088=threonine biosynthetic process	GO:0050661|GO:0004412|GO:0009090|GO:0009088|GO:0009086|GO:0055114|GO:0005634|GO:0005737	CAL0006049	orf19.2951	orf19.2951	HOM6	Putative homoserine dehydrogenase; Gcn4-regulated; induced by amino acid starvation (3-ATtreatment); macrophage-induced protein; protein level decreases in stationary phase cultures; flow model biofilm repressed	GO:0005634|GO:0009088|GO:0004412|GO:0055114|GO:0005737|GO:0050661|GO:0009090|GO:0009086	homoserine biosynthetic process||methionine biosynthetic process||oxidation-reduction process||threonine biosynthetic process	cytoplasm||nucleus	NADP binding||homoserine dehydrogenase activity
CAL0005793	-0.0269809	Detected	0.0269809	Detected	0	0.896038	Detected	1.47328	Detected	1.18466	0.0549836	764.581	713.479	739.03	2131.34	1204.99	1668.16	CAL0005793	CAL0005793	CAL0005793 (alignment of 60bp with 100.00% identity) , Description: Putative sperimidine transporter; fungal-specific (no human or murine homolog), Location: Complement (890929..888821) in Candida albicans Ca21chrR, Gene: orf19.473 , :: Next best Hit, C	TCCGCTGTCGAACTTGAAATGTCATCAGAATCCGAGAAAGCTGTTGCTGAAAAAGTGTGA	CAL0005793	orf19.473	TPO4	orf19.8104|IPF26767.1|IPF11142.2|Contig4-2684_0006|orf6.2283|CA1016|CaO19.8104|IPF11142|CaO19.473|CAWG_01729	Ca21chrR_C_albicans_SC5314	Putative sperimidine transporter; fungal-specific (no human or murine homolog)	GO:0000297|GO:0000296|GO:0016020|GO:0005886|GO:0015848|GO:0000329|GO:0015606|GO:0016021|GO:0015893|GO:0055085|GO:0015238	GO:0000297=spermine transmembrane transporter activity|GO:0015606=spermidine transmembrane transporter activity|GO:0015238=drug transmembrane transporter activity	GO:0016020=membrane|GO:0005886=plasma membrane|GO:0000329=fungal-type vacuole membrane|GO:0016021=integral to membrane	GO:0000296=spermine transport|GO:0015848=spermidine transport|GO:0015893=drug transport|GO:0055085=transmembrane transport	GO:0015238|GO:0000297|GO:0015606|GO:0015893|GO:0055085|GO:0015848|GO:0000296|GO:0000329|GO:0005886|GO:0016020|GO:0016021	CAL0005793	orf19.473	orf19.473	TPO4	Putative sperimidine transporter; fungal-specific (no human or murine homolog); Spider biofilm induced; promoter bound by Tec1 and Ndt80; Bcr1-repressed in RPMI a/a biofilms	GO:0016020|GO:0055085|GO:0000329|GO:0015238|GO:0000296|GO:0015606|GO:0015848|GO:0015893|GO:0016021|GO:0000297|GO:0005886	drug transport||spermidine transport||spermine transport||transmembrane transport	fungal-type vacuole membrane||integral to membrane||membrane||plasma membrane	drug transmembrane transporter activity||spermidine transmembrane transporter activity||spermine transmembrane transporter activity
CAL0000477	0.0853224	Detected	-0.0853224	Detected	0	1.0542	Detected	1.30833	Detected	1.18126	0.0163768	121.074	96.6933	108.884	278.496	196.977	237.737	CAL0000477	CAL0000477	CAL0000477 (alignment of 60bp with 100.00% identity) , Description: Predicted ORF in Assemblies 19, 20 and 21; mutation confers hypersensitivity to 5-fluorocytosine (5-FC), 5-fluorouracil (5-FU), and tubercidin (7-deazaadenosine), Location: Complement (1	CGGATCTCGAAGAGAAATTACAAAGAGTTTCTCAAGCATACACTGAATTAAGAAACAAAC	CAL0000477	orf19.6234	IPI3	orf19.13614|IPF12148.1|IPF12516.1|Contig4-2906_0007|orf6.1584|orf6.5122|CA3007|CaO19.6234|IPF12148|CAWG_00737	Ca21chr1_C_albicans_SC5314	Putative U2 snRNP component; Hap43p-induced gene; mutation confers hypersensitivity to 5-fluorocytosine (5-FC), 5-fluorouracil (5-FU), and tubercidin (7-deazaadenosine)	GO:0003674|GO:0006364|GO:0005816|GO:0000027|GO:0005654|GO:0032153|GO:0035690|GO:0005829	GO:0003674=molecular_function	GO:0005816=spindle pole body|GO:0005654=nucleoplasm|GO:0032153=cell division site|GO:0005829=cytosol	GO:0006364=rRNA processing|GO:0000027=ribosomal large subunit assembly|GO:0035690=cellular response to drug	GO:0003674|GO:0003674|GO:0035690|GO:0000027|GO:0006364|GO:0035690|GO:0000027|GO:0006364|GO:0005654|GO:0005829|GO:0005816|GO:0032153|GO:0005654|GO:0005829|GO:0005816|GO:0032153	CAL0000477	orf19.6234	orf19.6234		Putative U2 snRNP component; mutation confers hypersensitivity to 5-fluorocytosine (5-FC), 5-fluorouracil (5-FU), and tubercidin (7-deazaadenosine); Hap43-induced, Spider biofilm induced	GO:0030174|GO:0035690|GO:0044732|GO:0000027|GO:0006364|GO:0032153|GO:0030702|GO:0006267|GO:0003682|GO:0005829|GO:0005656|GO:0097344|GO:0005720	cellular response to drug||chromatin silencing at centromere||nuclear pre-replicative complex assembly||rRNA processing||regulation of DNA-dependent DNA replication initiation||ribosomal large subunit assembly	Rix1 complex||cell division site||cytosol||mitotic spindle pole body||nuclear heterochromatin||nuclear pre-replicative complex	chromatin binding
CAL0002799	0.00410557	Detected	-0.00410557	Detected	0	1.03204	Detected	1.32914	Detected	1.18059	0.0154783	238.715	213.365	226.04	589.335	404.597	496.966	CAL0002799	CAL0002799	CAL0002799 (alignment of 60bp with 100.00% identity) , Description: Predicted ORF in Assemblies 19, 20 and 21; possibly transcriptionally regulated upon hyphal formation, Location: 31779..33545 in Candida albicans Ca21chr7, Gene: orf19.7100 , :: Next be	GCTATTTTCATTTCGTGCGTATTAGCAAGCGCGGCAACTTGGGCTGTCCTCAATTATTGA	CAL0002799	orf19.7100	AVT1	IPF559.1|Contig4-3106_0010|Contig4-3106_0011|orf6.8453|AVT11|CaO19.7100|CA5600|CaJ7.0030|CaO19_7100|CaJ7_0030|IPF559|CAWG_05380	Ca21chr7_C_albicans_SC5314	Putative vacuolar transporter of large neutral amino acids; possibly transcriptionally regulated upon hyphal formation	GO:0005302|GO:0007034|GO:0006865|GO:0015188|GO:0000329|GO:0015186	GO:0005302=L-tyrosine transmembrane transporter activity|GO:0015188=L-isoleucine transmembrane transporter activity|GO:0015186=L-glutamine transmembrane transporter activity	GO:0000329=fungal-type vacuole membrane	GO:0007034=vacuolar transport|GO:0006865=amino acid transport	GO:0015188|GO:0015186|GO:0005302|GO:0006865|GO:0007034|GO:0000329	CAL0002799	orf19.7100	orf19.7100		Putative vacuolar transporter of large neutral amino acids; possibly transcriptionally regulated upon hyphal formation; not the true Avt1 ortholog of S. cerevisiae	GO:0015188|GO:0015186|GO:0006865|GO:0000329|GO:0005302|GO:0007034	amino acid transport||vacuolar transport	fungal-type vacuole membrane	L-glutamine transmembrane transporter activity||L-isoleucine transmembrane transporter activity||L-tyrosine transmembrane transporter activity
CAL0006160	0.0274477	Detected	-0.0274477	Detected	0	1.19155	Detected	1.14399	Detected	1.16777	0.000965748	1276.83	1104.9	1190.86	2728.04	2378.3	2553.17	CAL0006160	CAL0006160	CAL0006160 (alignment of 60bp with 100.00% identity) , Description: Predicted ORF in Assemblies 19, 20 and 21; decreased expression in response to prostaglandins, Location: Complement (639028..638399) in Candida albicans Ca21chr1, Gene: orf19.2998 , ::	AATGCCCCAATTGTTGACGACGATGGGTTTGAGTTGGTTCAAAGCAAAGGAAGGAGAAGA	CAL0006160	orf19.2998	TSR2	orf19.10515|IPF24349.1|IPF5607.1|Contig4-3020_0003|CA2814|orf6.4867|CaO19.2998|CaO19.10515|IPF5607|CAWG_01078	Ca21chr1_C_albicans_SC5314	Putative protein with a predicted role in pre-rRNA processing; decreased expression in response to prostaglandins	GO:0000462|GO:0003674|GO:0005634|GO:0005829	GO:0003674=molecular_function	GO:0005634=nucleus|GO:0005829=cytosol	GO:0000462=maturation of SSU-rRNA from tricistronic rRNA transcript (SSU-rRNA, 5.8S rRNA, LSU-rRNA)	GO:0003674|GO:0000462|GO:0005634|GO:0005829	CAL0006160	orf19.2998	orf19.2998	TSR2	Protein with a predicted role in pre-rRNA processing; repressed by prostaglandins	GO:0003674|GO:0000462|GO:0005634|GO:0005829	maturation of SSU-rRNA from tricistronic rRNA transcript (SSU-rRNA, 5.8S rRNA, LSU-rRNA)	cytosol||nucleus	molecular_function
CAL0001205	0.163678	Compromised	-0.163677	Compromised	2.38419e-07	1.06196	Detected	1.24377	Detected	1.15287	0.0253751	13.3008	9.52899	11.4149	27.7092	20.6058	24.1575	CAL0001205	CAL0001205	CAL0001205 (alignment of 60bp with 100.00% identity) , Description: Predicted ORF in Assemblies 19, 20 and 21, Location: Complement (884228..882993) in Candida albicans Ca21chr1, Gene: orf19.1062 , :: Next best Hit, CAL0001228 (alignment of 17bp with 1	TTGGAACAAGAAGCAAATGGATTGGATCCTACTAAGGAACCACAGGTATATCCATTTTAA	CAL0001205	orf19.1062		orf19.8664|IPF26254.1|IPF7054.1|Contig4-1791_0008|CA2860|orf6.4927|HRQ1|CaO19.8664|CaO19.1062|IPF7054|CAWG_00966	Ca21chr1_C_albicans_SC5314	Ortholog of C. parapsilosis CDC317 : CPAR2_107000, Candida tenuis NRRL Y-1498 : CANTEDRAFT_113990, Candida dubliniensis CD36 : CD36_04020 and Pichia stipitis Pignal : PICST_32780	GO:0008150|GO:0003674|GO:0005575	GO:0003674=molecular_function	GO:0005575=cellular_component	GO:0008150=biological_process	GO:0003674|GO:0003674|GO:0008150|GO:0008150|GO:0005575|GO:0005575	CAL0001205	orf19.1062	orf19.1062		Ortholog of <i>C. dubliniensis CD36</i> : Cd36_04020, <i>C. parapsilosis CDC317</i> : CPAR2_107000, <i>Candida tenuis NRRL Y-1498</i> : CANTEDRAFT_113990 and <i>Pichia stipitis Pignal</i> : PICST_32780	GO:0005575|GO:0003674|GO:0008150	biological_process	cellular_component	molecular_function
CAL0005389	0.182049	Detected	-0.182049	Detected	2.38419e-07	1.4448	Detected	0.856007	Detected	1.1504	0.0798396	36.9545	25.8093	31.3819	58.097	73.7051	65.901	CAL0005389	CAL0005389	CAL0005389 (alignment of 60bp with 100.00% identity) , Description: Predicted ORF in Assemblies 19, 20 and 21; Plc1p-regulated, Location: Complement (367058..365082) in Candida albicans Ca21chr2, Gene: orf19.1507 , :: Next best Hit, CAL0001591 (alignmen	CTGACTATAGGATTAGCAGGATGTCATATAACTGATAAATGTGTTTGGGAAATTGCCAAT	CAL0005389	orf19.1507	AMN1	orf19.9083|IPF25758.1|IPF17676.2|Contig4-2650_0001|Contig4-2650_0018|Contig4-1513_0004|CA0411|orf6.1307|CaO19.9083|AMN1|CaO19.1507|IPF17676|CAWG_03963	Ca21chr2_C_albicans_SC5314	Putative negative regulator of exit from mitosis; Plc1p-regulated	GO:0003674|GO:0005737|GO:0007093|GO:0005933|GO:0001100|GO:0005634	GO:0003674=molecular_function	GO:0005737=cytoplasm|GO:0005933=cellular bud|GO:0005634=nucleus	GO:0007093=mitotic cell cycle checkpoint|GO:0001100=negative regulation of exit from mitosis	GO:0003674|GO:0007093|GO:0001100|GO:0005634|GO:0005737|GO:0005933	CAL0005389	orf19.1507	orf19.1507	AMN1	Putative negative regulator of exit from mitosis; Plc1-regulated; rat catheter biofilm induced	GO:0007093|GO:0003674|GO:0005634|GO:0001100|GO:0005737|GO:0005933	mitotic cell cycle checkpoint||negative regulation of exit from mitosis	cellular bud||cytoplasm||nucleus	molecular_function
CAL0004160	0.000527859	Detected	-0.000527859	Detected	0	0.754951	Detected	1.53641	Detected	1.14568	0.0992904	142.969	128.421	135.695	408.5	200.469	304.484	CAL0004160	CAL0004160	CAL0004160 (alignment of 60bp with 100.00% identity) , Description: Predicted ORF in Assemblies 19, 20 and 21; mutation confers increased sensitivity to nocodazole; periodic mRNA expression, peak at cell-cycle S/G2 phase; mRNA binds to She3p, Location: C	AATGTACTTTGAAATACTTGAATGGATCAGCACCTGTGGTTTATGGTCTACCAATGTATT	CAL0004160	orf19.3356	ESP1	orf19.10864|IPF23960.1|IPF14196.2|Contig4-2755_0001|Contig4-2755_0003|Contig4-2331_0010|CA0789|orf6.1925|CaO19.10864|CaO19.3356|CAWG_01211	Ca21chr1_C_albicans_SC5314	Putative caspase-like cysteine protease; mutation confers increased sensitivity to nocodazole; periodic mRNA expression, peak at cell-cycle S/G2 phase; mRNA binds to She3p	GO:0005739|GO:0004197|GO:0000070|GO:0007096|GO:0005819|GO:0006508|GO:0006915|GO:0005634|GO:0032888|GO:0035690|GO:0034048	GO:0004197=cysteine-type endopeptidase activity	GO:0005739=mitochondrion|GO:0005819=spindle|GO:0005634=nucleus	GO:0000070=mitotic sister chromatid segregation|GO:0007096=regulation of exit from mitosis|GO:0006508=proteolysis|GO:0006915=apoptotic process|GO:0032888=regulation of mitotic spindle elongation|GO:0035690=cellular response to drug|GO:0034048=negative regulation of protein phosphatase type 2A activity	GO:0004197|GO:0035690|GO:0000070|GO:0007096|GO:0032888|GO:0034048|GO:0006915|GO:0006508|GO:0005634|GO:0005819|GO:0005739	CAL0004160	orf19.3356	orf19.3356	ESP1	Putative caspase-like cysteine protease; mutation confers increased sensitivity to nocodazole; periodic mRNA expression, peak at cell-cycle S/G2 phase; mRNA binds She3	GO:0005634|GO:0035690|GO:0006915|GO:0034048|GO:0000070|GO:0006508|GO:0004197|GO:0005819|GO:0007096|GO:0005739|GO:0032888	apoptotic process||cellular response to drug||mitotic sister chromatid segregation||negative regulation of protein phosphatase type 2A activity||proteolysis||regulation of exit from mitosis||regulation of mitotic spindle elongation	mitochondrion||nucleus||spindle	cysteine-type endopeptidase activity
CAL0006366	0.0655651	Detected	-0.0655651	Detected	0	0.881627	Detected	1.40411	Detected	1.14287	0.0513056	235.744	193.499	214.621	587.474	344.987	466.231	CAL0006366	CAL0006366	CAL0006366 (alignment of 60bp with 100.00% identity) , Description: Predicted ORF in Assemblies 19, 20 and 21, Location: Complement (484531..480752) in Candida albicans Ca21chr3, Gene: orf19.1622 , :: Next best Hit, CAL0005393 (alignment of 17bp with 1	CAGTTGAAACAGATCATGGTCAAGAACAAGTTCTAGTTGAATCAAAGAAAGCCATTGATA	CAL0006366	orf19.1622	YCG1	orf19.9190|IPF25696.1|IPF4240.2|Contig4-2798_0005|CA4011|orf6.6450|orf6.788|CaO19.1622|IPF4240|CAWG_02549	Ca21chr3_C_albicans_SC5314	Putative condensin G	GO:0070550|GO:0003674|GO:0010032|GO:0070058|GO:0000799|GO:0005829	GO:0003674=molecular_function	GO:0000799=nuclear condensin complex|GO:0005829=cytosol	GO:0070550=rDNA condensation|GO:0010032=meiotic chromosome condensation|GO:0070058=tRNA gene clustering	GO:0003674|GO:0070550|GO:0010032|GO:0070058|GO:0005829|GO:0000799	CAL0006366	orf19.1622	orf19.1622	YCG1	Putative condensin G	GO:0070550|GO:0003674|GO:0005829|GO:0010032|GO:0000799|GO:0070058	meiotic chromosome condensation||rDNA condensation||tRNA gene clustering	cytosol||nuclear condensin complex	molecular_function
CAL0004312	0.0908494	Detected	-0.0908494	Detected	0	1.18243	Detected	1.09649	Detected	1.13946	0.00768936	616.509	488.603	552.556	1219.75	1092.04	1155.9	CAL0004312	CAL0004312	CAL0004312 (alignment of 60bp with 100.00% identity) , Description: GATA-like transcription factor; localizes to nuclei of daughter cells and hyphal tip cells; mRNA localization is mediated by binding to She3p; required for wild-type virulence and filame	ATAGAGGGTTATAGCTGTATTGCATGTGGCTGGAGAGTTGAAGTACTTCCTAAATCTTGA	CAL0004312	orf19.5343	ASH1	orf19.12803|orf6.8332|IPF21849.1|IPF763.2|Contig4-3102_0043|CA5502|CaO19.5343|CaO19.12803|IPF763|CAWG_06127	Ca21chr2_C_albicans_SC5314	GATA-like transcription factor that localizes to nuclei of daughter cells and hyphal tip cells; mRNA localization is mediated by binding to She3p; required for wild-type virulence and filamentous growth	GO:0000987|GO:0003700|GO:0030447|GO:1900445|GO:1900442|GO:0005634|GO:0036180|GO:1900474|GO:0005933|GO:1900477|GO:0071216|GO:0009267|GO:1900436|GO:0033698|GO:1900430|GO:0000122|GO:1900461|GO:0001078|GO:2000220|GO:0044182|GO:0036170|GO:0009405|GO:0036176|GO:0008270|GO:0036178|GO:0070210	GO:0000987=core promoter proximal region sequence-specific DNA binding|GO:0003700=sequence-specific DNA binding transcription factor activity|GO:0001078=RNA polymerase II core promoter proximal region sequence-specific DNA binding transcription factor activity involved in negative regulation of transcription|GO:0008270=zinc ion binding	GO:0005634=nucleus|GO:0005933=cellular bud|GO:0033698=Rpd3L complex|GO:0070210=Rpd3L-Expanded complex	GO:0030447=filamentous growth|GO:1900445=positive regulation of filamentous growth of a population of unicellular organisms in response to biotic stimulus|GO:1900442=positive regulation of filamentous growth of a population of unicellular organisms in response to neutral pH|GO:0036180=filamentous growth of a population of unicellular organisms in response to biotic stimulus|GO:1900474=negative re…	GO:0003700|GO:0003700|GO:0008270|GO:0000987|GO:0001078|GO:0000122|GO:0009405|GO:1900442|GO:0009267|GO:0044182|GO:1900430|GO:1900461|GO:2000220|GO:0044182|GO:1900477|GO:1900474|GO:0071216|GO:0036180|GO:1900445|GO:0036170|GO:1900436|GO:0036178|GO:0036176|GO:0030447|GO:0030447|GO:0005634|GO:0005634|GO:0005634|GO:0033698|GO:0070210|GO:0005933	CAL0004312	orf19.5343	orf19.5343	ASH1	GATA-like transcription factor; localizes to daughter cell, hyphal tip cell nuclei; mRNA localization mediated by She3; required for WT virulence and filamentous growth on solid media; Ras1 repressed in yeast, Cyr1 repressed yeast, hyphae	GO:0036170|GO:0009267|GO:1900436|GO:0033698|GO:1900461|GO:0036178|GO:0000122|GO:1900477|GO:0036176|GO:0008270|GO:0070210|GO:0000987|GO:1900474|GO:2000220|GO:0003700|GO:1900445|GO:0005634|GO:0036180|GO:0030447|GO:0071216|GO:0001078|GO:1900442|GO:1900430|GO:0044182|GO:0009405|GO:0005933	cellular response to biotic stimulus||cellular response to starvation||filamentous growth||filamentous growth of a population of unicellular organisms||filamentous growth of a population of unicellular organisms in response to biotic stimulus||filamentous growth of a population of unicellular organisms in response to neutral pH||filamentous growth of a population of unicellular organisms in respo…	Rpd3L complex||Rpd3L-Expanded complex||cellular bud||nucleus	RNA polymerase II core promoter proximal region sequence-specific DNA binding transcription factor activity involved in negative regulation of transcription||core promoter proximal region sequence-specific DNA binding||sequence-specific DNA binding transcription factor activity||zinc ion binding
CAL0000187	0.0972333	Detected	-0.0972333	Detected	0	1.09997	Detected	1.15437	Detected	1.12717	0.00792836	2489.91	1955.94	2222.92	5105.26	4147.06	4626.16	CAL0000187	CAL0000187	CAL0000187 (alignment of 60bp with 100.00% identity) , Description: Protein described as similar to alpha agglutinin anchor subunit; exogenously expressed protein is a substrate for Kex2p processing in vitro; fluconazole-induced; transcription is induced	GAAGAAACTGTTAACGCTTGGTTGAAAGAAGCTGGTTCTGTTGCCACTATTGGTTACTAG	CAL0000187	orf19.1690	TOS1	orf19.9258|IPF25628.1|IPF6517.2|Contig4-2909_0012|CA2303|orf6.4149|CaO19.1690|CAWG_02487	Ca21chr3_C_albicans_SC5314	Protein similar to alpha agglutinin anchor subunit; secreted; exogenously expressed protein is a substrate for Kex2p processing in vitro; fluconazole-induced; induced by alpha pheromone in SpiderM medium; Hap43p-induced	GO:0008150|GO:0003674|GO:0000324|GO:0009986|GO:0009277|GO:0005576|GO:0030446	GO:0003674=molecular_function	GO:0000324=fungal-type vacuole|GO:0009986=cell surface|GO:0009277=fungal-type cell wall|GO:0005576=extracellular region|GO:0030446=hyphal cell wall	GO:0008150=biological_process	GO:0003674|GO:0003674|GO:0008150|GO:0008150|GO:0009986|GO:0005576|GO:0005576|GO:0030446|GO:0009277|GO:0000324|GO:0009986|GO:0005576|GO:0005576|GO:0030446|GO:0009277|GO:0000324	CAL0000187	orf19.1690	orf19.1690	TOS1	Protein similar to alpha agglutinin anchor subunit; secreted; exogenously expressed protein is a substrate for Kex2 processing in vitro; fluconazole-induced; induced by alpha pheromone in SpiderM medium; Hap43-induced	GO:0003674|GO:0009277|GO:0030446|GO:0009986|GO:0000324|GO:0005576|GO:0008150	biological_process	cell surface||extracellular region||fungal-type cell wall||fungal-type vacuole||hyphal cell wall	molecular_function
CAL0004957	-0.161842	Compromised	0.161842	Compromised	0	0.470741	Compromised	1.75752	Compromised	1.11413	0.235096	4.4	4.95	4.675	16.4	5.67	11.035	CAL0004957	CAL0004957	NOTE: Has potential for cross hybridization with other orfs; CAL0004957 (alignment 60 bp with 100 % identity) , Description: Putative NAPDH dehydrogenase; induced by nitric oxide, benomyl; oxidative stress-induced via Cap1p; fungal-specific (no human or m	TCACTTCTGAACAAGGTGGTATGGATTTACATGTTCCTGGAATTTATAATGATGCTCAAA		orf19.3433	OYE23			Putative NAPDH dehydrogenase; induced by nitric oxide, benomyl; oxidative stress-induced via Cap1p; fungal-specific (no human or murine homolog); Hap43p-repressed gene		GO:0010181, GO:0016491	GO:0005634, GO:0005829	GO:0055114		CAL0004957	orf19.3433	orf19.3433	OYE23	Putative NAPDH dehydrogenase; induced by nitric oxide, benomyl; oxidative stress-induced via Cap1; Hap43p-repressed; rat catheter biofilm induced	GO:0005634|GO:0010181|GO:0005829|GO:0003824|GO:0055114|GO:0016491	oxidation-reduction process	cytosol||nucleus	FMN binding||catalytic activity||oxidoreductase activity
CAL0003329	-0.132914	Detected	0.132914	Detected	-2.38419e-07	0.953284	Detected	1.27415	Detected	1.11372	0.033258	109.552	118.401	113.976	286.282	193.331	239.807	CAL0003329	CAL0003329	CAL0003329 (alignment of 60bp with 100.00% identity) , Description: Predicted ORF in Assemblies 19, 20 and 21, Location: Complement (1006283..1004394) in Candida albicans Ca21chr3, Gene: orf19.5934 , :: Next best Hit, CAL0001249 (alignment of 15bp with	GACGCTTATAGTGTTTGTTCTCATCAGATACTTGTTTTGTGCAATGAATGTAGGAGAATT	CAL0003329	orf19.5934	TOP3	orf19.13355|IPF21187.1|IPF116.2|Contig4-3022_0019|Contig4-3022_0020|orf6.9103|CA6116|CaO19.5934|TOP3|CaO19.13355|CAWG_02787	Ca21chr3_C_albicans_SC5314	Ortholog(s) have DNA topoisomerase type I activity	GO:0005739|GO:0007000|GO:0006261|GO:0003917|GO:0043007|GO:0006268|GO:0031422|GO:0000018|GO:0007004|GO:0006265|GO:0007064|GO:0007131	GO:0003917=DNA topoisomerase type I activity	GO:0005739=mitochondrion|GO:0031422=RecQ helicase-Topo III complex	GO:0007000=nucleolus organization|GO:0006261=DNA-dependent DNA replication|GO:0043007=maintenance of rDNA|GO:0006268=DNA unwinding involved in replication|GO:0000018=regulation of DNA recombination|GO:0007004=telomere maintenance via telomerase|GO:0006265=DNA topological change|GO:0007064=mitotic sister chromatid cohesion|GO:0007131=reciprocal meiotic recombination	GO:0003917|GO:0006268|GO:0006265|GO:0043007|GO:0007000|GO:0007131|GO:0006261|GO:0007004|GO:0000018|GO:0007064|GO:0005739|GO:0031422	CAL0003329	orf19.5934	orf19.5934		Ortholog(s) have DNA topoisomerase type I activity	GO:0003917|GO:0043007|GO:0007000|GO:0007131|GO:0006261|GO:0007004|GO:0005739|GO:0000018|GO:0006265|GO:0007064|GO:0031422	DNA topological change||DNA-dependent DNA replication||maintenance of rDNA||mitotic sister chromatid cohesion||nucleolus organization||reciprocal meiotic recombination||regulation of DNA recombination||telomere maintenance via telomerase	RecQ helicase-Topo III complex||mitochondrion	DNA topoisomerase type I activity
CAL0000157	-0.0559444	Detected	0.0559444	Detected	0	0.768568	Detected	1.45739	Detected	1.11298	0.0858216	451.224	438.317	444.771	1269.27	664.2	966.738	CAL0000157	CAL0000157	CAL0000157 (alignment of 60bp with 100.00% identity) , Description: Cell wall protein; expression is repressed by Rim101p; expression is regulated upon white-opaque switching; transcription is repressed in response to alpha pheromone in SpiderM medium; m	TGTAAGTGAACTTGTTGCCCCTGTTGGTGCTGTTGTTGGTGCTTTGGCAGTTGCTTTAAT	CAL0000157	orf19.532	RBR2	orf19.8165|orf6.6744|PGA21|IPF26816.1|IPF4303.2|Contig4-2736_0002|CaO19.532|CA4245|IPF4303|CAWG_01777	Ca21chrR_C_albicans_SC5314	Cell wall protein; expression is repressed by Rim101p; expression is regulated upon white-opaque switching; transcription is repressed in response to alpha pheromone in SpiderM medium; macrophage-induced gene	GO:0009986|GO:0031505|GO:0009277|GO:0005199|GO:0006950	GO:0005199=structural constituent of cell wall	GO:0009986=cell surface|GO:0009277=fungal-type cell wall	GO:0031505=fungal-type cell wall organization|GO:0006950=response to stress	GO:0005199|GO:0005199|GO:0031505|GO:0006950|GO:0031505|GO:0006950|GO:0009986|GO:0009277|GO:0009986|GO:0009277	CAL0000157	orf19.532	orf19.532	RBR2	Cell wall protein; expression repressed by Rim101; transcript regulated upon white-opaque switching; repressed by alpha pheromone in SpiderM medium; macrophage-induced gene	GO:0005199|GO:0009277|GO:0009986|GO:0006950|GO:0031505	fungal-type cell wall organization||response to stress	cell surface||fungal-type cell wall	structural constituent of cell wall
CAL0005206	-0.00227213	Detected	0.00227165	Detected	-2.38419e-07	0.920032	Detected	1.30566	Detected	1.11285	0.0287365	118.996	107.303	113.15	290.312	187.446	238.879	CAL0005206	CAL0005206	CAL0005206 (alignment of 60bp with 100.00% identity) , Description: Predicted ORF in Assemblies 19, 20 and 21; possibly spurious ORF (Annotation Working Group prediction), Location: 63282..63911 in Candida albicans Ca21chr3, Gene: orf19.5422 , :: Next b	TTTGCTCGGTTTTCCGCCAATTCCAGCCTTCAGATGTAGCTTTACCGCTCTTTTGTAGAA	CAL0005206	orf19.5422		orf19.12877|IPF21761.1|IPF1118.1|Contig4-2864_0004|orf6.8658|CA5777|CaO19.12877|CaO19.5422|IPF1118|CAWG_02379	Ca21chr3_C_albicans_SC5314	Ortholog of Candida dubliniensis CD36 : CD36_80400, Candida tropicalis MYA-3404 : CTRG_06188 and Candida albicans WO-1 : CAWG_02379	GO:0008150|GO:0003674|GO:0005575	GO:0003674=molecular_function	GO:0005575=cellular_component	GO:0008150=biological_process	GO:0003674|GO:0008150|GO:0005575	CAL0005206	orf19.5422	orf19.5422		Ortholog of <i>C. dubliniensis CD36</i> : Cd36_80400, <i>Candida tropicalis MYA-3404</i> : CTRG_06188 and <i>Candida albicans WO-1</i> : CAWG_02379	GO:0003674|GO:0005575|GO:0008150	biological_process	cellular_component	molecular_function
CAL0002148	0.107407	Detected	-0.107408	Detected	-2.38419e-07	0.844768	Detected	1.36714	Detected	1.10595	0.0594498	122.305	94.7313	108.518	288.581	169.479	229.03	CAL0002148	CAL0002148	CAL0002148 (alignment of 60bp with 100.00% identity) , Description: Predicted ORF in Assemblies 19, 20 and 21, Location: Complement (68746..65303) in Candida albicans Ca21chr7, Gene: orf19.7079 , :: Next best Hit, CAL0006348 (alignment of 14bp with 100	GATTCGGTAACTCAGTTGTGTGCATATTTAGAGAAATCTGTAGACTTTGGAGTATTTGAA	CAL0002148	orf19.7079	BUD3	IPF514.1|Contig4-3106_0049|orf6.8474|CA5619|BUD3|CaO19.7079|CaJ7.0054|CaJ7_0054|CaO19_7079|IPF514|CAWG_05398	Ca21chr7_C_albicans_SC5314	Ortholog(s) have role in cytokinesis and cellular bud neck localization	GO:0000910|GO:0003674|GO:0005935	GO:0003674=molecular_function	GO:0005935=cellular bud neck	GO:0000910=cytokinesis	GO:0003674|GO:0000910|GO:0005935	CAL0002148	orf19.7079	orf19.7079		Ortholog(s) have role in axial cellular bud site selection and cellular bud neck contractile ring localization	GO:0000142|GO:0035023|GO:0005089|GO:0007120	axial cellular bud site selection||regulation of Rho protein signal transduction	cellular bud neck contractile ring	Rho guanyl-nucleotide exchange factor activity
CAL0000723	0.0670528	Detected	-0.0670528	Detected	0	1.07567	Detected	1.13433	Detected	1.105	0.00435802	293	240	266.5	605	490	547.5	CAL0000723	CAL0000723	NOTE: Has potential for cross hybridization with other orfs; CAL0000723 (alignment 60 bp with 100 % identity) , Description: Predicted ORF in Assemblies 19, 20 and 21, Location: 84045..85634 in Candida albicans Ca21chr4, Gene: orf19.5678 , :: Next best h	TCTGGTGTATTTTAGGCTGTGACCACCAGGGAATTATAATCGACCAAATAAACGAATACT	CAL0000723	orf19.5678		orf19.13123|IPF21548.1|IPF8567.3|orf6.6918|CAWG_03712	Ca21chr4_C_albicans_SC5314	Ortholog of C. parapsilosis CDC317 : CPAR2_402430, Candida dubliniensis CD36 : CD36_40740, Candida orthopsilosis Co 90-125 : CORT0E02480 and Candida tropicalis MYA-3404 : CTRG_00107	GO:0008150|GO:0003674|GO:0005575	GO:0003674=molecular_function	GO:0005575=cellular_component	GO:0008150=biological_process	GO:0003674|GO:0008150|GO:0005575	CAL0000723	orf19.5678	orf19.5678		Has domain(s) with predicted role in peptidyl-diphthamide biosynthetic process from peptidyl-histidine and cytoplasm localization	GO:0003674|GO:0017183|GO:0005737	peptidyl-diphthamide biosynthetic process from peptidyl-histidine	cytoplasm	molecular_function
CAL0002487	0.0693178	Detected	-0.0693178	Detected	0	0.734008	Detected	1.47203	Detected	1.10302	0.0989678	1426.52	1164.82	1295.67	3716.56	1879.63	2798.09	CAL0002487	CAL0002487	CAL0002487 (alignment of 60bp with 100.00% identity) , Description: Putative phospholipase B, fungal-specific (no human or murine homolog); null mutation eliminates cell-associated phospholipase A2 activity and attenuates virulence; putative GPI anchor,	GACTTGGTTAATGGTGGTGTACCTTCTTCAATTTTCCTTGTTTTTAATAGTTTGCTAGGA	CAL0002487	orf19.5102	PLB5	orf19.12568|IPF13965.2|IPF17127.3|Contig4-2297_0003|orf6.4037|orf6.6348|CA2223|CaO19.5102|CAWG_00600	Ca21chr1_C_albicans_SC5314	Putative GPI-linked phospholipase B, fungal-specific (no mammalian homolog); null mutation eliminates cell-associated phospholipase A2 activity and attenuates virulence; fluconazole-repressed	GO:0009986|GO:0009277|GO:0004623|GO:0030446|GO:0006644|GO:0009395	GO:0004623=phospholipase A2 activity	GO:0009986=cell surface|GO:0009277=fungal-type cell wall|GO:0030446=hyphal cell wall	GO:0006644=phospholipid metabolic process|GO:0009395=phospholipid catabolic process	GO:0004623|GO:0006644|GO:0009395|GO:0030446|GO:0009277|GO:0009986|GO:0009986	CAL0002487	orf19.5102	orf19.5102	PLB5	Putative GPI-linked phospholipase B, fungal-specific (no mammalian homolog); null mutation eliminates cell-associated phospholipase A2 activity and attenuates virulence; fluconazole-repressed; flow model biofilm repressed	GO:0009395|GO:0009277|GO:0030446|GO:0009986|GO:0006644|GO:0004623	phospholipid catabolic process||phospholipid metabolic process	cell surface||fungal-type cell wall||hyphal cell wall	phospholipase A2 activity
CAL0004246	-0.366737	Compromised	0.366737	Compromised	0	1.36509	Detected	0.832308	Detected	1.0987	0.136263	7.82383	11.6931	9.75849	17.7	21.6	19.65	CAL0004246	CAL0004246	CAL0004246 (alignment of 60bp with 100.00% identity) , Description: Predicted ORF in Assemblies 19, 20 and 21, Location: 869238..869603 in Candida albicans Ca21chr4, Gene: orf19.5304 , :: Next best Hit, CAL0004042 (alignment of 15bp with 100.00% identi	GATTGGCTGGTTTGCCGACCAAGTGTATGTGCGCAAGAGAACAAGATGTGTTTAATGTAG	CAL0004246	orf19.5304		orf19.12764|IPF21881.1|IPF8528.1|Contig4-2961_0010|orf6.8293|CaO19.5304|CaO19.12764|CAWG_03395	Ca21chr4_C_albicans_SC5314	Ortholog of Candida dubliniensis CD36 : CD36_43800 and Candida albicans WO-1 : CAWG_03395						CAL0004246	orf19.5304	orf19.5304		Ortholog of <i>C. dubliniensis CD36</i> : Cd36_43800 and <i>Candida albicans WO-1</i> : CAWG_03395		biological_process	cellular_component	molecular_function
CAL0000614	0.0591102	Detected	-0.0591102	Detected	0	0.744403	Detected	1.45291	Detected	1.09866	0.0923066	1249.36	1034.7	1142.03	3234.97	1669.88	2452.42	CAL0000614	CAL0000614	CAL0000614 (alignment of 60bp with 100.00% identity) , Description: Predicted ferric reductase; orf alkaline-induced directly by Rim101p; iron-chelation-induced by CCAAT-binding factor (with Hap43p); fluconazole-downregulated; ciclopirox olamine induced;	CAAAGTGCTAGAAGGGTGAAAGGTGCACCGGAAGTGTATTGTTATACAGAGTCGTTTTAG	CAL0000614	orf19.5634	FRP1	orf19.13079|orf6.4503|FRE5|IPF21526.1|IPF12102.2|Contig4-2202_0003|Contig4-2202_0004|CaO19.13079|CA2556|CaO19.5634|CAWG_03773	Ca21chr4_C_albicans_SC5314	Ferric reductase; alkaline-induced by Rim101p; iron-chelation-induced by CCAAT-binding factor; fluconazole-downregulated; ciclopirox-, biofilm-, hypoxia-, Hap43p-induced; colony morphology-related regulation by Ssn6p; 2 CCAAT box motifs	GO:0033215|GO:0005506|GO:0000293|GO:0005783|GO:0050660|GO:0006827|GO:0009055|GO:0016021|GO:0055114	GO:0005506=iron ion binding|GO:0000293=ferric-chelate reductase activity|GO:0050660=flavin adenine dinucleotide binding|GO:0009055=electron carrier activity	GO:0005783=endoplasmic reticulum|GO:0016021=integral to membrane	GO:0033215=iron assimilation by reduction and transport|GO:0006827=high-affinity iron ion transport|GO:0055114=oxidation-reduction process	GO:0000293|GO:0005506|GO:0009055|GO:0050660|GO:0000293|GO:0005506|GO:0009055|GO:0050660|GO:0006827|GO:0055114|GO:0033215|GO:0006827|GO:0055114|GO:0033215|GO:0016021|GO:0005783|GO:0016021|GO:0005783	CAL0000614	orf19.5634	orf19.5634	FRP1	Ferric reductase; alkaline-induced by Rim101; iron-chelation-induced by CCAAT-binding factor; fluconazole-repressed; ciclopirox-, hypoxia-, Hap43-induced; colony morphology-related regulation by Ssn6; Spider and flow model biofilm induced	GO:0010106|GO:0006827|GO:0005783|GO:0033215|GO:0000293|GO:0055114	cellular response to iron ion starvation||high-affinity iron ion transport||iron assimilation by reduction and transport||oxidation-reduction process	endoplasmic reticulum	ferric-chelate reductase activity
CAL0002763	0.0796781	Detected	-0.0796781	Detected	0	0.853846	Detected	1.3401	Detected	1.09697	0.0503264	28.5749	23	25.7875	67.4552	40.6197	54.0374	CAL0002763	CAL0002763	CAL0002763 (alignment of 60bp with 100.00% identity) , Description: Predicted ORF in Assemblies 19, 20 and 21, Location: Complement (70422..69088) in Candida albicans Ca21chr6, Gene: orf19.1202 , :: Next best Hit, CAL0004519 (alignment of 16bp with 100	GCTAGTACTCCAGTTGTGCAAACTAGAAATATTCAATTTACCAACAATTCAGATGAAGAC	CAL0002763	orf19.1202		orf19.8793|IPF26137.1|IPF7166.2|Contig4-3055_0007|CA1435|orf6.2943|CaO19.1202|IPF7166|CAWG_05318	Ca21chr6_C_albicans_SC5314	Ortholog of C. parapsilosis CDC317 : CPAR2_603550, Candida tenuis NRRL Y-1498 : CANTEDRAFT_114325, Debaryomyces hansenii CBS767 : DEHA2G04950g and Candida dubliniensis CD36 : CD36_60350	GO:0008150|GO:0003674|GO:0005575	GO:0003674=molecular_function	GO:0005575=cellular_component	GO:0008150=biological_process	GO:0003674|GO:0008150|GO:0005575	CAL0002763	orf19.1202	orf19.1202		Ortholog of <i>C. dubliniensis CD36</i> : Cd36_60350, <i>C. parapsilosis CDC317</i> : CPAR2_603550, <i>Candida tenuis NRRL Y-1498</i> : CANTEDRAFT_114325 and <i>Debaryomyces hansenii CBS767</i> : DEHA2G04950g	GO:0003674|GO:0005575|GO:0008150	biological_process	cellular_component	molecular_function
CAL0003418	-0.204002	Compromised	0.204002	Compromised	0	0.950253	Compromised	1.22884	Compromised	1.08955	0.0477503	5.77398	6.8867	6.33034	15.3607	10.6818	13.0212	CAL0003418	CAL0003418	CAL0003418 (alignment of 60bp with 100.00% identity) , Description: Predicted ORF in Assemblies 19, 20 and 21, Location: Complement (170088..168760) in Candida albicans Ca21chrR, Gene: orf19.3286 , :: Next best Hit, CAL0004265 (alignment of 14bp with 1	AAAGATCGGCAAGAATTTCACTTTGCAATATGGGAAGGGACCAGACTTGGTTTCAGTTAG	CAL0003418	orf19.3286	GTB1	orf19.10796|IPF24035.1|IPF16947.2|Contig4-1655_0001|Contig4-1655_0002|CA5473|orf6.8286|CaO19.10796|CaO19.3286|IPF16947|CAWG_01428	Ca21chrR_C_albicans_SC5314	Ortholog(s) have alpha-glucosidase activity, role in polysaccharide biosynthetic process, protein N-linked glycosylation and endoplasmic reticulum lumen, glucosidase II complex localization	GO:0017177|GO:0005788|GO:0006487|GO:0000271|GO:0004558	GO:0004558=alpha-glucosidase activity	GO:0017177=glucosidase II complex|GO:0005788=endoplasmic reticulum lumen	GO:0006487=protein N-linked glycosylation|GO:0000271=polysaccharide biosynthetic process	GO:0004558|GO:0006487|GO:0000271|GO:0005788|GO:0017177	CAL0003418	orf19.3286	orf19.3286		Ortholog(s) have alpha-glucosidase activity, role in polysaccharide biosynthetic process, protein N-linked glycosylation and endoplasmic reticulum lumen, glucosidase II complex localization	GO:0005788|GO:0017177|GO:0006487|GO:0004558|GO:0000271|GO:0006491	N-glycan processing||polysaccharide biosynthetic process||protein N-linked glycosylation	endoplasmic reticulum lumen||glucosidase II complex	alpha-glucosidase activity
CAL0002082	-0.288002	Compromised	0.288002	Compromised	2.38419e-07	1.1205	Detected	1.02944	Detected	1.07497	0.0663363	8.20301	10.9921	9.59756	20.145	18.1	19.1225	CAL0002082	CAL0002082	CAL0002082 (alignment of 60bp with 100.00% identity) , Description: Predicted ORF in Assemblies 19, 20 and 21; possibly spurious ORF (Annotation Working Group prediction), Location: Complement (106646..106320) in Candida albicans Ca21chr7, Gene: orf19.7	GGTGGTTATTTACCCAATCACCATCTGATAAAACAACAAAGCCGAAATCTAAACGAATAA	CAL0002082	orf19.7055		IPF27592.1|Contig4-2959_0009|orf6.8498|CaO19.7055|CaJ7.0078|CaO19_7055|CaJ7_0078|CAWG_05420	Ca21chr7_C_albicans_SC5314	Ortholog of Candida albicans WO-1 : CAWG_05420						CAL0002082	orf19.7055	orf19.7055				biological_process	cellular_component	molecular_function
CAL0001965	0.10024	Detected	-0.10024	Detected	0	1.00619	Detected	1.10173	Detected	1.05396	0.0109186	1282.19	1003.03	1142.61	2529.51	1996.97	2263.24	CAL0001965	CAL0001965	CAL0001965 (alignment of 60bp with 100.00% identity) , Description: Predicted ORF in Assemblies 19, 20 and 21; downregulated during core stress response, Location: Complement (851044..848882) in Candida albicans Ca21chr1, Gene: orf19.4479 , :: Next best	GAAGAAGCTACAGGAACTGCTTCCGAAAAGAAACAAAAGCTTAGAGGACGTAGACGTTGA	CAL0001965	orf19.4479	NOP9	orf19.11959|orf19.11960|IPF22770.1|IPF22776.1|IPF13757.2|IPF13756.2|Contig4-2664_0018|Contig4-2664_0021|orf6.4308|orf6.4307|CA2414|CA2413|orf19.4480|IPF13756.3f|CAWG_00989	Ca21chr1_C_albicans_SC5314	Putative U3-containing 90S preribosome subunit; Hap43p-induced gene; downregulated during core stress response	GO:0000472|GO:0003723|GO:0005730|GO:0000480|GO:0000447|GO:0030688|GO:0000056|GO:0030686	GO:0003723=RNA binding	GO:0005730=nucleolus|GO:0030688=preribosome, small subunit precursor|GO:0030686=90S preribosome	GO:0000472=endonucleolytic cleavage to generate mature 5'-end of SSU-rRNA from (SSU-rRNA, 5.8S rRNA, LSU-rRNA)|GO:0000480=endonucleolytic cleavage in 5'-ETS of tricistronic rRNA transcript (SSU-rRNA, 5.8S rRNA, LSU-rRNA)|GO:0000447=endonucleolytic cleavage in ITS1 to separate SSU-rRNA from 5.8S rRNA and LSU-rRNA from tricistronic rRNA transcript (SSU-rRNA, 5.8S rRNA, LSU-rRNA)|GO:0000056=ribosoma…	GO:0003723|GO:0000472|GO:0000056|GO:0000447|GO:0000480|GO:0030686|GO:0005730|GO:0030688	CAL0001965	orf19.4479	orf19.4479		Putative U3-containing 90S preribosome subunit; Hap43-induced; repressed in core stress response; Spider biofilm induced	GO:0003723|GO:0030686|GO:0000472|GO:0000056|GO:0000447|GO:0000480|GO:0005730|GO:0030688	endonucleolytic cleavage in 5'-ETS of tricistronic rRNA transcript (SSU-rRNA, 5.8S rRNA, LSU-rRNA)||endonucleolytic cleavage in ITS1 to separate SSU-rRNA from 5.8S rRNA and LSU-rRNA from tricistronic rRNA transcript (SSU-rRNA, 5.8S rRNA, LSU-rRNA)||endonucleolytic cleavage to generate mature 5'-end of SSU-rRNA from (SSU-rRNA, 5.8S rRNA, LSU-rRNA)||ribosomal small subunit export from nucleus	90S preribosome||nucleolus||preribosome, small subunit precursor	RNA binding
CAL0002419	0.200445	Detected	-0.200445	Detected	0	1.06953	Detected	1.01601	Detected	1.04277	0.0356117	424.294	288.869	356.582	735.837	644.155	689.996	CAL0002419	CAL0002419	CAL0002419 (alignment of 60bp with 100.00% identity) , Description: Predicted ORF in Assemblies 19, 20 and 21; induced upon biofilm formation, Location: Complement (334487..333201) in Candida albicans Ca21chrR, Gene: orf19.2527 , :: Next best Hit, CAL00	GAAACTGATATCACCATGACAGAAGGTGACGTCCAACTGGAGAAGAAATCTAAAAAGGAC	CAL0002419	orf19.2527	YNL035C	orf19.10062|IPF24756.1|IPF4983.1|Contig4-2933_0017|orf6.3370|CA1736|CaO19.2527|CaO19.10062|IPF4983|CAWG_01493	Ca21chrR_C_albicans_SC5314	Putative protein of unknown function; Hap43p-induced; required for normal biofilm growth; induced upon biofilm formation	GO:0003674|GO:0044011|GO:0005634|GO:0005829	GO:0003674=molecular_function	GO:0005634=nucleus|GO:0005829=cytosol	GO:0044011=single-species biofilm formation on inanimate substrate	GO:0003674|GO:0044011|GO:0005634|GO:0005829	CAL0002419	orf19.2527	orf19.2527		Putative protein of unknown function; Hap43-induced; required for normal biofilm growth; F-12/CO2 early biofilm induced	GO:0003674|GO:0005634|GO:0044011|GO:0005829	single-species biofilm formation on inanimate substrate	cytosol||nucleus	molecular_function
CAL0003483	-0.211555	Detected	0.211555	Detected	0	0.810758	Detected	1.27354	Detected	1.04215	0.0798208	608.905	733.892	671.398	1679.63	1028.02	1353.82	CAL0003483	CAL0003483	CAL0003483 (alignment of 60bp with 100.00% identity) , Description: Predicted ORF in Assemblies 19, 20 and 21, Location: Complement (903994..901625) in Candida albicans Ca21chr1, Gene: orf19.5203 , :: Next best Hit, CAL0004630 (alignment of 17bp with 1	TTACAACTGCATCAAAGTCACAGTCACTCCTCTGTTTCATCGTTTATGACTGCTTATTAA	CAL0003483	orf19.5203		orf19.8673|orf19.12670|IPF26263.1|IPF17059.3|IPF7581.3|IPF19744.1|Contig4-2882_0023|orf6.3419|orf6.627|orf6.4918|CA1769|orf19.1071|CaO19.5203|IPF7581.5eoc|IPF7581|CAWG_00958	Ca21chr1_C_albicans_SC5314	Hap43p-induced gene	GO:0008150|GO:0003674|GO:0005575	GO:0003674=molecular_function	GO:0005575=cellular_component	GO:0008150=biological_process	GO:0003674|GO:0008150|GO:0005575	CAL0003483	orf19.5203	orf19.5203		Protein of unknown function; Hap43-induced gene	GO:0005575|GO:0003674|GO:0008150	biological_process	cellular_component	molecular_function
CAL0005251	0.128463	Detected	-0.128464	Detected	-2.38419e-07	0.980291	Detected	1.10207	Detected	1.04118	0.0181377	123.207	92.6844	107.946	238.411	184.827	211.619	CAL0005251	CAL0005251	CAL0005251 (alignment of 60bp with 100.00% identity) , Description: Predicted ORF in Assemblies 19, 20 and 21; possibly spurious ORF (Annotation Working Group prediction), Location: Complement (1554425..1553265) in Candida albicans Ca21chrR, Gene: orf19	TTATGCCACTCATGAAATATGGCAAATGAGACGTGGAGTTGGTGCTATTATTATCATTTC	CAL0005251	orf19.9		orf19.7682|orf6.1707|orf6.507|IPF11569.2|IPF18915.2|Contig4-1666_0002|CA0100|CaO19.9|IPF11569|CAWG_02010	Ca21chrR_C_albicans_SC5314	Ortholog of C. parapsilosis CDC317 : CPAR2_204280, Candida tenuis NRRL Y-1498 : CANTEDRAFT_113831, Debaryomyces hansenii CBS767 : DEHA2E03916g and Candida dubliniensis CD36 : CD36_32700	GO:0008150|GO:0003674|GO:0005575	GO:0003674=molecular_function	GO:0005575=cellular_component	GO:0008150=biological_process	GO:0003674|GO:0008150|GO:0005575	CAL0005251	orf19.9	orf19.9		Ortholog of <i>C. dubliniensis CD36</i> : Cd36_32700, <i>C. parapsilosis CDC317</i> : CPAR2_204280, <i>Candida tenuis NRRL Y-1498</i> : CANTEDRAFT_113831 and <i>Debaryomyces hansenii CBS767</i> : DEHA2E03916g	GO:0005575|GO:0003674|GO:0008150	biological_process	cellular_component	molecular_function
CAL0001053	0.0268164	Detected	-0.0268164	Detected	0	1.09909	Detected	0.981923	Detected	1.04051	0.00381244	1115.31	965.973	1040.64	2130.68	1949.34	2040.01	CAL0001053	CAL0001053	CAL0001053 (alignment of 60bp with 100.00% identity) , Description: Decreased transcription is observed upon benomyl treatment or in an azole-resistant strain that overexpresses MDR1; induced upon biofilm formation, Location: 2504197..2505273 in Candida	CATTCCCACCTGCTCAACAACCTAGAAAGATTGATTTACAAATTGAAAGTGGTGAATATT		orf19.661	KRR1			Putative nucleolar protein; decreased transcription is observed upon benomyl treatment or in an azole-resistant strain that overexpresses MDR1; induced upon biofilm formation		GO:0003723	GO:0030686, GO:0005730, GO:0032040	GO:0007346, GO:0000447		CAL0001053	orf19.661	orf19.661	KRR1	Putative nucleolar protein; repressed benomyl treatment or in an azole-resistant strain that overexpresses MDR1; F-12/CO2 early biofilm induced	GO:0003723|GO:0030686|GO:0007346|GO:0032040|GO:0005730|GO:0000447	endonucleolytic cleavage in ITS1 to separate SSU-rRNA from 5.8S rRNA and LSU-rRNA from tricistronic rRNA transcript (SSU-rRNA, 5.8S rRNA, LSU-rRNA)||regulation of mitotic cell cycle	90S preribosome||nucleolus||small-subunit processome	RNA binding
CAL0000100	-0.0975313	Detected	0.0975313	Detected	0	0.758825	Detected	1.31817	Detected	1.0385	0.072598	1266.39	1303.17	1284.78	3329.22	1905.73	2617.47	CAL0000100	CAL0000100	CAL0000100 (alignment of 60bp with 100.00% identity) , Description: Protein similar to multicopper ferroxidase; expression greater in low iron and reduced in a fluconazole-resistant isolate; downregulated by Sfu1p, Hog1p; alkaline upregulated by Rim101p;	GAACAAAGCATTACTGAGCAGGCTGCAACTGGTTCCTCTTCTAGCCCTTCAAACAAATAA	CAL0000100	orf19.4215	FET34	orf19.11691|orf19.8797|orf6.5006|orf6.2939|IPF26138.1|IPF12467.2|IPF23068.1|IPF17039.1|FET5|FET34.3eoc|CA1431|FET35|CA2920|orf19.1206|FET5.5eoc|CAWG_05314	Ca21chr6_C_albicans_SC5314	Putative multicopper ferroxidase; expression greater in low iron and reduced in a fluconazole-resistant isolate; downregulated by Sfu1p, Hog1p; alkaline upregulated by Rim101p; ciclopirox olamine, ketoconazole and hypoxia induced	GO:0033573|GO:0033215|GO:0004322|GO:0005886|GO:0005507|GO:0006827|GO:0005381|GO:0046688|GO:0055114	GO:0004322=ferroxidase activity|GO:0005507=copper ion binding|GO:0005381=iron ion transmembrane transporter activity	GO:0033573=high affinity iron permease complex|GO:0005886=plasma membrane	GO:0033215=iron assimilation by reduction and transport|GO:0006827=high-affinity iron ion transport|GO:0046688=response to copper ion|GO:0055114=oxidation-reduction process	GO:0004322|GO:0005507|GO:0005381|GO:0004322|GO:0005507|GO:0005381|GO:0055114|GO:0006827|GO:0033215|GO:0046688|GO:0055114|GO:0006827|GO:0033215|GO:0046688|GO:0005886|GO:0033573|GO:0005886|GO:0033573	CAL0000100	orf19.4215	orf19.4215	FET34	Multicopper ferroxidase; induced by low iron, ciclopirox olamine, ketoconazole, hypoxia; alkaline induced by Rim101; repressed in fluconazole-resistant isolate; Sfu1, Hog1 repressed; complements S. cerevisiae fet3; Spider biofilm induced	GO:0006827|GO:0010106|GO:0036180|GO:0034755|GO:0033573|GO:0033215|GO:0036170|GO:0005381|GO:0055114|GO:0046688|GO:0071281|GO:0005507|GO:0004322|GO:0005886|GO:0009405	cellular response to iron ion||cellular response to iron ion starvation||filamentous growth of a population of unicellular organisms in response to biotic stimulus||filamentous growth of a population of unicellular organisms in response to starvation||high-affinity iron ion transport||iron assimilation by reduction and transport||iron ion transmembrane transport||oxidation-reduction process||path…	high affinity iron permease complex||plasma membrane	copper ion binding||ferroxidase activity||iron ion transmembrane transporter activity
CAL0003982	-0.132363	Compromised	0.132363	Compromised	0	1.0256	Compromised	1.04651	Compromised	1.03605	0.0160299	5.46641	5.90346	5.68493	12.1951	10.1388	11.1669	CAL0003982	CAL0003982	CAL0003982 (alignment of 60bp with 100.00% identity) , Description: Predicted ORF in Assemblies 19, 20 and 21, Location: 1900825..1901148 in Candida albicans Ca21chrR, Gene: orf19.7280 , :: Next best Hit, CAL0002660 (alignment of 15bp with 100.00% iden	CTTATTACAAAACTCTGTACTCCCCCCATTTGTTTCCCTAAATTTTGCAAAGAAACATAC	CAL0003982	orf19.7280		IPF27333.1|orf6.8361|CaO19.7280|CAWG_02163	Ca21chrR_C_albicans_SC5314	Ortholog of Candida dubliniensis CD36 : CD36_34365 and Candida albicans WO-1 : CAWG_02163						CAL0003982	orf19.7280	orf19.7280		Ortholog of <i>Candida albicans WO-1</i> : CAWG_02163		biological_process	cellular_component	molecular_function
CAL0004507	-0.0191011	Detected	0.0191011	Detected	0	0.813687	Detected	1.25106	Detected	1.03237	0.042361	726.518	670.594	698.556	1726.66	1075.58	1401.12	CAL0004507	CAL0004507	CAL0004507 (alignment of 60bp with 100.00% identity) , Description: Predicted ORF in Assemblies 19, 20 and 21, Location: Complement (1938292..1936814) in Candida albicans Ca21chrR, Gene: orf19.7304 , :: Next best Hit, CAL0005932 (alignment of 14bp with	GGCATTACGTTTAGTTGAAGTCTTATTGCTTTGGTTTATCTGGAGTTTCAATAAACCACT	CAL0004507	orf19.7304		Contig4-2245_0009|IPF19812.1|orf6.8385|IPF19812|CA5542|CaO19.7304|CAWG_02182	Ca21chrR_C_albicans_SC5314	Hap43p-induced gene; expression is upregulated early upon infection of reconstituted human epithelium (RHE), while expression of the C. dubliniensis ortholog is not upregulated; not required for viability	GO:0008150|GO:0003674|GO:0005575	GO:0003674=molecular_function	GO:0005575=cellular_component	GO:0008150=biological_process	GO:0003674|GO:0008150|GO:0005575	CAL0004507	orf19.7304	orf19.7304		Protein of unknown function; Hap43-induced; transcript induced early in infection of reconstituted human epithelium, while expression of the C. dubliniensis ortholog is not upregulated; mutants are viable; rat catheter biofilm repressed	GO:0005575|GO:0003674|GO:0008150	biological_process	cellular_component	molecular_function
CAL0000535	-0.0675058	Compromised	0.0675068	Compromised	4.76837e-07	0.620155	Compromised	1.43077	Compromised	1.02546	0.129975	4.65	4.58997	4.61998	12.9445	6.22534	9.58492	CAL0000535	CAL0000535	CAL0000535 (alignment of 60bp with 100.00% identity) , Description: Predicted ORF in Assemblies 19, 20 and 21, Location: Complement (673310..672990) in Candida albicans Ca21chr6, Gene: orf19.5606 , :: Next best Hit, CAL0002583 (alignment of 15bp with 1	AAAGCCCATCACAAGACTATAAACTGTTATATAAATCATGAGACTATAAGCAGACCAGGA	CAL0000535	orf19.5606		orf19.13049|IPF16438.2|IPF28008.1|Contig4-2044_0003|orf6.5066|orf6.94|CaO19.5606|CAWG_05051	Ca21chr6_C_albicans_SC5314	Ortholog of Candida dubliniensis CD36 : CD36_63865 and Candida albicans WO-1 : CAWG_05051						CAL0000535	orf19.5606	orf19.5606		Ortholog of <i>Candida albicans WO-1</i> : CAWG_05051		biological_process	cellular_component	molecular_function
CAL0001148	0.00375032	Detected	-0.00375032	Detected	0	0.731637	Detected	1.30236	Detected	1.017	0.0705172	3938.81	3522.26	3730.54	9547.51	5422.32	7484.91	CAL0001148	CAL0001148	CAL0001148 (alignment of 60bp with 100.00% identity) , Description: Protein described as a sugar transporter; transcription is upregulated in response to treatment with ciclopirox olamine; Snf3p-induced; alkaline downregulated; shows colony morphology-re	AAGAGATTGACGAGATATTCGAGAAGCCATCCAGACAGCTCATCAAGGAGAATCTTTCGG	CAL0001148	orf19.4384	HXT5	orf19.11862|orf19.11864|IPF3282|IPF22904.1|IPF3282.1|Contig4-3077_0025|Contig4-3077_0029|IPF3277|orf6.6321|orf6.6323|HXT10|CA3914|orf19.4386|CA3915|IPF3277.1|CAWG_01680	Ca21chrR_C_albicans_SC5314	Putative sugar transporter; transcription upregulated in response to treatment with ciclopirox olamine; Snf3p-induced; alkaline downregulated; shows colony morphology-related gene regulation by Ssn6p; possibly essential gene	GO:0016020|GO:0008643|GO:0016021|GO:0051119|GO:0008646	GO:0051119=sugar transmembrane transporter activity	GO:0016020=membrane|GO:0016021=integral to membrane	GO:0008643=carbohydrate transport|GO:0008646=high-affinity hexose transport	GO:0051119|GO:0051119|GO:0008643|GO:0008646|GO:0008643|GO:0008646|GO:0016020|GO:0016021|GO:0016020|GO:0016021	CAL0001148	orf19.4384	orf19.4384	HXT5	Putative sugar transporter; induced by ciclopirox olamine; Snf3-induced; alkaline repressed; colony morphology-related gene regulation by Ssn6; possibly essential gene	GO:0016020|GO:0008643|GO:0016021|GO:0051119|GO:0008646
CAL0004854	0.0191488	Detected	-0.0191488	Detected	0	1.35101	Detected	0.679843	Detected	1.01543	0.0943284	43.3959	37.9868	40.6914	67.5994	90.7995	79.1994	CAL0004854	CAL0004854	CAL0004854 (alignment of 60bp with 100.00% identity) , Description: Predicted ORF in Assemblies 19, 20 and 21; regulated by Nrg1p, Tup1p, Location: 1707802..1709049 in Candida albicans Ca21chr3, Gene: orf19.6741 , :: Next best Hit, CAL0000936 (alignment	GAACAGTCAGAAATCCACAACCAGATGCTGAACAACATAAAGAAGAAACTGAAAGTGATT	CAL0004854	orf19.6741	PUN1	orf19.14033|IPF20373.1|IPF3506.2|Contig4-3006_0020|orf6.8890|CA5953|CaO19.14033|CaO19.6741|IPF3506|CAWG_03056	Ca21chr3_C_albicans_SC5314	Predicted ORF in Assemblies 19, 20 and 21; regulated by Nrg1p, Tup1p	GO:0003674|GO:0051286|GO:0005794|GO:0005886|GO:0031505|GO:0005933|GO:0045121|GO:0032153|GO:0051259	GO:0003674=molecular_function	GO:0051286=cell tip|GO:0005794=Golgi apparatus|GO:0005886=plasma membrane|GO:0005933=cellular bud|GO:0045121=membrane raft|GO:0032153=cell division site	GO:0031505=fungal-type cell wall organization|GO:0051259=protein oligomerization	GO:0003674|GO:0031505|GO:0051259|GO:0051286|GO:0045121|GO:0005794|GO:0032153|GO:0005886|GO:0005933	CAL0004854	orf19.6741	orf19.6741		Putative plasma membrane protein; predicted role in cell wall integrity; regulated by Nrg1, Tup1; induced during chlamydospore formation in both C. albicans and C. dubliniensis	GO:0031505|GO:0032153|GO:0051285|GO:0003674|GO:0045121|GO:0005794|GO:0005886|GO:0005933|GO:0051259	fungal-type cell wall organization||protein oligomerization	Golgi apparatus||cell cortex of cell tip||cell division site||cellular bud||membrane raft||plasma membrane	molecular_function
CAL0002509	0.100318	Detected	-0.100318	Detected	0	0.766066	Detected	1.26379	Detected	1.01493	0.0633265	13423.1	10499.5	11961.3	29627.7	17699.7	23663.7	CAL0002509	CAL0002509	CAL0002509 (alignment of 60bp with 100.00% identity) , Description: Putative alcohol dehydrogenase; soluble protein in hyphae; fungal-specific (no human or murine homolog); expression is regulated upon white-opaque switching; regulated by Ssn6p; transcri	GTTGGTTTGCCAGCTGGTGCTAAAATTAGTACCCCAGTCTTTGATGCTGTTATCAAGACC	CAL0002509	orf19.5113	ADH2	orf19.12579|IPF22142.1|IPF16784.2|Contig4-2451_0001|orf6.6337|CA3923|CaO19.5113|CAWG_00592	Ca21chr1_C_albicans_SC5314	Alcohol dehydrogenase; soluble in hyphae; fungal-specific; expression regulated by white-opaque switching; regulated by Ssn6p; transcriptionally indued by Mnl1p by weak acid stress; protein enriched in stationary phase yeast cultures	GO:0004022|GO:0016747|GO:0005886|GO:0000166|GO:0006116|GO:0019170|GO:0008270|GO:0000947|GO:0005829|GO:0043458	GO:0004022=alcohol dehydrogenase (NAD) activity|GO:0016747=transferase activity, transferring acyl groups other than amino-acyl groups|GO:0000166=nucleotide binding|GO:0019170=methylglyoxal reductase (NADH-dependent) activity|GO:0008270=zinc ion binding	GO:0005886=plasma membrane|GO:0005829=cytosol	GO:0006116=NADH oxidation|GO:0000947=amino acid catabolic process to alcohol via Ehrlich pathway|GO:0043458=ethanol biosynthetic process involved in glucose fermentation to ethanol	GO:0016747|GO:0008270|GO:0000166|GO:0004022|GO:0019170|GO:0043458|GO:0000947|GO:0006116|GO:0005829|GO:0005886	CAL0002509	orf19.5113	orf19.5113	ADH2	Alcohol dehydrogenase; soluble in hyphae; expression regulated by white-opaque switching; regulated by Ssn6; indued by Mnl1 in weak acid stress; protein enriched in stationary phase yeast cultures; Spider biofilm induced	GO:0043458|GO:0006116|GO:0004022|GO:0019170|GO:0005829|GO:0000947|GO:0008270|GO:0016747|GO:0005886	NADH oxidation||amino acid catabolic process to alcohol via Ehrlich pathway||ethanol biosynthetic process involved in glucose fermentation to ethanol	cytosol||plasma membrane	alcohol dehydrogenase (NAD) activity||methylglyoxal reductase (NADH-dependent) activity||transferase activity, transferring acyl groups other than amino-acyl groups||zinc ion binding
CAL0003035	0.0974431	Detected	-0.0974431	Detected	0	0.908881	Detected	1.11869	Detected	1.01378	0.0193685	109	85.6	97.3	218	159	188.5	CAL0003035	CAL0003035	NOTE: Has potential for cross hybridization with other orfs; CAL0003035 (alignment 60 bp with 100 % identity) , Description: NADPH oxidoreductase; interacts with phenolic substrates, such as 17beta-estradiol; possible role in response to estrogen; induced	GTTGAACCTCGTGTTACTGGTATTTATGATGTTTCTTTAAAAGATCAACAAGGTCGTAGT	CAL0003035	orf19.125	EBP1	orf19.7772|Contig4-2900_0026|IPF7044.2|IPF29953.1|orf6.2606|CA1216|CaO19.125|CAWG_05243	Ca21chr6_C_albicans_SC5314	NADPH oxidoreductase; interacts with phenolic substrates such as 17beta-estradiol; possible role in estrogen response; induced by oxidative, weak acid stress, nitric oxide, benomyl, GlcNAc; activated by Cap1p, Mnl1p; Sko1p; Hap43p-repressed	GO:0000324|GO:0009986|GO:0010181|GO:0008144|GO:0042562|GO:0003959|GO:0030446|GO:0005496|GO:0008202|GO:0055114	GO:0010181=FMN binding|GO:0008144=drug binding|GO:0042562=hormone binding|GO:0003959=NADPH dehydrogenase activity|GO:0005496=steroid binding	GO:0000324=fungal-type vacuole|GO:0009986=cell surface|GO:0030446=hyphal cell wall	GO:0008202=steroid metabolic process|GO:0055114=oxidation-reduction process	GO:0008144|GO:0003959|GO:0005496|GO:0003959|GO:0003959|GO:0003959|GO:0003959|GO:0005496|GO:0005496|GO:0003959|GO:0042562|GO:0010181|GO:0008202|GO:0055114|GO:0030446|GO:0000324|GO:0009986	CAL0003035	orf19.125	orf19.125	EBP1	NADPH oxidoreductase; interacts with phenolic substrates (17beta-estradiol); possible role in estrogen response; induced by oxidative, weak acid stress, NO, benomyl, GlcNAc; Cap1, Mnl1 induced; Hap43-repressed; rat catheter biofilm induced	GO:0000324|GO:0042562|GO:0055114|GO:0030446|GO:0008202|GO:0009986|GO:0008144|GO:0010181|GO:0003959|GO:0005496	oxidation-reduction process||steroid metabolic process	cell surface||fungal-type vacuole||hyphal cell wall	FMN binding||NADPH dehydrogenase activity||drug binding||hormone binding||steroid binding
CAL0003835	0.0173326	Detected	-0.0173326	Detected	0	0.87694	Detected	1.14922	Detected	1.01308	0.0178606	312.538	274.272	293.405	674.899	471.383	573.141	CAL0003835	CAL0003835	CAL0003835 (alignment of 60bp with 100.00% identity) , Description: Predicted ORF in Assemblies 19, 20 and 21; cell-cycle regulated periodic mRNA expression, Location: Complement (3138881..3135612) in Candida albicans Ca21chr1, Gene: orf19.7232 , :: Nex	GTTGATGTTCCTGAGCGAGGATCTATGGTAGATATTGAAACACCTTCATCAGTGATTTAG	CAL0003835	orf19.7232	IRR1	IPF850.1|Contig4-3043_0023|orf6.8132|orf6.8133|orf19.7233|CA5355|CA5356|IRR1.3f|CAWG_00031	Ca21chr1_C_albicans_SC5314	Putative cohesin complex subunit; cell-cycle regulated periodic mRNA expression	GO:0009847|GO:0031505|GO:0003682|GO:0034990|GO:0000755|GO:0007064	GO:0003682=chromatin binding	GO:0034990=nuclear mitotic cohesin complex	GO:0009847=spore germination|GO:0031505=fungal-type cell wall organization|GO:0000755=cytogamy|GO:0007064=mitotic sister chromatid cohesion	GO:0003682|GO:0031505|GO:0007064|GO:0000755|GO:0009847|GO:0034990	CAL0003835	orf19.7232	orf19.7232	IRR1	Putative cohesin complex subunit; cell-cycle regulated periodic mRNA expression	GO:0034990|GO:0003682|GO:0031505|GO:0000798|GO:0007064|GO:0009847|GO:0000755	cytogamy||fungal-type cell wall organization||mitotic sister chromatid cohesion||spore germination	nuclear cohesin complex||nuclear mitotic cohesin complex	chromatin binding
CAL0000465	0.0114064	Detected	-0.0114064	Detected	0	1.08078	Detected	0.942783	Detected	1.01178	0.00474373	225.594	199.606	212.6	423.941	393.5	408.72	CAL0000465	CAL0000465	CAL0000465 (alignment of 60bp with 100.00% identity) , Description: Putative dolichyl pyrophosphate (Dol-P-P) phosphatase; ketoconazole-induced; expression is increased in a fluconazole-resistant isolate; clade-associated orf expression, Location: 474954	CATTATAACTTCAGTGGCTAGAGATGTTGGACTTGTTGAATGGATTTTAAATTGGCCAAT	CAL0000465	orf19.3682	CWH8	orf19.11166|IPF23608.1|IPF10381.2|Contig4-2750_0005|CA1146|orf6.2497|CaO19.11166|CAX4|CaO19.3682|CAWG_01158	Ca21chr1_C_albicans_SC5314	Putative dolichyl pyrophosphate (Dol-P-P) phosphatase; ketoconazole-induced; expression is increased in a fluconazole-resistant isolate; clade-associated gene expression; Hap43p-induced gene	GO:0008610|GO:0016462|GO:0030176|GO:0006487|GO:0047874	GO:0016462=pyrophosphatase activity|GO:0047874=dolichyldiphosphatase activity	GO:0030176=integral to endoplasmic reticulum membrane	GO:0008610=lipid biosynthetic process|GO:0006487=protein N-linked glycosylation	GO:0016462|GO:0047874|GO:0016462|GO:0047874|GO:0008610|GO:0006487|GO:0008610|GO:0006487|GO:0030176|GO:0030176	CAL0000465	orf19.3682	orf19.3682	CWH8	Putative dolichyl pyrophosphate (Dol-P-P) phosphatase; ketoconazole-induced; expression is increased in a fluconazole-resistant isolate; clade-associated gene expression; Hap43p-induced gene	GO:0047874|GO:0030176|GO:0016462|GO:0006487|GO:0008610	lipid biosynthetic process||protein N-linked glycosylation	integral to endoplasmic reticulum membrane	dolichyldiphosphatase activity||pyrophosphatase activity
CAL0000572	0.0830021	Compromised	-0.0830011	Compromised	4.76837e-07	0.527533	Compromised	1.47989	Compromised	1.00371	0.173476	6.33899	5.07881	5.7089	16.4487	7.17036	11.8095	CAL0000572	CAL0000572	CAL0000572 (alignment of 60bp with 100.00% identity) , Description: Predicted ORF in Assemblies 19, 20 and 21, Location: 1344908..1348267 in Candida albicans Ca21chr1, Gene: orf19.6277 , :: Next best Hit, CAL0005999 (alignment of 14bp with 100.00% iden	ATGATTTATCACTTTTATCATCACCGTCGTCTCCATCTCCTCCTACAACAAGGTCATTAT	CAL0000572	orf19.6277		orf19.13656|orf19.13658|IPF19586.1|IPF19587.2|orf6.501|orf6.6038|orf19.6279|CA3701|CA3702|IPF11936.3f|orf6.6036|CAWG_00778.1	Ca21chr1_C_albicans_SC5314	Has domain(s) with predicted phosphatidylinositol binding activity and role in cell communication	GO:0007154|GO:0005575|GO:0035091	GO:0035091=phosphatidylinositol binding	GO:0005575=cellular_component	GO:0007154=cell communication	GO:0035091|GO:0035091|GO:0007154|GO:0007154|GO:0005575|GO:0005575	CAL0000572	orf19.6277	orf19.6277		Has domain(s) with predicted phosphatidylinositol binding activity and role in cell communication	GO:0005575|GO:0007154|GO:0035091	cell communication	cellular_component	phosphatidylinositol binding
CAL0002546	0.124708	Compromised	-0.124708	Compromised	0	0.626174	Detected	1.38068	Detected	1.00343	0.127491	15.0423	11.3748	13.2086	35.4	17.7	26.55	CAL0002546	CAL0002546	CAL0002546 (alignment of 60bp with 100.00% identity) , Description: Predicted ORF in Assemblies 19, 20 and 21; flucytosine repressed, Location: Complement (422258..420762) in Candida albicans Ca21chrR, Gene: orf19.2587 , :: Next best Hit, CAL0002089 (al	CAGTGATTATTTGCTGGTTTCTGTATGGAAAAGCTAAGTTCATTGCCAATAAGACTGAAT	CAL0002546	orf19.2587	HNM3	orf19.10118|IPF2778.2|IPF2781.2|Contig4-2970_0020|Contig4-2970_0022|orf6.4112|CA2276|CaO19.2587|CaO19.10118|CAWG_01547	Ca21chrR_C_albicans_SC5314	Putative transporter; Hap43p-repressed gene; flucytosine repressed; possibly an essential gene, disruptants not obtained by UAU1 method	GO:0051180|GO:0016020|GO:0015171|GO:0022857|GO:0009102|GO:0003333	GO:0015171=amino acid transmembrane transporter activity|GO:0022857=transmembrane transporter activity	GO:0016020=membrane	GO:0051180=vitamin transport|GO:0009102=biotin biosynthetic process|GO:0003333=amino acid transmembrane transport	GO:0015171|GO:0022857|GO:0051180|GO:0009102|GO:0003333|GO:0016020	CAL0002546	orf19.2587	orf19.2587	HNM3	Putative transporter; Hap43, flucytosine repressed; possibly essential, disruptants not obtained by UAU1 method; Spider biofilm induced	GO:0016020|GO:0051180|GO:0003333|GO:0022857|GO:0015171|GO:0009102	amino acid transmembrane transport||biotin biosynthetic process||vitamin transport	membrane	amino acid transmembrane transporter activity||transmembrane transporter activity
CAL0001713	-0.146035	Compromised	0.146035	Compromised	0	0.79023	Detected	1.2124	Detected	1.00131	0.0598696	10.3109	11.3483	10.8296	26.0514	16.4	21.2257	CAL0001713	CAL0001713	CAL0001713 (alignment of 60bp with 100.00% identity) , Description: Putative GPI-anchored protein of unknown function, Location: Complement (1315160..1312956) in Candida albicans Ca21chr4, Gene: orf19.4404 , :: Next best Hit, CAL0005577 (alignment of 1	CGACAATTTGTATTCCGATCAGCTTCACAAAACCTATCATTTTCGGTGTTAGGATTAATT	CAL0001713	orf19.4404	PGA49	orf19.11882|IPF11851.3|IPF14598.2|Contig4-2866_0003|orf6.2824|orf6.657|CaO19.4404|CA1360|IPF14598|CAWG_03230	Ca21chr4_C_albicans_SC5314	Putative GPI-anchored protein	GO:0008150|GO:0003674|GO:0009986	GO:0003674=molecular_function	GO:0009986=cell surface	GO:0008150=biological_process	GO:0003674|GO:0003674|GO:0008150|GO:0008150|GO:0009986|GO:0009986|GO:0009986|GO:0009986	CAL0001713	orf19.4404	orf19.4404	PGA49	Putative GPI-anchored protein	GO:0003674|GO:0009986|GO:0008150	biological_process	cell surface	molecular_function
CAL0006030	-0.0642867	Detected	0.0642867	Detected	0	0.83321	Detected	1.14379	Detected	0.988501	0.0277128	2014.85	1979.98	1997.41	4586.85	3119.74	3853.3	CAL0006030	CAL0006030	CAL0006030 (alignment of 60bp with 100.00% identity) , Description: Predicted ORF in Assemblies 19, 20 and 21, Location: Complement (1581537..1579423) in Candida albicans Ca21chrR, Gene: orf19.6143 , :: Next best Hit, CAL0002288 (alignment of 21bp with	GTTGCCAGACACATTGGTTTGGGCTTGGCTAAAGATTTGAAAACCAAAGCAAAATTGTAG	CAL0006030	orf19.6143		orf19.13562|IPF9238.1|IPF27800.1|Contig4-2953_0005|orf6.5671|CA3412|FAO1|CaO19.6143|IPF9238|CAWG_02023	Ca21chrR_C_albicans_SC5314	Has domain(s) with predicted flavin adenine dinucleotide binding, long-chain-alcohol oxidase activity and role in oxidation-reduction process	GO:0050660|GO:0046577|GO:0005575|GO:0055114	GO:0050660=flavin adenine dinucleotide binding|GO:0046577=long-chain-alcohol oxidase activity	GO:0005575=cellular_component	GO:0055114=oxidation-reduction process	GO:0050660|GO:0046577|GO:0055114|GO:0005575	CAL0006030	orf19.6143	orf19.6143		Predicted long-chain-alcohol oxidase; Spider biofilm induced	GO:0016614|GO:0005575|GO:0050660|GO:0055114	oxidation-reduction process	cellular_component	flavin adenine dinucleotide binding||oxidoreductase activity, acting on CH-OH group of donors
CAL0000090	-0.0251646	Detected	0.0251646	Detected	0	0.806192	Detected	1.16287	Detected	0.98453	0.0318737	41.6406	38.7598	40.2002	93.488	61.5863	77.5371	CAL0000090	CAL0000090	CAL0000090 (alignment of 60bp with 100.00% identity) , Description: Putative transporter; slightly similar to the Sit1p siderophore transporter; induced by nitric oxide in yhb1 mutant, Location: 2097128..2098810 in Candida albicans Ca21chrR, Gene: orf19	CAGCTTATTTGTCAAAGATAAAGGACTCCAGTGTATAGATGAAGAACCTGAAAAAGAGGA	CAL0000090	orf19.7554		orf6.8902|Contig4-3105_0012|IPF961.1|CA5965|CaO19.7554|IPF961|CAWG_02248	Ca21chrR_C_albicans_SC5314	Putative transporter; slightly similar to the Sit1p siderophore transporter; induced by nitric oxide independent of Yhb1p	GO:0016020|GO:0016021|GO:0015893|GO:0055085|GO:0015238	GO:0015238=drug transmembrane transporter activity	GO:0016020=membrane|GO:0016021=integral to membrane	GO:0015893=drug transport|GO:0055085=transmembrane transport	GO:0015238|GO:0015238|GO:0015893|GO:0055085|GO:0015893|GO:0055085|GO:0016020|GO:0016021|GO:0016020|GO:0016021	CAL0000090	orf19.7554	orf19.7554		Transporter; similar to the Sit1 siderophore transporter; induced by nitric oxide independent of Yhb1; repressed during chlamydospore formation in C. albicans and C. dubliniensis; rat catheter biofilm repressed	GO:0016020|GO:0055085|GO:0015893|GO:0016021|GO:0015238	drug transport||transmembrane transport	integral to membrane||membrane	drug transmembrane transporter activity
CAL0005947	-0.0349808	Compromised	0.0349817	Compromised	4.76837e-07	0.607182	Compromised	1.35698	Detected	0.98208	0.120907	7.65665	7.22458	7.44062	19.8	9.93235	14.8662	CAL0005947	CAL0005947	CAL0005947 (alignment of 60bp with 100.00% identity) , Description: Putative GPI-anchored protein of unknown function; decreased transcription is observed in azole-resistant strains that overexpress CDR1 and CDR2 or MDR1; possibly spurious ORF (Annotatio	CTCAAACAACATCAGGAACTGCTAATGATTCATCAATATCTAAACCTAGTGGAACTCAGA	CAL0005947	orf19.2907	PGA42	orf19.10425|IPF13066.1|IPF13135.1|Contig4-2946_0016|CA3762|orf6.260|orf6.6115|IPF13135|CaO19.2907|CAWG_03196	Ca21chr4_C_albicans_SC5314	Putative GPI-anchored adhesin-like protein; decreased transcription is observed in azole-resistant strains that overexpress CDR1 and CDR2 or MDR1	GO:0008150|GO:0003674|GO:0009986	GO:0003674=molecular_function	GO:0009986=cell surface	GO:0008150=biological_process	GO:0003674|GO:0008150|GO:0009986	CAL0005947	orf19.2907	orf19.2907	PGA42	Putative GPI-anchored adhesin-like protein; decreased transcription is observed in azole-resistant strains that overexpress CDR1 and CDR2 or MDR1	GO:0003674|GO:0009986|GO:0008150	biological_process	cell surface	molecular_function
CAL0003177	-0.00796366	Compromised	0.00796413	Compromised	2.38419e-07	1.17004	Detected	0.792273	Detected	0.981158	0.0351793	14.3032	13	13.6516	24.5434	26.9	25.7217	CAL0003177	CAL0003177	CAL0003177 (alignment of 60bp with 100.00% identity) , Description: Predicted ORF in Assemblies 19, 20 and 21, Location: Complement (1109616..1109131) in Candida albicans Ca21chr5, Gene: orf19.3998 , :: Next best Hit, CAL0004606 (alignment of 15bp with	CACAACAACAAATACTCTTCTACAGGACCAATCAAGCAATTCAGAAACTTTGACAAATCT	CAL0003177	orf19.3998	ATG16	orf19.11481|IPF19441.2|IPF13056.2|Contig4-2534_0004|CA4766|orf6.105|orf6.7411|CaO19.3998|IPF13056|CAWG_04872	Ca21chr5_C_albicans_SC5314	Ortholog(s) have Atg8 ligase activity, protein binding, bridging activity and role in C-terminal protein lipidation, CVT pathway, macroautophagy, mitochondrion degradation, piecemeal microautophagy of nucleus	GO:0006501|GO:0016020|GO:0000422|GO:0019776|GO:0016236|GO:0034274|GO:0034727|GO:0000407|GO:0032258|GO:0030674	GO:0019776=Atg8 ligase activity|GO:0030674=protein binding, bridging	GO:0016020=membrane|GO:0034274=Atg12-Atg5-Atg16 complex|GO:0000407=pre-autophagosomal structure	GO:0006501=C-terminal protein lipidation|GO:0000422=mitochondrion degradation|GO:0016236=macroautophagy|GO:0034727=piecemeal microautophagy of nucleus|GO:0032258=CVT pathway	GO:0019776|GO:0030674|GO:0006501|GO:0032258|GO:0034727|GO:0000422|GO:0016236|GO:0034274|GO:0000407|GO:0016020	CAL0003177	orf19.3998	orf19.3998		Ortholog(s) have Atg8 ligase activity, protein binding, bridging activity and role in C-terminal protein lipidation, CVT pathway, macroautophagy, mitochondrion degradation, piecemeal microautophagy of nucleus	GO:0019776|GO:0006501|GO:0032258|GO:0005634|GO:0030674|GO:0000422|GO:0034727|GO:0034274|GO:0000407|GO:0016236	C-terminal protein lipidation||CVT pathway||macroautophagy||mitochondrion degradation||piecemeal microautophagy of nucleus	Atg12-Atg5-Atg16 complex||nucleus||pre-autophagosomal structure	Atg8 ligase activity||protein binding, bridging
CAL0001912	-0.168615	Compromised	0.168615	Compromised	0	0.944946	Detected	1.00592	Detected	0.975432	0.0294993	10.9534	12.4388	11.6961	24.3625	19.7	22.0313	CAL0001912	CAL0001912	CAL0001912 (alignment of 60bp with 100.00% identity) , Description: Similar to delta subunit of tRNA splicing endonuclease; increased transcription is observed upon fluphenazine treatment, Location: 825384..825899 in Candida albicans Ca21chr1, Gene: orf	CCTCCTGAACCATTAATACCTAGTGATAATGTTACTGCCACTACAATTCTCAAATCATTA		orf19.4464	SEN15			Similar to delta subunit of tRNA splicing endonuclease; increased transcription is observed upon fluphenazine treatment		GO:0000213, GO:0000213	GO:0000214	GO:0000379		CAL0001912	orf19.4464	orf19.4464	SEN15	Similar to delta subunit of tRNA splicing endonuclease; increased transcription is observed upon fluphenazine treatment	GO:0000214|GO:0000379|GO:0000213	tRNA-type intron splice site recognition and cleavage	tRNA-intron endonuclease complex	tRNA-intron endonuclease activity||tRNA-intron endonuclease activity
CAL0001304	-0.185177	Compromised	0.185176	Compromised	-4.76837e-07	0.75976	Compromised	1.17798	Compromised	0.968869	0.0740034	4.46497	5.18824	4.82661	11.3181	7.14458	9.23135	CAL0001304	CAL0001304	CAL0001304 (alignment of 60bp with 100.00% identity) , Description: Predicted ORF in Assemblies 19, 20 and 21, Location: 3622..4008 in Candida albicans Ca21chr6, Gene: orf19.6338 , :: Next best Hit, CAL0001961 (alignment of 18bp with 100.00% identity)	TCCCTCCTCAAAAACTTCAACTTTGATGTCATTCAATTCAAAAGAGCCTTGTTATGGAGG	CAL0001304	orf19.6338		IPF27434.1|Contig4-2210_0003|Contig4-3079_0032|orf6.5531|CaO19.6338|CAWG_05352	Ca21chr6_C_albicans_SC5314	Ortholog of Candida albicans WO-1 : CAWG_05352						CAL0001304	orf19.6338	orf19.6338		Ortholog of <i>Candida albicans WO-1</i> : CAWG_05352		biological_process	cellular_component	molecular_function
CAL0004994	-0.0331001	Compromised	0.0331001	Compromised	0	0.83391	Detected	1.09162	Detected	0.962767	0.0185649	14.0501	13.2227	13.6364	30.1898	21.3	25.7449	CAL0004994	CAL0004994	CAL0004994 (alignment of 60bp with 100.00% identity) , Description: Predicted ORF in Assemblies 19, 20 and 21, Location: 1628276..1632073 in Candida albicans Ca21chr3, Gene: orf19.6789 , :: Next best Hit, CAL0005185 (alignment of 19bp with 94.74% ident	CAATTGGATGTATCAGGGAATCGACATTTTAATGCCATATCAACTTTCCCATTTCTTAGT	CAL0004994	orf19.6789	NUD1	orf19.14081|IPF20451.1|IPF19818.1|Contig4-1999_0005|Contig4-2629_0004|orf6.8842|CA5916|NUD1|CaO19.6789|CaO19.14081|IPF19818|CAWG_03019	Ca21chr3_C_albicans_SC5314	Hap43p-induced gene	GO:0010458|GO:0045132|GO:0005816|GO:0005200|GO:0051293|GO:0000073	GO:0005200=structural constituent of cytoskeleton	GO:0005816=spindle pole body	GO:0010458=exit from mitosis|GO:0045132=meiotic chromosome segregation|GO:0051293=establishment of spindle localization|GO:0000073=spindle pole body separation	GO:0005200|GO:0010458|GO:0000073|GO:0045132|GO:0051293|GO:0005816	CAL0004994	orf19.6789	orf19.6789		S. cerevisiae ortholog Nud1 is a spindle pole body outer plaque component; it acts through the mitotic exit network to specify asymmetric spindle pole body inheritance; Hap43-induced gene	GO:0010458|GO:0005816|GO:0005200|GO:0000073|GO:0045132|GO:0051293	establishment of spindle localization||exit from mitosis||meiotic chromosome segregation||spindle pole body separation	spindle pole body	structural constituent of cytoskeleton
CAL0001290	-0.00162792	Detected	0.00162792	Detected	0	0.922861	Detected	1.00069	Detected	0.961774	0.0016358	607.671	547.472	577.572	1199.5	958.674	1079.09	CAL0001290	CAL0001290	CAL0001290 (alignment of 60bp with 100.00% identity) , Description: Predicted ORF in Assemblies 19, 20 and 21, Location: Complement (13439..12654) in Candida albicans Ca21chr6, Gene: orf19.6326 , :: Next best Hit, CAL0002353 (alignment of 15bp with 100	GTTTCACAGACGGCACCCACCAAAAAGACAGTTAAATGGGCCACGAATTTAGAATGGTAA	CAL0001290	orf19.6326		IPF5729.1|Contig4-2795_0009|orf6.5519|CA3292|CaO19.6326|IPF5729|CAWG_05346	Ca21chr6_C_albicans_SC5314	Ortholog of C. parapsilosis CDC317 : CPAR2_603380, Candida tenuis NRRL Y-1498 : CANTEDRAFT_94402, Debaryomyces hansenii CBS767 : DEHA2G06556g and Candida dubliniensis CD36 : CD36_60130	GO:0008150|GO:0003674|GO:0005575	GO:0003674=molecular_function	GO:0005575=cellular_component	GO:0008150=biological_process	GO:0003674|GO:0003674|GO:0008150|GO:0008150|GO:0005575|GO:0005575	CAL0001290	orf19.6326	orf19.6326		Ortholog of <i>C. dubliniensis CD36</i> : Cd36_60130, <i>C. parapsilosis CDC317</i> : CPAR2_603380, <i>Candida tenuis NRRL Y-1498</i> : CANTEDRAFT_94402 and <i>Debaryomyces hansenii CBS767</i> : DEHA2G06556g	GO:0005575|GO:0003674|GO:0008150	biological_process	cellular_component	molecular_function
CAL0004881	0.042942	Detected	-0.042942	Detected	0	0.731401	Detected	1.19019	Detected	0.960796	0.0542454	81.0494	68.6451	74.8472	176.893	108.568	142.73	CAL0004881	CAL0004881	CAL0004881 (alignment of 60bp with 100.00% identity) , Description: Predicted ORF in Assemblies 19, 20 and 21, Location: Complement (1862569..1860281) in Candida albicans Ca21chr2, Gene: orf19.4068 , :: Next best Hit, CAL0003274 (alignment of 15bp with	GTGTTAAAGGATACCTCCAAGTATGTTAGAGAAAATGGGTCTTATGAGGAATTACTAAAG	CAL0004881	orf19.4068		orf19.11551|IPF17322.2|IPF9462.2|orf6.2486|orf6.604|CA1140|CaO19.4068|IPF17322.3f|CAWG_05991	Ca21chr2_C_albicans_SC5314	Biofilm-induced gene	GO:0008150|GO:0008270|GO:0005575	GO:0008270=zinc ion binding	GO:0005575=cellular_component	GO:0008150=biological_process	GO:0008270|GO:0008150|GO:0005575	CAL0004881	orf19.4068	orf19.4068		Protein of unknown function; flow model biofilm induced	GO:0005575|GO:0003674|GO:0008150	biological_process	cellular_component	molecular_function
CAL0005838	0.0224376	Detected	-0.0224381	Detected	-2.38419e-07	0.937739	Detected	0.981885	Detected	0.959812	0.00107363	36.1689	31.5167	33.8428	69.3048	56.6986	63.0017	CAL0005838	CAL0005838	CAL0005838 (alignment of 60bp with 100.00% identity) , Description: Predicted ORF in Assemblies 19, 20 and 21, Location: 906700..909387 in Candida albicans Ca21chrR, Gene: orf19.486 , :: Next best Hit, CAL0004871 (alignment of 15bp with 100.00% identit	CGATGGTAATAGTCATAAATGGACTAAAAAGAAAGATCTGCTGAAATTTGCTGCTCTTGT	CAL0005838	orf19.486	NIP100	orf19.8116|IPF26758.1|IPF7088.2|orf6.7085|Contig4-2779_0005|CaO19.8116|CA4519|IPF7088|CaO19.486|CAWG_01740	Ca21chrR_C_albicans_SC5314	p150 subunit of dynactin; required for normal spindle formation and position	GO:0000235|GO:0003674|GO:0005816|GO:0000132|GO:0005869|GO:0005938	GO:0003674=molecular_function	GO:0000235=astral microtubule|GO:0005816=spindle pole body|GO:0005869=dynactin complex|GO:0005938=cell cortex	GO:0000132=establishment of mitotic spindle orientation	GO:0003674|GO:0000132|GO:0005869|GO:0005938|GO:0000235|GO:0005816	CAL0005838	orf19.486	orf19.486	NIP100	p150 subunit of dynactin; required for normal spindle formation and position	GO:0003674|GO:0000132|GO:0005869|GO:0005938|GO:0000235|GO:0005816	establishment of mitotic spindle orientation	astral microtubule||cell cortex||dynactin complex||spindle pole body	molecular_function
CAL0005705	0.189742	Detected	-0.189742	Detected	0	1.31518	Detected	0.603004	Detected	0.959093	0.1406	188.595	130.319	159.457	247.479	341.999	294.739	CAL0005705	CAL0005705	CAL0005705 (alignment of 60bp with 100.00% identity) , Description: Predicted ORF in Assemblies 19, 20 and 21, Location: 1542612..1543439 in Candida albicans Ca21chr3, Gene: orf19.6828 , :: Next best Hit, CAL0001808 (alignment of 21bp with 95.24% ident	CGAGCCATTCCAAAAATTGAATAAACTGGCACAATTGAAAACATTGAGAGAAAAATGTGC	CAL0005705	orf19.6828	RRP1	orf19.14120|IPF20399.1|IPF20032.1|Contig4-2033_0003|orf6.8803|RRP1|CaO19.6828|CA5882|CaO19.14120|CAWG_02987	Ca21chr3_C_albicans_SC5314	Ortholog(s) have role in rRNA processing and nucleolus, preribosome, large subunit precursor localization	GO:0003674|GO:0006364|GO:0005730|GO:0030687|GO:0030688	GO:0003674=molecular_function	GO:0005730=nucleolus|GO:0030687=preribosome, large subunit precursor|GO:0030688=preribosome, small subunit precursor	GO:0006364=rRNA processing	GO:0003674|GO:0006364|GO:0030688|GO:0005730|GO:0030687	CAL0005705	orf19.6828	orf19.6828		Ortholog(s) have role in rRNA processing and nucleolus, preribosome, large subunit precursor localization	GO:0003674|GO:0005730|GO:0030688|GO:0030687|GO:0006364	rRNA processing	nucleolus||preribosome, large subunit precursor||preribosome, small subunit precursor	molecular_function
CAL0000040	0.110364	Detected	-0.110364	Detected	0	0.792131	Detected	1.12257	Detected	0.957349	0.040476	907.165	699.768	803.467	1803	1209.55	1506.27	CAL0000040	CAL0000040	CAL0000040 (alignment of 60bp with 100.00% identity) , Description: Putative acyl-CoA oxidase; enzyme of fatty acid beta-oxidation; induced during macrophage infection; expression is opaque specific; has putative peroxisome targeting signal, Location: 42	CGTCAATCGATTTCTCAAAGAGAAAGATTCGAAAGAAGTAAAGAAGCAGCTGCTAAATTA	CAL0000040	orf19.1655	PXP2	orf19.9224|IPF25599.1|IPF13474.2|Contig4-2710_0004|POX1-1|CA1574|orf6.3140|CaO19.1655|POX102|CaO19.9224|CAWG_02521	Ca21chr3_C_albicans_SC5314	Putative acyl-CoA oxidase; enzyme of fatty acid beta-oxidation; induced during macrophage infection; expression is opaque specific; has putative peroxisome targeting signal	GO:0006635|GO:0050660|GO:0003997|GO:0003995|GO:0005777	GO:0050660=flavin adenine dinucleotide binding|GO:0003997=acyl-CoA oxidase activity|GO:0003995=acyl-CoA dehydrogenase activity	GO:0005777=peroxisome	GO:0006635=fatty acid beta-oxidation	GO:0003997|GO:0050660|GO:0003995|GO:0003997|GO:0050660|GO:0003995|GO:0006635|GO:0006635|GO:0005777|GO:0005777	CAL0000040	orf19.1655	orf19.1655	PXP2	Putative acyl-CoA oxidase; enzyme of fatty acid beta-oxidation; induced during macrophage infection; opaque specific transcript; putative peroxisome targeting signal; Spider biofilm induced	GO:0006635|GO:0003997|GO:0050660|GO:0003995|GO:0005777	fatty acid beta-oxidation	peroxisome	acyl-CoA dehydrogenase activity||acyl-CoA oxidase activity||flavin adenine dinucleotide binding
CAL0001075	-0.172741	Detected	0.172741	Detected	2.38419e-07	0.693994	Detected	1.21752	Detected	0.955759	0.0929139	65.1577	74.4183	69.788	168.299	98.7602	133.53	CAL0001075	CAL0001075	CAL0001075 (alignment of 60bp with 100.00% identity) , Description: Predicted ORF in Assemblies 19, 20 and 21, Location: Complement (814756..812990) in Candida albicans Ca21chrR, Gene: orf19.4365 , :: Next best Hit, CAL0004099 (alignment of 20bp with 9	GATTTGACTTTTTCCCACAAACTAAACACGTTGAATCCATTGCCATACTTGAAAAAGTGT	CAL0001075	orf19.4365		orf19.11843|IPF22879.1|IPF7575.2|Contig4-2883_0004|orf6.2424|orf6.3773|CA1097|TRM22|CaO19.4365|IPF7575|CAWG_01702	Ca21chrR_C_albicans_SC5314	Has domain(s) with predicted RNA methyltransferase activity and role in RNA processing	GO:0006396|GO:0005575|GO:0008173	GO:0008173=RNA methyltransferase activity	GO:0005575=cellular_component	GO:0006396=RNA processing	GO:0008173|GO:0008173|GO:0006396|GO:0006396|GO:0005575|GO:0005575	CAL0001075	orf19.4365	orf19.4365		Has domain(s) with predicted RNA methyltransferase activity and role in RNA processing	GO:0006396|GO:0005575|GO:0008173	RNA processing	cellular_component	RNA methyltransferase activity
CAL0001953	0.023973	Compromised	-0.0239725	Compromised	2.38419e-07	1.12208	Detected	0.788125	Compromised	0.955103	0.029807	10.1721	8.84488	9.5085	17.0235	18.1	17.5618	CAL0001953	CAL0001953	CAL0001953 (alignment of 60bp with 100.00% identity) , Description: Predicted ORF in Assemblies 19, 20 and 21, Location: 838307..838834 in Candida albicans Ca21chr1, Gene: orf19.4473 , :: Next best Hit, CAL0004422 (alignment of 19bp with 94.74% identit	CCACAGAACCAACGATTCAATAATTTGGACAATTGTACTGATTCATTACGTCAATCAATC	CAL0001953	orf19.4473	SPC19	orf19.11953|IPF22777.1|IPF15002.2|Contig4-2170_0002|orf6.4314|CA2420|CaO19.4473|CaO19.11953|CAWG_00995	Ca21chr1_C_albicans_SC5314	Essential subunit of the Dam1 (DASH) complex, which acts in chromosome segregation by coupling kinetochores to spindle microtubules	GO:0008017|GO:0031110|GO:0007020|GO:0005816|GO:0005200|GO:0005876|GO:0042729|GO:0030472	GO:0008017=microtubule binding|GO:0005200=structural constituent of cytoskeleton	GO:0005816=spindle pole body|GO:0005876=spindle microtubule|GO:0042729=DASH complex	GO:0031110=regulation of microtubule polymerization or depolymerization|GO:0007020=microtubule nucleation|GO:0030472=mitotic spindle organization in nucleus	GO:0008017|GO:0005200|GO:0008017|GO:0008017|GO:0005200|GO:0008017|GO:0030472|GO:0030472|GO:0031110|GO:0007020|GO:0030472|GO:0030472|GO:0031110|GO:0007020|GO:0042729|GO:0042729|GO:0005816|GO:0005876|GO:0042729|GO:0042729|GO:0005816|GO:0005876	CAL0001953	orf19.4473	orf19.4473	SPC19	Essential subunit of the Dam1 (DASH) complex, which acts in chromosome segregation by coupling kinetochores to spindle microtubules	GO:0030472|GO:0042729|GO:0005816|GO:0031110|GO:0005200|GO:0008017|GO:0007020|GO:0005876	microtubule nucleation||mitotic spindle organization in nucleus||regulation of microtubule polymerization or depolymerization	DASH complex||spindle microtubule||spindle pole body	microtubule binding||structural constituent of cytoskeleton
CAL0001827	0.128378	Detected	-0.128378	Detected	0	0.949196	Detected	0.960937	Detected	0.955067	0.0176287	970.406	730.089	850.248	1702.88	1424.78	1563.83	CAL0001827	CAL0001827	CAL0001827 (alignment of 60bp with 100.00% identity) , Description: Predicted ORF in Assemblies 19, 20 and 21, Location: Complement (1511607..1509238) in Candida albicans Ca21chr2, Gene: orf19.1893 , :: Next best Hit, CAL0005049 (alignment of 15bp with	CCCAGTTCACCTTTGAAAAGATCATTTGGTTTGAATCACAGTCTAAGTTCTATAGTTAGT	CAL0001827	orf19.1893		orf19.9449|IPF25421.1|IPF6455.2|Contig4-2189_0003|Contig4-2752_0004|Contig4-2752_0005|CA4475|orf6.7027|CaO19.9449|CaO19.1893|IPF6455|CAWG_05835	Ca21chr2_C_albicans_SC5314	Ortholog of C. parapsilosis CDC317 : CPAR2_105140, Candida tenuis NRRL Y-1498 : CANTEDRAFT_91809, Debaryomyces hansenii CBS767 : DEHA2C08052g and Candida dubliniensis CD36 : CD36_21660	GO:0008150|GO:0003674|GO:0005575	GO:0003674=molecular_function	GO:0005575=cellular_component	GO:0008150=biological_process	GO:0003674|GO:0003674|GO:0008150|GO:0008150|GO:0005575|GO:0005575	CAL0001827	orf19.1893	orf19.1893		Protein of unknown function; Spider biofilm repressed	GO:0005575|GO:0003674|GO:0008150	biological_process	cellular_component	molecular_function
CAL0003517	0.0775547	Detected	-0.0775552	Detected	-2.38419e-07	0.669205	Detected	1.23581	Detected	0.952507	0.0833729	122.082	98.5536	110.318	268.488	152.918	210.703	CAL0003517	CAL0003517	CAL0003517 (alignment of 60bp with 100.00% identity) , Description: Predicted ORF in Assemblies 19, 20 and 21; mutation confers increased sensitivity to nocodazole, Location: Complement (657311..654609) in Candida albicans Ca21chr4, Gene: orf19.2678 , :	GGGCTCATAAAAATGGTAGAAGGAGAACTAAACTCGATAAATAGAGCTCGGGTGAATTGA	CAL0003517	orf19.2678	BUB1	orf19.10193|IPF24575.1|IPF6898.2|Contig4-2806_0006|Contig4-2806_0007|orf6.5556|CA3320|CaO19.2678|CaO19.10193|IPF6898|CAWG_03488	Ca21chr4_C_albicans_SC5314	Putative cell cycle checkpoint kinase; mutation confers increased sensitivity to nocodazole	GO:0007094|GO:0034501|GO:0072370|GO:0072371|GO:0000778|GO:0051754|GO:0031134|GO:0051455|GO:0035690|GO:0005524	GO:0072371=histone kinase activity (H2A-S121 specific)|GO:0005524=ATP binding	GO:0000778=condensed nuclear chromosome kinetochore	GO:0007094=mitotic cell cycle spindle assembly checkpoint|GO:0034501=protein localization to kinetochore|GO:0072370=histone H2A-S121 phosphorylation|GO:0051754=meiotic sister chromatid cohesion, centromeric|GO:0031134=sister chromatid biorientation|GO:0051455=attachment of spindle microtubules to kinetochore involved in homologous chromosome segregation|GO:0035690=cellular response to drug	GO:0005524|GO:0072371|GO:0035690|GO:0072370|GO:0051455|GO:0007094|GO:0031134|GO:0034501|GO:0051754|GO:0000778	CAL0003517	orf19.2678	orf19.2678	BUB1	Putative cell cycle checkpoint kinase; mutation confers increased sensitivity to nocodazole	GO:0072370|GO:0005524|GO:0035690|GO:0051455|GO:0007094|GO:0031134|GO:0004713|GO:0034501|GO:0072371|GO:0000778|GO:0051754	attachment of spindle microtubules to kinetochore involved in homologous chromosome segregation||cellular response to drug||histone H2A-S121 phosphorylation||meiotic sister chromatid cohesion, centromeric||mitotic spindle assembly checkpoint||protein localization to kinetochore||sister chromatid biorientation	condensed nuclear chromosome kinetochore	ATP binding||histone kinase activity (H2A-S121 specific)||protein tyrosine kinase activity
CAL0002324	0.0956993	Detected	-0.0956993	Detected	0	0.651033	Detected	1.25133	Detected	0.951183	0.0944176	48.5003	38.1805	43.3404	106.471	59.2407	82.8557	CAL0002324	CAL0002324	CAL0002324 (alignment of 60bp with 100.00% identity) , Description: Predicted ORF in Assemblies 19, 20 and 21, Location: Complement (549514..548198) in Candida albicans Ca21chr2, Gene: orf19.5831 , :: Next best Hit, CAL0002094 (alignment of 14bp with 1	CTCGACAAATGATAGCAGCTAGTTTATTCCAATGGAAGAAAAACATACATCTTCCTGAAT	CAL0002324	orf19.5831		orf19.13253|IPF21393.1|IPF16445.1|Contig4-1906_0002|orf6.6147|CaO19.13253|CA3788|IPF16445|CaO19.5831|CAWG_04043	Ca21chr2_C_albicans_SC5314	Ortholog of C. parapsilosis CDC317 : CPAR2_212260, Candida dubliniensis CD36 : CD36_17620, Candida orthopsilosis Co 90-125 : CORT0A11590 and Candida tropicalis MYA-3404 : CTRG_01348	GO:0008150|GO:0003674|GO:0005575	GO:0003674=molecular_function	GO:0005575=cellular_component	GO:0008150=biological_process	GO:0003674|GO:0008150|GO:0005575	CAL0002324	orf19.5831	orf19.5831		Ortholog of <i>C. parapsilosis CDC317</i> : CPAR2_212260, <i>C. dubliniensis CD36</i> : Cd36_17620, <i>Candida orthopsilosis Co 90-125</i> : CORT_0A11590 and <i>Candida tropicalis MYA-3404</i> : CTRG_01348	GO:0003674|GO:0005575|GO:0008150	biological_process	cellular_component	molecular_function
CAL0001486	-0.0144706	Detected	0.0144706	Detected	0	0.671887	Detected	1.22933	Detected	0.950611	0.0764471	665.503	610.346	637.924	1553.02	890.16	1221.59	CAL0001486	CAL0001486	CAL0001486 (alignment of 60bp with 100.00% identity) , Description: Subunit of the NuA4 histone acetyltransferase complex; soluble protein in hyphae, Location: Complement (1596561..1594501) in Candida albicans Ca21chr4, Gene: orf19.3077 , :: Next best H	GGTTATCAAAAGACCAAGTAACTAAACTTGCAGCTCAGTACCTCGCCAGTTTGCTGCAAC	CAL0001486	orf19.3077	VID21	orf19.10590|IPF18566.2|IPF1713.2|CA0604|orf6.1634|orf6.3743|orf6.3744|CaO19.3077|CAWG_03107	Ca21chr4_C_albicans_SC5314	Subunit of the NuA4 histone acetyltransferase complex; soluble protein in hyphae	GO:0006355|GO:0006281|GO:0043967|GO:0035267|GO:0010485|GO:0003677|GO:0043623	GO:0010485=H4 histone acetyltransferase activity|GO:0003677=DNA binding	GO:0035267=NuA4 histone acetyltransferase complex	GO:0006355=regulation of transcription, DNA-dependent|GO:0006281=DNA repair|GO:0043967=histone H4 acetylation|GO:0043623=cellular protein complex assembly	GO:0010485|GO:0003677|GO:0010485|GO:0003677|GO:0043967|GO:0006355|GO:0006281|GO:0043623|GO:0043967|GO:0006355|GO:0006281|GO:0043623|GO:0035267|GO:0035267	CAL0001486	orf19.3077	orf19.3077	VID21	Subunit of the NuA4 histone acetyltransferase complex; soluble protein in hyphae; Spider biofilm repressed	GO:0035267|GO:0003677|GO:0006281|GO:0043967|GO:0003682|GO:0010485|GO:0043623	DNA repair||cellular protein complex assembly||histone H4 acetylation	NuA4 histone acetyltransferase complex	DNA binding||H4 histone acetyltransferase activity||chromatin binding
CAL0004840	-0.398377	Compromised	0.398377	Compromised	0	0.738052	Detected	1.15962	Detected	0.948839	0.169907	9.13931	14.2716	11.7055	26.517	16.7	21.6085	CAL0004840	CAL0004840	CAL0004840 (alignment of 60bp with 100.00% identity) , Description: Predicted ORF in Assemblies 19, 20 and 21, Location: 1395707..1396024 in Candida albicans Ca21chr3, Gene: orf19.7395 , :: Next best Hit, CAL0004444 (alignment of 16bp with 100.00% iden	TATTTTTAGCAATACTTTTGTGCGTGTGCGTGTGTCAATCTCAAAACTTTTCTATTTTTT	CAL0004840	orf19.7395		IPF27313.1|orf6.8555|CaO19.7395|CAWG_02922	Ca21chr3_C_albicans_SC5314	Ortholog of Candida albicans WO-1 : CAWG_02922						CAL0004840	orf19.7395	orf19.7395		Ortholog of <i>Candida albicans WO-1</i> : CAWG_02922		biological_process	cellular_component	molecular_function
CAL0002716	-0.0684266	Detected	0.0684266	Detected	0	0.636516	Detected	1.23917	Detected	0.937842	0.0935685	31.1589	30.7959	30.9774	75.9999	42.2178	59.1088	CAL0002716	CAL0002716	CAL0002716 (alignment of 60bp with 100.00% identity) , Description: Protein likely to be essential for growth, based on an insertional mutaorfsis strategy, Location: 812380..813492 in Candida albicans Ca21chr2, Gene: orf19.836 , :: Next best Hit, CAL000	TACGATGCGGGAAAGTACCAAGATTTGTTGGATACTTCAGATAATAAGAAATTGTTTGCC	CAL0002716	orf19.836		orf19.8456|orf6.3847|Contig4-2676_0008|IPF26429.1|IPF3393.2|CA2087|IPF3393|CaO19.836|CaO19.8456|CAWG_04147	Ca21chr2_C_albicans_SC5314	Protein likely to be essential for growth, based on an insertional mutagenesis strategy	GO:0008150|GO:0003674|GO:0005575	GO:0003674=molecular_function	GO:0005575=cellular_component	GO:0008150=biological_process	GO:0003674|GO:0008150|GO:0005575	CAL0002716	orf19.836	orf19.836		Protein likely to be essential for growth, based on an insertional mutagenesis strategy	GO:0005575|GO:0003674|GO:0008150	biological_process	cellular_component	molecular_function
CAL0006341	-0.309321	Compromised	0.309321	Compromised	0	0.645636	Compromised	1.22991	Detected	0.937774	0.158353	7.5072	10.3615	8.93433	21.5	12.0963	16.7981	CAL0006341	CAL0006341	CAL0006341 (alignment of 60bp with 100.00% identity) , Description: Protein lacking an ortholog in S. cerevisiae; transposon mutation affects filamentous growth; transcriptionally repressed by A1p and Alpha2p in white-phase cells, a-specific and induced	CCACCACCACAGAAAGAAAGTTCATCAGTATTGAGTTCATCGTTAGTCATTAATAATTCT	CAL0006341	orf19.1616	FGR23	orf19.9183|PGA40|IPF12262.3|IPF12624.3|Contig4-2400_0003|CA0267|orf6.1089|orf6.555|orf6.1030|CaO19.1616|IPF12262|IPF12262.2|CAWG_02555	Ca21chr3_C_albicans_SC5314	Biofilm- and planktonic growth-induced gene; transposon mutation affects filamentous growth; transcriptionally repressed by A1p and Alpha2p in white-phase cells, a-specific and induced by alpha factor; Hap43p-repressed	GO:0003674|GO:0030447|GO:0009986|GO:0036170|GO:0071216|GO:0036180|GO:0009267	GO:0003674=molecular_function	GO:0009986=cell surface	GO:0030447=filamentous growth|GO:0036170=filamentous growth of a population of unicellular organisms in response to starvation|GO:0071216=cellular response to biotic stimulus|GO:0036180=filamentous growth of a population of unicellular organisms in response to biotic stimulus|GO:0009267=cellular response to starvation	GO:0003674|GO:0030447|GO:0009267|GO:0036170|GO:0036180|GO:0071216|GO:0009986	CAL0006341	orf19.1616	orf19.1616	FGR23	Protein of unknown function; repressed by a1/alpha2 in white-phase cells, a-specific, alpha factor-induced; Hap43-repressed; flow model biofilm induced; Tn mutation affects filamentous growth;	GO:0003674|GO:0036180|GO:0009986|GO:0036170|GO:0009267|GO:0071216|GO:0030447	cellular response to biotic stimulus||cellular response to starvation||filamentous growth||filamentous growth of a population of unicellular organisms in response to biotic stimulus||filamentous growth of a population of unicellular organisms in response to starvation	cell surface	molecular_function
CAL0005488	0.110333	Detected	-0.110333	Detected	0	0.921572	Detected	0.946932	Detected	0.934252	0.0138386	2974.49	2294.56	2634.53	5234.31	4338.34	4786.33	CAL0005488	CAL0005488	CAL0005488 (alignment of 60bp with 100.00% identity) , Description: Predicted ORF in Assemblies 19, 20 and 21, Location: Complement (1456911..1455739) in Candida albicans Ca21chr3, Gene: orf19.7422 , :: Next best Hit, CAL0000601 (alignment of 16bp with	TCGCGAAAGAGAAAGGCAACCACCGTTTGGGACAAAGTCAAGAAAAAGAAGAATACTTAG	CAL0005488	orf19.7422	LCP5	Contig4-2982_0008|IPF2440.1|orf6.8582|LCP5|CaO19.7422|CA5718|CAWG_02949	Ca21chr3_C_albicans_SC5314	Ortholog(s) have RNA binding activity and nucleus localization	GO:0008150|GO:0003723|GO:0005634	GO:0003723=RNA binding	GO:0005634=nucleus	GO:0008150=biological_process	GO:0003723|GO:0008150|GO:0005634	CAL0005488	orf19.7422	orf19.7422		Ortholog(s) have RNA binding activity and nucleus localization	GO:0003723|GO:0005634|GO:0008150	biological_process	nucleus	RNA binding
CAL0001936	0.0933313	Compromised	-0.0933304	Compromised	4.76837e-07	1.16229	Compromised	0.703343	Compromised	0.932818	0.0638472	5.46245	4.3143	4.88837	8.21532	9.52534	8.87033	CAL0001936	CAL0001936	CAL0001936 (alignment of 60bp with 100.00% identity) , Description: Predicted ORF in Assemblies 19, 20 and 21; periodic mRNA expression, peak at cell-cycle G1/S phase, Location: Complement (206040..205033) in Candida albicans Ca21chr7, Gene: orf19.7017	CAAGTAAGAGTAAAGTCACTCGTAAACTACAAGAATGTAAAGCTTTAGGTGATATCACCA	CAL0001936	orf19.7017	YOX1	IPF2351.1|Contig4-3091_0036|orf6.7943|CaO19.7017|CA5202|CaJ7.0115|CaJ7_0115|CaO19_7017|CAWG_05455	Ca21chr7_C_albicans_SC5314	Putative homeodomain-containing transcriptional repressor; periodic mRNA expression, peak at cell-cycle G1/S phase	GO:0001191|GO:0060277|GO:0000790|GO:0000977|GO:0003700	GO:0001191=RNA polymerase II transcription factor binding transcription factor activity involved in negative regulation of transcription|GO:0000977=RNA polymerase II regulatory region sequence-specific DNA binding|GO:0003700=sequence-specific DNA binding transcription factor activity	GO:0000790=nuclear chromatin	GO:0060277=negative regulation of transcription involved in G1 phase of mitotic cell cycle	GO:0003700|GO:0000977|GO:0001191|GO:0003700|GO:0000977|GO:0001191|GO:0060277|GO:0060277|GO:0000790|GO:0000790	CAL0001936	orf19.7017	orf19.7017	YOX1	Putative homeodomain-containing transcription factor; transcriptional repressor; periodic mRNA expression, peak at cell-cycle G1/S phase	GO:0060277|GO:0000977|GO:0001191|GO:0003700|GO:0005737|GO:0000790	negative regulation of transcription involved in G1 phase of mitotic cell cycle	cytoplasm||nuclear chromatin	RNA polymerase II regulatory region sequence-specific DNA binding||RNA polymerase II transcription factor binding transcription factor activity involved in negative regulation of transcription||sequence-specific DNA binding transcription factor activity
CAL0004511	0.0803998	Detected	-0.0803998	Detected	0	0.780243	Detected	1.08499	Detected	0.932616	0.0324725	316.878	254.8	285.839	626.481	427.828	527.155	CAL0004511	CAL0004511	CAL0004511 (alignment of 60bp with 100.00% identity) , Description: Alpha-tubulin; orf has intron; complements cold-sensitivity of S. cerevisiae tub1 mutant; C. albicans has single alpha-tubulin orf, whereas S. cerevisiae has two (TUB1, TUB3); farnesol-u	GCTTTAGAGAGAGATTATATTGAAGTTGGTACTGATTCTTTCCCTGAAGAAGAAGAAGAA		orf19.7308	TUB1			Alpha-tubulin; gene has intron; complements cold-sensitivity of S. cerevisiae tub1 mutant; C. albicans has single alpha-tubulin gene, whereas S. cerevisiae has two (TUB1, TUB3); farnesol-upregulated in biofilm; sumoylation target		GO:0005200, GO:0003924, GO:0005525, GO:0046982	GO:0005819, GO:0045298, GO:0045298, GO:0005874, GO:0005828, GO:0005634, GO:0005829, GO:0005816	GO:0007017, GO:0007017, GO:0035690, GO:0006184, GO:0051258, GO:0007018, GO:0007163, GO:0048311		CAL0004511	orf19.7308	orf19.7308	TUB1	Alpha-tubulin; gene has intron; complements cold-sensitivity of S. cerevisiae tub1 mutant; C. albicans has single alpha-tubulin gene, whereas S. cerevisiae has two (TUB1, TUB3); farnesol-upregulated in biofilm; sumoylation target	GO:0071963|GO:0045298|GO:0035690|GO:0005874|GO:0005816|GO:0046982|GO:0005829|GO:0005819|GO:0007017|GO:0005634|GO:0006184|GO:0048311|GO:0005200|GO:0005828|GO:0003924|GO:0051258|GO:0005525	GTP catabolic process||cellular response to drug||establishment or maintenance of cell polarity regulating cell shape||microtubule-based process||mitochondrion distribution||protein polymerization	cytosol||kinetochore microtubule||microtubule||nucleus||spindle||spindle pole body||tubulin complex	GTP binding||GTPase activity||protein heterodimerization activity||structural constituent of cytoskeleton
CAL0004247	0.354531	Detected	-0.354531	Detected	0	0.964497	Detected	0.898505	Detected	0.931501	0.120308	2437.84	1340.51	1889.17	3502.37	3092.61	3297.49	CAL0004247	CAL0004247	CAL0004247 (alignment of 60bp with 100.00% identity) , Description: GPI-anchored cell wall protein; transcription is decreased upon yeast-hyphal switch; transcriptionally regulated by iron; expression greater in high iron; clade-associated orf expression	GGCCAAAACAAATTAAGCTATGGTGTTGGTATGGCTGCTGTTGTTGCTGGATTAGTCATG	CAL0004247	orf19.5305	RHD3	orf19.12765|orf6.8294|PGA29|IPF21875.1|IPF8527.1|Contig4-2961_0009|LDG7|CA5476|CaO19.5305|CaO19.12765|IPF8527|CAWG_03394	Ca21chr4_C_albicans_SC5314	GPI-anchored cell wall protein; yeast-associated protein; transcriptionally regulated by iron; expression greater in high iron; clade-associated gene expression; not essential for cell wall integrity; fluconazole-repressed	GO:0003674|GO:0016020|GO:0009986|GO:0031505|GO:0009277|GO:0009405|GO:0005576|GO:0030446|GO:0046658|GO:0030445	GO:0003674=molecular_function	GO:0016020=membrane|GO:0009986=cell surface|GO:0009277=fungal-type cell wall|GO:0005576=extracellular region|GO:0030446=hyphal cell wall|GO:0046658=anchored to plasma membrane|GO:0030445=yeast-form cell wall	GO:0031505=fungal-type cell wall organization|GO:0009405=pathogenesis	GO:0003674|GO:0031505|GO:0009405|GO:0009986|GO:0030445|GO:0009277|GO:0005576|GO:0030445|GO:0009277|GO:0030445|GO:0030446|GO:0046658|GO:0009986|GO:0030445|GO:0009277|GO:0016020	CAL0004247	orf19.5305	orf19.5305	RHD3	GPI-anchored yeast-associated cell wall protein; induced in high iron; clade-associated gene expression; not essential for cell wall integrity; fluconazole-repressed; flow model and Spider biofilm repressed	GO:0016020|GO:0031505|GO:0003674|GO:0009277|GO:0030446|GO:0009986|GO:0030445|GO:0005576|GO:0046658|GO:0009405	fungal-type cell wall organization||pathogenesis	anchored to plasma membrane||cell surface||extracellular region||fungal-type cell wall||hyphal cell wall||membrane||yeast-form cell wall	molecular_function
CAL0000309	-0.0026412	Detected	0.00264168	Detected	2.38419e-07	0.592214	Detected	1.26175	Detected	0.926982	0.109432	56.9861	51.413	54.1996	134.895	71.5389	103.217	CAL0000309	CAL0000309	CAL0000309 (alignment of 60bp with 100.00% identity) , Description: Predicted ORF in Assemblies 19, 20 and 21, Location: 573196..575493 in Candida albicans Ca21chr5, Gene: orf19.4270 , :: Next best Hit, CAL0000732 (alignment of 16bp with 100.00% identi	GTTGAGTATACCCCTGAAGAAATTGCATATTTCAATTACTTAGGAGATGTATGGGTTGGA	CAL0000309	orf19.4270		orf19.11746|IPF22942.1|IPF9529.2|orf6.3487|CaO19.11746|CA1820|CaO19.4270|IPF9529|CAWG_04639	Ca21chr5_C_albicans_SC5314	Putative mannosyltransferase; regulated by Sef1p-, Sfu1p-, and Hap43p	GO:0003674|GO:0006486|GO:0005575	GO:0003674=molecular_function	GO:0005575=cellular_component	GO:0006486=protein glycosylation	GO:0003674|GO:0003674|GO:0006486|GO:0006486|GO:0005575|GO:0005575	CAL0000309	orf19.4270	orf19.4270		Putative mannosyltransferase; regulated by Sef1p-, Sfu1p-, and Hap43p	GO:0003674|GO:0005575|GO:0006486	protein glycosylation	cellular_component	molecular_function
CAL0005906	0.196707	Compromised	-0.196707	Compromised	0	0.570274	Compromised	1.28172	Compromised	0.925998	0.150403	7.14508	4.88981	6.01744	14.936	7.69424	11.3151	CAL0005906	CAL0005906	CAL0005906 (alignment of 60bp with 100.00% identity) , Description: Predicted ORF in Assemblies 19, 20 and 21; possibly spurious ORF (Annotation Working Group prediction), Location: Complement (1058799..1058455) in Candida albicans Ca21chr2, Gene: orf19	AAAGCATAGTTTTGTTTCTTCGGTCGAATCTTTCTCGTATTTCCGTAGATAATCGACTAA	CAL0005906	orf19.3543		orf19.11027|IPF23748.1|IPF6437.1|Contig4-2990_0002|CA2402|orf6.4289|CaO19.11027|CaO19.3543|IPF6437|CAWG_04264	Ca21chr2_C_albicans_SC5314	Ortholog of Candida albicans WO-1 : CAWG_04264						CAL0005906	orf19.3543	orf19.3543				biological_process	cellular_component	molecular_function
CAL0002137	0.0201855	Compromised	-0.0201855	Compromised	0	0.783438	Detected	1.05952	Detected	0.921478	0.0221617	12.0499	10.5328	11.2914	24.4039	17	20.7019	CAL0002137	CAL0002137	CAL0002137 (alignment of 60bp with 100.00% identity) , Description: Protein similar to phosphate transporters; transposon mutation affects filamentous growth; expression is regulated upon white-opaque switching, Location: 79446..80990 in Candida albican	GTGATTGGGTTCTTAGCTTTACTCTTTCCATATGAGCCGAGTAAACAAAGGGTTGTATGA	CAL0002137	orf19.7071	FGR2	PHO84|IPF498.1|Contig4-3106_0064|orf6.8482|CA5626|CaJ7.0062|CaO19_7071|CaJ7_0062|IPF498|CaO19.7071|CAWG_05405	Ca21chr7_C_albicans_SC5314	Protein similar to phosphate transporters; transposon mutation affects filamentous growth; expression is regulated upon white-opaque switching	GO:0030447|GO:0016020|GO:0015695|GO:0036170|GO:0071216|GO:0016021|GO:0036180|GO:0055085|GO:0015101|GO:0009267	GO:0015101=organic cation transmembrane transporter activity	GO:0016020=membrane|GO:0016021=integral to membrane	GO:0030447=filamentous growth|GO:0015695=organic cation transport|GO:0036170=filamentous growth of a population of unicellular organisms in response to starvation|GO:0071216=cellular response to biotic stimulus|GO:0036180=filamentous growth of a population of unicellular organisms in response to biotic stimulus|GO:0055085=transmembrane transport|GO:0009267=cellular response to starvation	GO:0015101|GO:0015695|GO:0055085|GO:0030447|GO:0009267|GO:0036180|GO:0036170|GO:0071216|GO:0016020|GO:0016021	CAL0002137	orf19.7071	orf19.7071	FGR2	Protein similar to phosphate transporters; transposon mutation affects filamentous growth; expression is regulated upon white-opaque switching	GO:0016020|GO:0015695|GO:0036180|GO:0055085|GO:0036170|GO:0009267|GO:0071216|GO:0030447|GO:0015101|GO:0016021	cellular response to biotic stimulus||cellular response to starvation||filamentous growth||filamentous growth of a population of unicellular organisms in response to biotic stimulus||filamentous growth of a population of unicellular organisms in response to starvation||organic cation transport||transmembrane transport	integral to membrane||membrane	organic cation transmembrane transporter activity
CAL0006398	0.170628	Detected	-0.170628	Compromised	0	0.793554	Detected	1.04064	Detected	0.917098	0.0489231	23.3	16.5326	19.9163	41.9625	29.8249	35.8937	CAL0006398	CAL0006398	CAL0006398 (alignment of 60bp with 100.00% identity) , Description: Nonessential, GPI anchored, predicted cell wall protein; macrophage-induced protein; induced in hyphae; induction associated with azole resistance; regulated by Rfg1p, Efg1p, Nrg1p, Tup1	GCCATCAAACACAACTGATTCATCATCTAGTGTTCCAACTATTGATACTAATGAAAATGG		orf19.4975	HYR1			Hyphal-induced GPI-anchored cell wall protein; macrophage-induced; repressed by neutrophil-co-culture; resistance to killing by neutrophils, azole resistance; regulated by Rfg1p, Efg1p, Nrg1p, Tup1p, Cyr1p, Bcr1p, Hap43p; biofilm-induced		GO:0030985	GO:0009277, GO:0046658, GO:0009986, GO:0009986, GO:0005576, GO:0030446, GO:0009986, GO:0009986, GO:0009277, GO:0009986	GO:0044407, GO:0044413		CAL0006398	orf19.4975	orf19.4975	HYR1	GPI-anchored hyphal cell wall protein; macrophage-induced; repressed by neutrophils; resistance to killing by neutrophils, azoles; regulated by Rfg1, Efg1, Nrg1, Tup1, Cyr1, Bcr1, Hap43; Spider and flow model biofilm induced	GO:0030446|GO:0009277|GO:0044407|GO:0009986|GO:0005576|GO:0046658|GO:0044413|GO:0030985	avoidance of host defenses||single-species biofilm formation in or on host organism	anchored to plasma membrane||cell surface||extracellular region||fungal-type cell wall||hyphal cell wall	high molecular weight kininogen binding
CAL0001522	-0.0204253	Detected	0.0204253	Detected	0	0.843893	Detected	0.989429	Detected	0.916661	0.00672969	1594.99	1474.92	1534.96	3164.9	2413.5	2789.2	CAL0001522	CAL0001522	CAL0001522 (alignment of 60bp with 100.00% identity) , Description: Predicted ORF in Assemblies 19, 20 and 21; downregulated during core stress response, Location: 1578626..1582930 in Candida albicans Ca21chr4, Gene: orf19.3091 , :: Next best Hit, CAL00	TTGGACGAGCTCCAAAACGTTCTACACAAGCTACAAAGCCGCCAGTTAAAAGTGATACCT	CAL0001522	orf19.3091		orf19.10602|orf19.10603|IPF24217.1|IPF1742.3|Contig4-2877_0008|Contig4-2877_0009|Contig4-2877_0011|Contig4-2877_0013|CA4414|orf6.3731|orf6.3730|orf6.6954|orf19.3090|CaO19.3091|IPF1742|CA2008|IPF1742.3f.eoc|IPF1740.2|CAWG_03115	Ca21chr4_C_albicans_SC5314	Predicted ORF in Assemblies 19, 20 and 21; downregulated during core stress response	GO:0008150|GO:0003674|GO:0005575	GO:0003674=molecular_function	GO:0005575=cellular_component	GO:0008150=biological_process	GO:0003674|GO:0003674|GO:0008150|GO:0008150|GO:0005575|GO:0005575	CAL0001522	orf19.3091	orf19.3091		Protein of unknown function; repressed during core stress response	GO:0005575|GO:0003674|GO:0008150	biological_process	cellular_component	molecular_function
CAL0006239	0.0126381	Detected	-0.0126381	Detected	0	0.598747	Detected	1.23347	Detected	0.91611	0.102118	175.465	154.987	165.226	402.999	218.943	310.971	CAL0006239	CAL0006239	CAL0006239 (alignment of 60bp with 100.00% identity) , Description: Predicted ORF in Assemblies 19, 20 and 21, Location: 2805665..2806975 in Candida albicans Ca21chr1, Gene: orf19.4919 , :: Next best Hit, CAL0005865 (alignment of 15bp with 100.00% iden	CAGAATTATGTTCAAACAGATCTGGAAAGCAGTGAGTCGGAAATTGGGTTGGGAAGATGA	CAL0006239	orf19.4919		orf19.12385|orf19.12386|IPF19869.2|IPF18628.1|Contig4-1725_0012|orf6.3298|orf6.3299|CA1683|CaO19.4919|CTN4|orf19.4920|Cirt5|Cirt|CaO19.12385|CAWG_00153	Ca21chr1_C_albicans_SC5314	Has domain(s) with predicted nucleic acid binding activity						CAL0006239	orf19.4919	orf19.4919		Has domain(s) with predicted DNA binding, nucleic acid binding activity		biological_process	cellular_component	DNA binding||nucleic acid binding
CAL0003761	0.0612612	Detected	-0.0612612	Detected	0	0.691548	Detected	1.14032	Detected	0.915936	0.0588538	128.965	106.489	117.727	268.477	165.925	217.201	CAL0003761	CAL0003761	CAL0003761 (alignment of 60bp with 100.00% identity) , Description: Predicted ORF in Assemblies 19, 20 and 21, Location: 750848..752818 in Candida albicans Ca21chr4, Gene: orf19.1326 , :: Next best Hit, CAL0006374 (alignment of 14bp with 100.00% identi	CGTTCTTCCCGTTTGATCTGTATAGGAGAGAGTCGTGATCCTCATTTTGAGAATTATGAA	CAL0003761	orf19.1326		orf19.8906|IPF26011.1|IPF14593.2|Contig4-2287_0002|CA2829|orf6.4888|LPF13|CaO19.8906|IFA7|CaO19.1326|CAWG_03455	Ca21chr4_C_albicans_SC5314	Ortholog of Candida albicans WO-1 : CAWG_03455	GO:0008150|GO:0003674|GO:0005575	GO:0003674=molecular_function	GO:0005575=cellular_component	GO:0008150=biological_process	GO:0003674|GO:0008150|GO:0005575	CAL0003761	orf19.1326	orf19.1326		Ortholog of <i>Candida albicans WO-1</i> : CAWG_03455	GO:0003674|GO:0005575|GO:0008150	biological_process	cellular_component	molecular_function
CAL0002165	0.161743	Detected	-0.161743	Detected	0	0.766978	Detected	1.05876	Detected	0.91287	0.0524921	340.647	244.702	292.675	625.085	430.726	527.906	CAL0002165	CAL0002165	CAL0002165 (alignment of 60bp with 100.00% identity) , Description: Putative GPI-anchored protein; described as similar to mucins; induced during cell wall reorfration, and during core caspofungin response; regulated by Tsa1p, Tsa1Bp in minimal media at	AATGTTGTTCCAACCACAGCATTCGGGCTCTTTGCCATTATTCTTGCATCAATCTTTTAA	CAL0002165	orf19.6420	PGA13	orf19.13778|IPF20734.1|IPF1341.1|Contig4-3073_0004|orf6.7834|CaO19.6420|CA5112|CaO19.13778|IPF1341|CAWG_02138	Ca21chrR_C_albicans_SC5314	GPI-anchored cell wall protein involved in cell wall synthesis; required for normal cell surface properties; induced in oralpharyngeal candidasis	GO:0060257|GO:0003674|GO:0030447|GO:0009986|GO:0031505|GO:0009277|GO:0044182	GO:0003674=molecular_function	GO:0009986=cell surface|GO:0009277=fungal-type cell wall	GO:0060257=negative regulation of flocculation|GO:0030447=filamentous growth|GO:0031505=fungal-type cell wall organization|GO:0044182=filamentous growth of a population of unicellular organisms	GO:0003674|GO:0060257|GO:0044182|GO:0030447|GO:0031505|GO:0009986|GO:0009986|GO:0009277	CAL0002165	orf19.6420	orf19.6420	PGA13	GPI-anchored cell wall protein involved in cell wall synthesis; required for normal cell surface properties; induced in oralpharyngeal candidasis; Spider biofilm induced; Bcr1-repressed in RPMI a/a biofilms	GO:0009277|GO:0003674|GO:0009986|GO:0031505|GO:0030447|GO:0044182|GO:0060257	filamentous growth||filamentous growth of a population of unicellular organisms||fungal-type cell wall organization||negative regulation of flocculation	cell surface||fungal-type cell wall	molecular_function
CAL0000615	0.167196	Detected	-0.167196	Detected	0	0.721631	Detected	1.10403	Detected	0.912828	0.0694517	282.533	201.429	241.981	532.953	344.885	438.919	CAL0000615	CAL0000615	CAL0000615 (alignment of 60bp with 100.00% identity) , Description: Predicted ORF in Assemblies 19, 20 and 21, Location: 1651031..1654324 in Candida albicans Ca21chrR, Gene: orf19.6291 , :: Next best Hit, CAL0004089 (alignment of 20bp with 95.00% ident	GCCCATAGAGTTGGACAAACCAAAGAAGTGAAAGTTTATCGATTAATTAGTGATGAAACA	CAL0000615	orf19.6291	FUN30	orf19.13670|orf19.13671|IPF20865.1|IPF20843.1|IPF9320.1|IPF9324.1|Contig4-2283_0008|orf6.5441|orf6.5442|orf19.6292|CA3229|FUN30|CAWG_02056	Ca21chrR_C_albicans_SC5314	Ortholog(s) have DNA binding, DNA-dependent ATPase activity, chromatin binding, protein homodimerization activity	GO:0070870|GO:0006348|GO:0004386|GO:0070869|GO:0030466|GO:0005634|GO:0005524|GO:0003677|GO:0042803|GO:0005829|GO:0005739|GO:0000183|GO:0003682|GO:0031934|GO:0008094	GO:0004386=helicase activity|GO:0005524=ATP binding|GO:0003677=DNA binding|GO:0042803=protein homodimerization activity|GO:0003682=chromatin binding|GO:0008094=DNA-dependent ATPase activity	GO:0005634=nucleus|GO:0005829=cytosol|GO:0005739=mitochondrion|GO:0031934=mating-type region heterochromatin	GO:0070870=heterochromatin maintenance involved in chromatin silencing|GO:0006348=chromatin silencing at telomere|GO:0070869=heterochromatin assembly involved in chromatin silencing|GO:0030466=chromatin silencing at silent mating-type cassette|GO:0000183=chromatin silencing at rDNA	GO:0004386|GO:0005524|GO:0003677|GO:0003682|GO:0008094|GO:0042803|GO:0004386|GO:0005524|GO:0003677|GO:0003682|GO:0008094|GO:0042803|GO:0070870|GO:0030466|GO:0000183|GO:0006348|GO:0070869|GO:0070870|GO:0030466|GO:0000183|GO:0006348|GO:0070869|GO:0005634|GO:0005829|GO:0031934|GO:0005739|GO:0005634|GO:0005829|GO:0031934|GO:0005739	CAL0000615	orf19.6291	orf19.6291		Ortholog(s) have DNA binding, DNA-dependent ATPase activity, chromatin binding activity	GO:0003677|GO:0070870|GO:0005524|GO:0031934|GO:0004386|GO:0003682|GO:0005829|GO:0043044|GO:0000183|GO:0005739|GO:0070869|GO:0005634|GO:0030466|GO:0000775|GO:0006348|GO:0000729|GO:0008094	ATP-dependent chromatin remodeling||DNA double-strand break processing||chromatin silencing at rDNA||chromatin silencing at silent mating-type cassette||chromatin silencing at telomere||heterochromatin assembly involved in chromatin silencing||heterochromatin maintenance involved in chromatin silencing	chromosome, centromeric region||cytosol||mating-type region heterochromatin||mitochondrion||nucleus	ATP binding||DNA binding||DNA-dependent ATPase activity||chromatin binding||helicase activity
CAL0001013	0.0687342	Detected	-0.0687337	Detected	2.38419e-07	0.627627	Detected	1.19188	Detected	0.909755	0.0885553	104.924	85.7444	95.3341	225.206	128.476	176.841	CAL0001013	CAL0001013	CAL0001013 (alignment of 60bp with 100.00% identity) , Description: Predicted ORF in Assemblies 19, 20 and 21, Location: 697397..698467 in Candida albicans Ca21chr5, Gene: orf19.4342 , :: Next best Hit, CAL0006341 (alignment of 18bp with 100.00% identi	TTGAAAAATTCTCAATCCACTGCTAGTGGTACCACTATTACAACCAACTGTTCTAGTATC	CAL0001013	orf19.4342	SUT1	orf19.11817|IPF11357.2|IPF14623.2|Contig4-2344_0008|orf6.1848|orf6.2799|CaO19.4342|CA1344|IPF14623|CAWG_04694	Ca21chr5_C_albicans_SC5314	Biofilm-induced gene	GO:0001103|GO:0003700|GO:0035969|GO:0005634|GO:0008270	GO:0001103=RNA polymerase II repressing transcription factor binding|GO:0003700=sequence-specific DNA binding transcription factor activity|GO:0008270=zinc ion binding	GO:0005634=nucleus	GO:0035969=positive regulation of sterol import by positive regulation of transcription from RNA polymerase II promoter	GO:0008270|GO:0003700|GO:0001103|GO:0008270|GO:0003700|GO:0001103|GO:0035969|GO:0035969|GO:0005634|GO:0005634	CAL0001013	orf19.4342	orf19.4342		Zn2Cys6 transcription factor involved in sterol uptake; flow model biofilm induced; Spider biofilm repressed	GO:0000981|GO:0035969|GO:0005634|GO:0001103|GO:0008270|GO:0005737	positive regulation of sterol import by positive regulation of transcription from RNA polymerase II promoter	cytoplasm||nucleus	RNA polymerase II repressing transcription factor binding||sequence-specific DNA binding RNA polymerase II transcription factor activity||zinc ion binding
CAL0002495	0.00649023	Detected	-0.00649023	Detected	0	0.782163	Detected	1.02778	Detected	0.904974	0.0179714	992.31	884.003	938.156	1984.69	1412.06	1698.37	CAL0002495	CAL0002495	CAL0002495 (alignment of 60bp with 100.00% identity) , Description: Predicted ORF in Assemblies 19, 20 and 21; mutation confers resistance to 5-fluorocytosine (5-FC), 5-fluorouracil (5-FU), and tubercidin (7-deazaadenosine), Location: 1498605..1500293 in	CTTGATACTTCAAATAGTGACAGCAAAAGTCTGTTGTTAGAAGGGTGGACTTTAGTTTAG	CAL0002495	orf19.1902	NOC4	orf19.9458|IPF25429.1|IPF9717.2|Contig4-2752_0016|CA4470|orf6.7018|IPF9717|CaO19.1902|CaO19.9458|CAWG_05830	Ca21chr2_C_albicans_SC5314	Putative nucleolar protein; Hap43p-induced gene; mutation confers resistance to 5-fluorocytosine (5-FC), 5-fluorouracil (5-FU), and tubercidin (7-deazaadenosine)	GO:0000472|GO:0003674|GO:0032040|GO:0000480|GO:0030692|GO:0000447|GO:0035690	GO:0003674=molecular_function	GO:0032040=small-subunit processome|GO:0030692=Noc4p-Nop14p complex	GO:0000472=endonucleolytic cleavage to generate mature 5'-end of SSU-rRNA from (SSU-rRNA, 5.8S rRNA, LSU-rRNA)|GO:0000480=endonucleolytic cleavage in 5'-ETS of tricistronic rRNA transcript (SSU-rRNA, 5.8S rRNA, LSU-rRNA)|GO:0000447=endonucleolytic cleavage in ITS1 to separate SSU-rRNA from 5.8S rRNA and LSU-rRNA from tricistronic rRNA transcript (SSU-rRNA, 5.8S rRNA, LSU-rRNA)|GO:0035690=cellular…	GO:0003674|GO:0035690|GO:0000472|GO:0000447|GO:0000480|GO:0030692|GO:0032040	CAL0002495	orf19.1902	orf19.1902	NOC4	Putative nucleolar protein; Hap43-induced; mutation confers resistance to 5-fluorocytosine (5-FC), 5-fluorouracil (5-FU), and tubercidin (7-deazaadenosine); Spider biofilm induced	GO:0000472|GO:0035690|GO:0000447|GO:0000480|GO:0003674|GO:0030692|GO:0005730|GO:0032040	cellular response to drug||endonucleolytic cleavage in 5'-ETS of tricistronic rRNA transcript (SSU-rRNA, 5.8S rRNA, LSU-rRNA)||endonucleolytic cleavage in ITS1 to separate SSU-rRNA from 5.8S rRNA and LSU-rRNA from tricistronic rRNA transcript (SSU-rRNA, 5.8S rRNA, LSU-rRNA)||endonucleolytic cleavage to generate mature 5'-end of SSU-rRNA from (SSU-rRNA, 5.8S rRNA, LSU-rRNA)	Noc4p-Nop14p complex||nucleolus||small-subunit processome	molecular_function
CAL0004836	-0.10195	Detected	0.10195	Detected	0	0.529911	Detected	1.27926	Detected	0.904587	0.145181	148.997	154.266	151.631	382.445	191.906	287.175	CAL0004836	CAL0004836	CAL0004836 (alignment of 60bp with 100.00% identity) , Description: Protein not essential for viability; greater mRNA abundance observed in a cyr1, ras1, or efg1 homozygous null mutant than in wild type; possibly spurious ORF (Annotation Working Group pr	TGCCGGTGTCTCTGCCAGAAAAAATATTCTTGCTGTTGACGATTATTCAAATGTTTTCAA	CAL0004836	orf19.6737		IPF6050|orf19.14029|IPF20392.1|IPF6050.1|Contig4-3034_0021|orf6.6886|CA4360|CaO19.14029|CaO19.6737|CAWG_03060	Ca21chr3_C_albicans_SC5314	Protein not essential for viability; greater mRNA abundance observed in a cyr1, ras1, or efg1 homozygous null mutant than in wild type	GO:0008150|GO:0003674|GO:0005575	GO:0003674=molecular_function	GO:0005575=cellular_component	GO:0008150=biological_process	GO:0003674|GO:0008150|GO:0005575	CAL0004836	orf19.6737	orf19.6737		Protein of unknown function; mutants are viable; induced in a cyr1, ras1, or efg1 homozygous null	GO:0005575|GO:0003674|GO:0008150	biological_process	cellular_component	molecular_function
CAL0000930	0.0915504	Detected	-0.0915504	Detected	0	0.713021	Detected	1.09478	Detected	0.9039	0.0507157	115.244	91.2459	103.245	227.628	147.368	187.498	CAL0000930	CAL0000930	CAL0000930 (alignment of 60bp with 100.00% identity) , Description: Protein similar to (but shorter than) S. cerevisiae Rap1p, a transcriptional regulator that binds telomeres and regulatory sequences; binds DNA; represses hyphal growth under yeast-favor	GACTTGATGAAATGCCTGGGACTCTTAAAAATAAATTCACACCAGAAGATGATTATCTTC	CAL0000930	orf19.1773	RAP1	orf19.9342|IPF9036.2|IPF19909.2|Contig4-2933_0003|CA0635|orf6.1679|orf6.2661|CaO19.1773|IPF9036|CAWG_06079	Ca21chr2_C_albicans_SC5314	Transcriptional regulator that binds telomeres and regulatory sequences in DNA; involved in telomere maintenance; represses hyphal growth under yeast-favoring conditions; similar to (but shorter than) S. cerevisiae Rap1p	GO:0035390|GO:0000790|GO:0030447|GO:0034401|GO:0044212|GO:0001132|GO:0000982|GO:0030466|GO:0010833|GO:0000083|GO:0000723|GO:0072363|GO:0070200|GO:0000788|GO:0000783|GO:0031936|GO:0016233|GO:0006355|GO:0008301|GO:0042162|GO:0001094|GO:0031492|GO:0051880|GO:0000122|GO:0003677|GO:0031848|GO:0071169|GO:2000221|GO:0007124|GO:0044182	GO:0044212=transcription regulatory region DNA binding|GO:0001132=TBP-class protein binding RNA polymerase II transcription factor activity|GO:0000982=RNA polymerase II core promoter proximal region sequence-specific DNA binding transcription factor activity|GO:0008301=DNA binding, bending|GO:0042162=telomeric DNA binding|GO:0001094=TFIID-class transcription factor binding|GO:0031492=nucleosomal …	GO:0000790=nuclear chromatin|GO:0000788=nuclear nucleosome|GO:0000783=nuclear telomere cap complex	GO:0035390=establishment of chromatin silencing at telomere|GO:0030447=filamentous growth|GO:0034401=regulation of transcription by chromatin organization|GO:0030466=chromatin silencing at silent mating-type cassette|GO:0010833=telomere maintenance via telomere lengthening|GO:0000083=regulation of transcription involved in G1/S phase of mitotic cell cycle|GO:0000723=telomere maintenance|GO:007236…	GO:0042162|GO:0044212|GO:0003677|GO:0042162|GO:0044212|GO:0001132|GO:0000982|GO:0051880|GO:0008301|GO:0031492|GO:0001094|GO:0042162|GO:0044212|GO:0003677|GO:0042162|GO:0044212|GO:0001132|GO:0000982|GO:0051880|GO:00083|GO:0006355|GO:0016233|GO:0000723|GO:0007124|GO:2000221|GO:0044182|GO:0072363|GO:0070200|GO:0030466|GO:0034401|GO:0031936|GO:0031848|GO:0000122|GO:0035390|GO:0010833|GO:0071169|GO:00…	CAL0000930	orf19.1773	orf19.1773	RAP1	Transcription factor; binds telomeres and regulatory sequences in DNA; involved in telomere maintenance; represses hyphal growth under yeast-favoring conditions; similar to (but shorter than) S. cerevisiae Rap1	GO:0070200|GO:0072363|GO:0007124|GO:0003677|GO:0006355|GO:0031848|GO:0000122|GO:0016233|GO:0042162|GO:0010833|GO:2000221|GO:0051880|GO:0071169|GO:0030466|GO:0034401|GO:0030447|GO:0031936|GO:0001132|GO:0000790|GO:0044212|GO:0000788|GO:0000982|GO:0035390|GO:0044182|GO:0000783|GO:0008301|GO:0001094|GO:0031492|GO:0000723	chromatin silencing at silent mating-type cassette||establishment of chromatin silencing at telomere||establishment of protein localization to chromatin||establishment of protein localization to telomere||filamentous growth||filamentous growth of a population of unicellular organisms||negative regulation of chromatin silencing||negative regulation of pseudohyphal growth||negative regulation of tr…	nuclear chromatin||nuclear nucleosome||nuclear telomere cap complex	DNA binding||DNA binding, bending||G-quadruplex DNA binding||RNA polymerase II core promoter proximal region sequence-specific DNA binding transcription factor activity||TBP-class protein binding RNA polymerase II transcription factor activity||TFIID-class transcription factor binding||nucleosomal DNA binding||telomeric DNA binding||transcription regulatory region DNA binding||transcription regul…
CAL0005449	0.0917988	Detected	-0.0917988	Detected	0	1.06191	Detected	0.741844	Detected	0.901877	0.039391	1519.74	1202.86	1361.3	2349.94	2474.6	2412.27	CAL0005449	CAL0005449	CAL0005449 (alignment of 60bp with 100.00% identity) , Description: Predicted ORF in Assemblies 19, 20 and 21; decreased expression in response to prostaglandins, Location: Complement (1619808..1618588) in Candida albicans Ca21chr2, Gene: orf19.2185 , :	CAGCATTGTTGATATTGGACGACGAAGACACAGAGGACGAGGAAACGAAAAAACGCAAAA	CAL0005449	orf19.2185	NSA1	orf19.9731|IPF25132.1|IPF12457.2|Contig4-2452_0006|orf6.3421|CA1770|CaO19.2185|CaO19.9731|IPF12457|CAWG_05890	Ca21chr2_C_albicans_SC5314	Putative 66S pre-ribosomal particles conmponent; Hap43p-induced gene; decreased expression in response to prostaglandins	GO:0003674|GO:0005730|GO:0042273|GO:0030687	GO:0003674=molecular_function	GO:0005730=nucleolus|GO:0030687=preribosome, large subunit precursor	GO:0042273=ribosomal large subunit biogenesis	GO:0003674|GO:0042273|GO:0005730|GO:0030687	CAL0005449	orf19.2185	orf19.2185	NSA1	Putative 66S pre-ribosomal particles conmponent; Hap43-induced; repressed by prostaglandins	GO:0003674|GO:0005730|GO:0030687|GO:0042273	ribosomal large subunit biogenesis	nucleolus||preribosome, large subunit precursor	molecular_function
CAL0002074	0.0525913	Detected	-0.0525913	Detected	0	0.758084	Detected	1.04271	Detected	0.900396	0.0272383	63.5948	53.1462	58.3705	124.475	86.1985	105.337	CAL0002074	CAL0002074	CAL0002074 (alignment of 60bp with 100.00% identity) , Description: Predicted ORF in Assemblies 19, 20 and 21, Location: Complement (2533618..2532458) in Candida albicans Ca21chr1, Gene: orf19.1167 , :: Next best Hit, CAL0003384 (alignment of 16bp with	AAAGAAGATTACACTCCTGGAGATTTAGCTGATGCCTTGAGTGCAATCAAACCTATTTAG	CAL0002074	orf19.1167	JLP1	orf19.8760|IPF26164.1|IPF19929.1|Contig4-2394_0007|Contig4-2602_0012|CA1787|orf6.3442|TCD1|CaO19.8760|CaO19.1167|IFH3|CAWG_00284	Ca21chr1_C_albicans_SC5314	Ortholog(s) have sulfonate dioxygenase activity and role in sulfur compound catabolic process	GO:0044273|GO:0000907|GO:0005575|GO:0055114	GO:0000907=sulfonate dioxygenase activity	GO:0005575=cellular_component	GO:0044273=sulfur compound catabolic process|GO:0055114=oxidation-reduction process	GO:0000907|GO:0055114|GO:0044273|GO:0005575	CAL0002074	orf19.1167	orf19.1167		Ortholog(s) have sulfonate dioxygenase activity and role in sulfur compound catabolic process	GO:0005575|GO:0044273|GO:0000907|GO:0055114	oxidation-reduction process||sulfur compound catabolic process	cellular_component	sulfonate dioxygenase activity
CAL0003595	0.00826502	Detected	-0.00826502	Detected	0	0.52481	Detected	1.26197	Detected	0.893388	0.13632	1232.07	1094.9	1163.48	2894.96	1464.99	2179.98	CAL0003595	CAL0003595	CAL0003595 (alignment of 60bp with 100.00% identity) , Description: Protein abundance is affected by URA3 expression in the CAI-4 strain background; protein detected by mass spec in exponential and stationary phase cultures, Location: Complement (361972.	CGCTAAAGAAAAAGCTTTGCTTGATCAATTGACTTTCTTCGATAGTGTTCAAGTCTTGAA	CAL0003595	orf19.4609	AIM2	orf19.12079|IPF22624.1|IPF6037.1|Contig4-2931_0007|orf6.7908|CA5171|CaO19.12079|CaO19.4609|IPF6037|CAWG_03611	Ca21chr4_C_albicans_SC5314	Putative dienelactone hydrolase; protein abundance is affected by URA3 expression in the CAI-4 strain background; protein present in exponential and stationary growth phase yeast cultures	GO:0008150|GO:0005737|GO:0016787	GO:0016787=hydrolase activity	GO:0005737=cytoplasm	GO:0008150=biological_process	GO:0016787|GO:0008150|GO:0005737	CAL0003595	orf19.4609	orf19.4609		Putative dienelactone hydrolase; protein abundance is affected by URA3 expression in the CAI-4 strain background; protein present in exponential and stationary growth phase yeast cultures; rat catheter biofilm repressed	GO:0016787|GO:0008150|GO:0005737	biological_process	cytoplasm	hydrolase activity
CAL0004532	-0.0356207	Detected	0.0356212	Detected	2.38419e-07	0.589244	Detected	1.19442	Detected	0.891832	0.0995825	74.6986	70.546	72.6223	172.662	95.7457	134.204	CAL0004532	CAL0004532	CAL0004532 (alignment of 60bp with 100.00% identity) , Description: Predicted ORF in Assemblies 19, 20 and 21, Location: 65234..66292 in Candida albicans Ca21chr2, Gene: orf19.2087 , :: Next best Hit, CAL0003245 (alignment of 14bp with 100.00% identity	GCTCACAAAACAAGGTTGTTCCCGGAGTCGACATAAATATCTTAAATTCAGAATGTTTAA	CAL0004532	orf19.2087	SAS2	orf19.9634|IPF25278.1|IPF1176.1|Contig4-2971_0008|orf6.7468|CA4814|CaO19.9634|CaO19.2087|CAWG_03824	Ca21chr2_C_albicans_SC5314	Ortholog(s) have histone acetyltransferase activity, role in chromatin silencing at telomere, histone acetylation, histone exchange and SAS acetyltransferase complex, nuclear chromatin localization	GO:0000790|GO:0043486|GO:0006348|GO:0016573|GO:0008270|GO:0033255|GO:0004402	GO:0008270=zinc ion binding|GO:0004402=histone acetyltransferase activity	GO:0000790=nuclear chromatin|GO:0033255=SAS acetyltransferase complex	GO:0043486=histone exchange|GO:0006348=chromatin silencing at telomere|GO:0016573=histone acetylation	GO:0008270|GO:0004402|GO:0043486|GO:0016573|GO:0006348|GO:0033255|GO:0000790	CAL0004532	orf19.2087	orf19.2087	SAS2	Predicted histone acetyltransferase involved in histone H4 acetylation; member of MYST family	GO:0043967|GO:0004402|GO:0033255|GO:0043486|GO:0006348|GO:0000790	chromatin silencing at telomere||histone H4 acetylation||histone exchange	SAS acetyltransferase complex||nuclear chromatin	histone acetyltransferase activity
CAL0003537	0.0258341	Detected	-0.0258341	Detected	0	0.871709	Detected	0.909266	Detected	0.890488	0.00128388	473.933	411.033	442.483	861.512	708.034	784.773	CAL0003537	CAL0003537	CAL0003537 (alignment of 60bp with 100.00% identity) , Description: Protein essential for growth; transposon mutation affects filamentous growth, Location: Complement (2686695..2685817) in Candida albicans Ca21chr1, Gene: orf19.5232 , :: Next best Hit,	GCTGCTGATCAAGCAAAATCTAGATCTCAAGCTGCTTTAGAAAGAAAGATTAAAAAGAGA	CAL0003537	orf19.5232	CSI2	orf19.12697|IPF11270.2|IPF28101.1|Contig4-2357_0002|orf6.2436|orf6.7710|CaO19.5232|BRX1|CA1106|IPF11270|CAWG_00210	Ca21chr1_C_albicans_SC5314	Putative 66S pre-ribosomal particle component; Hap43p-induced gene; essential for growth; transposon mutation affects filamentous growth	GO:0030447|GO:0005730|GO:0036180|GO:0032153|GO:0005524|GO:0006412|GO:0004812|GO:0005829|GO:0036170|GO:0000027|GO:0071216|GO:0008097|GO:0030687|GO:0042134|GO:0009267	GO:0005524=ATP binding|GO:0004812=aminoacyl-tRNA ligase activity|GO:0008097=5S rRNA binding|GO:0042134=rRNA primary transcript binding	GO:0005730=nucleolus|GO:0032153=cell division site|GO:0005829=cytosol|GO:0030687=preribosome, large subunit precursor	GO:0030447=filamentous growth|GO:0036180=filamentous growth of a population of unicellular organisms in response to biotic stimulus|GO:0006412=translation|GO:0036170=filamentous growth of a population of unicellular organisms in response to starvation|GO:0000027=ribosomal large subunit assembly|GO:0071216=cellular response to biotic stimulus|GO:0009267=cellular response to starvation	GO:0005524|GO:0004812|GO:0042134|GO:0008097|GO:0000027|GO:0006412|GO:0030447|GO:0009267|GO:0036180|GO:0036170|GO:0071216|GO:0005730|GO:0005829|GO:0030687|GO:0032153	CAL0003537	orf19.5232	orf19.5232	CSI2	Putative 66S pre-ribosomal particle component; Hap43-induced; essential for growth; transposon mutation affects filamentous growth; Spider biofilm induced	GO:0036180|GO:0036170|GO:0009267|GO:0042134|GO:0071216|GO:0000027|GO:0030447|GO:0008097|GO:0030687|GO:0032153|GO:0005730|GO:0005829	cellular response to biotic stimulus||cellular response to starvation||filamentous growth||filamentous growth of a population of unicellular organisms in response to biotic stimulus||filamentous growth of a population of unicellular organisms in response to starvation||ribosomal large subunit assembly	cell division site||cytosol||nucleolus||preribosome, large subunit precursor	5S rRNA binding||rRNA primary transcript binding
CAL0004785	0.0450196	Detected	-0.0450196	Detected	0	1.16661	Detected	0.610184	Detected	0.888399	0.0876153	10698.1	9034.77	9866.45	15597.1	19348.4	17472.7	CAL0004785	CAL0004785	CAL0004785 (alignment of 60bp with 100.00% identity) , Description: Predicted ORF in Assemblies 19, 20 and 21; similar to S. cerevisiae Ydr090cp; transposon mutation affects filamentous growth, Location: 1748343..1749083 in Candida albicans Ca21chr3, Ge	CAGAGACATCACGAAACACATAGCAATGACGAGGAGAAGAGTGAAGTGGTAGTCGTATAG		orf19.6720	0			Protein similar to S. cerevisiae Ydr090cp; transposon mutation affects filamentous growth		GO:0003674	GO:0051286, GO:0005794, GO:0032153	GO:0009267, GO:0036180, GO:0036170, GO:0071216		CAL0004785	orf19.6720	orf19.6720		P-Loop domain-containing protein of unknown function; transposon mutation affects filamentous growth; Spider biofilm induced	GO:0003674|GO:0036180|GO:0051286|GO:0036170|GO:0009267|GO:0005794|GO:0071216|GO:0032153	cellular response to biotic stimulus||cellular response to starvation||filamentous growth of a population of unicellular organisms in response to biotic stimulus||filamentous growth of a population of unicellular organisms in response to starvation	Golgi apparatus||cell division site||cell tip	molecular_function
CAL0001461	0.182995	Detected	-0.182995	Detected	0	1.09277	Detected	0.684029	Detected	0.888397	0.0835697	1613.31	1125.27	1369.29	2249.82	2519.35	2384.59	CAL0001461	CAL0001461	CAL0001461 (alignment of 60bp with 100.00% identity) , Description: Endo-1,3-beta-glucanase required for cell separation after division, orthologous to S. cerevisiae Dse4p; caspofungin repressed; fungal-specific (no human or murine homolog); repressed in	AATGGTCAAAGTAGAACTTGGAGTTTGGCTTTTGCTGCTGGTGCTCTCAATGCTAGTTAG	CAL0001461	orf19.3066	ENG1	orf19.10584|IPF9751.2|IPF28933.1|Contig4-2792_0015|Contig4-2792_0016|Contig4-2952_0001|YNR67|ACF3|orf6.7803|DSE4|CaO19.3066|orf19.71|CA5091|CAWG_01022	Ca21chr1_C_albicans_SC5314	Endo-1,3-beta-glucanase required for cell separation after division, orthologous to S. cerevisiae Dse4p; caspofungin-, fluconazole-repressed; fungal-specific; repressed in response to alpha pheromone in SpiderM medium; biofilm-induced gene	GO:0009986|GO:0009277|GO:0016998|GO:0043187|GO:0005576|GO:0030247|GO:0004338|GO:0007109|GO:0030994|GO:0042973	GO:0030247=polysaccharide binding|GO:0004338=glucan exo-1,3-beta-glucosidase activity|GO:0042973=glucan endo-1,3-beta-D-glucosidase activity	GO:0009986=cell surface|GO:0009277=fungal-type cell wall|GO:0043187=cell septum surface|GO:0005576=extracellular region	GO:0016998=cell wall macromolecule catabolic process|GO:0007109=cytokinesis, completion of separation|GO:0030994=primary cell septum disassembly	GO:0004338|GO:0042973|GO:0030247|GO:0004338|GO:0042973|GO:0030247|GO:0007109|GO:0007109|GO:0030994|GO:0016998|GO:0007109|GO:0007109|GO:0030994|GO:0016998|GO:0009986|GO:0005576|GO:0009277|GO:0043187|GO:0009986|GO:0005576|GO:0009277|GO:0043187	CAL0001461	orf19.3066	orf19.3066	ENG1	Endo-1,3-beta-glucanase; ortholog of S. cerevisiae Dse4 needed for cell separation; caspofungin, fluconazole repressed; repressed by alpha pheromone in SpiderM medium; flow model biofilm induced; rat catheter biofilm repressed	GO:0030247|GO:0016998|GO:0052861|GO:0007109|GO:0043187|GO:0042973|GO:0009277|GO:0009986|GO:0030994|GO:0052862|GO:0005576|GO:0004338	cell wall macromolecule catabolic process||cytokinesis, completion of separation||primary cell septum disassembly	cell septum surface||cell surface||extracellular region||fungal-type cell wall	glucan endo-1,3-beta-D-glucosidase activity||glucan endo-1,3-beta-glucanase activity, C-3 substituted reducing group||glucan endo-1,4-beta-glucanase activity, C-3 substituted reducing group||glucan exo-1,3-beta-glucosidase activity||polysaccharide binding
CAL0000055	-0.0489249	Detected	0.0489254	Detected	2.38419e-07	0.585301	Detected	1.18652	Detected	0.885909	0.100659	99.98	96.1795	98.0798	231.966	128.985	180.475	CAL0000055	CAL0000055	CAL0000055 (alignment of 60bp with 100.00% identity) , Description: Predicted ORF in Assemblies 19, 20 and 21; similarity to mutator-like element (MULE) transposase; possibly spurious ORF (Annotation Working Group prediction), Location: Complement (6890.	GAGCCCATCCGTGAAAGCCTTGATATTTACCATCTGCTCCTTTCTATTAAAAGAAGATGA	CAL0000055	orf19.7545		IPF324.2|Contig4-2956_0011|orf6.8797|CA5875|CaO19.7545|IPF324.3f|IPF324.3|CAWG_02345	Ca21chrR_C_albicans_SC5314	Protein similarity to mutator-like element (MULE) transposase	GO:0008150|GO:0008270|GO:0005575	GO:0008270=zinc ion binding	GO:0005575=cellular_component	GO:0008150=biological_process	GO:0008270|GO:0008270|GO:0008150|GO:0008150|GO:0005575|GO:0005575	CAL0000055	orf19.7545	orf19.7545		Protein similarity to mutator-like element (MULE) transposase	GO:0005575|GO:0008270|GO:0008150	biological_process	cellular_component	zinc ion binding
CAL0005249	0.156443	Detected	-0.156443	Detected	2.38419e-07	0.67082	Detected	1.09865	Detected	0.884734	0.0792116	81.2202	58.7746	69.9974	153.78	96.4297	125.105	CAL0005249	CAL0005249	CAL0005249 (alignment of 60bp with 100.00% identity) , Description: Predicted ORF in Assemblies 19, 20 and 21; possibly spurious ORF (Annotation Working Group prediction), Location: Complement (1552991..1550784) in Candida albicans Ca21chrR, Gene: orf19	ACAAATTCCCATAATGGATGATCATGACACCAAAGACAACAACAAGAATGACAAAGATGA	CAL0005249	orf19.8		orf19.7681|orf6.506|IPF11570.2|IPF29984.1|CA0099|CaO19.8|IPF11570.5eoc|CAWG_02009	Ca21chrR_C_albicans_SC5314	Ortholog of C. parapsilosis CDC317 : CPAR2_204290, Candida tenuis NRRL Y-1498 : CANTEDRAFT_121459, Debaryomyces hansenii CBS767 : DEHA2E03938g and Candida dubliniensis CD36 : CD36_32690	GO:0008150|GO:0003674|GO:0005575	GO:0003674=molecular_function	GO:0005575=cellular_component	GO:0008150=biological_process	GO:0003674|GO:0008150|GO:0005575	CAL0005249	orf19.8	orf19.8		Ortholog of <i>C. dubliniensis CD36</i> : Cd36_32690, <i>C. parapsilosis CDC317</i> : CPAR2_204290, <i>Candida tenuis NRRL Y-1498</i> : CANTEDRAFT_121459 and <i>Debaryomyces hansenii CBS767</i> : DEHA2E03938g	GO:0005575|GO:0003674|GO:0008150	biological_process	cellular_component	molecular_function
CAL0005315	0.0762525	Detected	-0.0762525	Detected	0	0.905415	Detected	0.863948	Detected	0.884682	0.00788407	871.86	705.101	788.481	1483.1	1287.52	1385.31	CAL0005315	CAL0005315	CAL0005315 (alignment of 60bp with 100.00% identity) , Description: Protein similar to S. cerevisiae Ytm1p, which is involved in bioorfsis of the large ribosomal subunit; transposon mutation affects filamentous growth; protein level decreased in stationa	ATAAGCGGAGGTGAAGACAAAAAGCTTCAAATCAACAAAGGATCCGATATAGCCAAATAG		orf19.4815	YTM1			Protein similar to S. cerevisiae Ytm1p, which is involved in biogenesis of the large ribosomal subunit; transposon mutation affects filamentous growth; protein level decreases in stationary phase cultures; Hap43p-induced gene		GO:0003674	GO:0070545, GO:0030687	GO:0051276, GO:0042273, GO:0030447, GO:0009267, GO:0036170, GO:0036180, GO:0071216		CAL0005315	orf19.4815	orf19.4815	YTM1	Protein similar to S. cerevisiae Ytm1p, which is involved in biogenesis of the large ribosomal subunit; transposon mutation affects filamentous growth; protein level decreases in stationary phase cultures; Hap43p-induced gene	GO:0036180|GO:0036170|GO:0009267|GO:0071216|GO:0051276|GO:0030447|GO:0030687|GO:0003674|GO:0070545|GO:0042273	cellular response to biotic stimulus||cellular response to starvation||chromosome organization||filamentous growth||filamentous growth of a population of unicellular organisms in response to biotic stimulus||filamentous growth of a population of unicellular organisms in response to starvation||ribosomal large subunit biogenesis	PeBoW complex||preribosome, large subunit precursor	molecular_function
CAL0002314	-0.356077	Detected	0.356077	Detected	-2.38419e-07	0.732823	Detected	1.0251	Detected	0.878961	0.149826	61.6275	90.7544	76.1909	158.181	108.961	133.571	CAL0002314	CAL0002314	CAL0002314 (alignment of 60bp with 100.00% identity) , Description: Predicted ORF in Assemblies 19, 20 and 21, Location: 492273..492731 in Candida albicans Ca21chr7, Gene: orf19.6487 , :: Next best Hit, CAL0003698 (alignment of 14bp with 100.00% identi	CCATTACTCTGATAGTGATTTTGCTATTATTCTCAGAGGTAAACCACATGCTATTCCAAT	CAL0002314	orf19.6487		IPF19057.2|IPF6620.2|Contig4-2725_0009|orf6.1019|CA6230|LDG2|CaJ7.0263|CaO19_6487|CaJ7_0263|CaO19.6487|IFW1|CAWG_05575	Ca21chr7_C_albicans_SC5314	Ortholog of C. parapsilosis CDC317 : CPAR2_808350, Candida dubliniensis CD36 : CD36_72060, Candida orthopsilosis Co 90-125 : CORT0C00820 and Candida albicans WO-1 : CAWG_05575	GO:0008150|GO:0003674|GO:0005575	GO:0003674=molecular_function	GO:0005575=cellular_component	GO:0008150=biological_process	GO:0003674|GO:0008150|GO:0005575	CAL0002314	orf19.6487	orf19.6487		Ortholog of <i>C. parapsilosis CDC317</i> : CPAR2_808350, <i>C. dubliniensis CD36</i> : Cd36_72060, <i>Candida orthopsilosis Co 90-125</i> : CORT_0C00820 and <i>Candida albicans WO-1</i> : CAWG_05575	GO:0003674|GO:0005575|GO:0008150	biological_process	cellular_component	molecular_function
CAL0001590	-0.186377	Detected	0.186377	Detected	0	0.674009	Detected	1.08243	Detected	0.87822	0.0864492	268.488	312.5	290.494	637.5	405.164	521.332	CAL0001590	CAL0001590	CAL0001590 (alignment of 60bp with 100.00% identity) , Description: Protein likely to be essential for growth, based on an insertional mutaorfsis strategy; similar to S. cerevisiae Dim1p, which is an 18S rRNA dimethylase involved in rRNA modification and	GAAACTGGGTTTTCCGATAAAAGAGCCGGTAAATTGGATCAAACTGATTTCTTAAAATTG	CAL0001590	orf19.5010	DIM1	orf19.12477|IPF22277.1|IPF1822.1|Contig4-3061_0009|orf6.7999|CaO19.5010|CA5252|CaO19.12477|CAWG_00079	Ca21chr1_C_albicans_SC5314	Putative 18S rRNA dimethylase with a predicted role in rRNA modification and processing; induced upon biofilm formation; Hap43p-induced; likely to be essential for growth based on insertional mutagenesis strategy	GO:0005819|GO:0005730|GO:0000154|GO:0030686|GO:0000179	GO:0000179=rRNA (adenine-N6,N6-)-dimethyltransferase activity	GO:0005819=spindle|GO:0005730=nucleolus|GO:0030686=90S preribosome	GO:0000154=rRNA modification	GO:0000179|GO:0000179|GO:0000154|GO:0000154|GO:0030686|GO:0005730|GO:0005819|GO:0030686|GO:0005730|GO:0005819	CAL0001590	orf19.5010	orf19.5010	DIM1	Putative 18S rRNA dimethylase; predicted role in rRNA modification and processing; Hap43-induced; likely to be essential for growth based on insertional mutagenesis strategy; F-12/CO2 early biofilm induced	GO:0000154|GO:0030686|GO:0005730|GO:0016433|GO:0005819|GO:0006364|GO:0000179	rRNA modification||rRNA processing	90S preribosome||nucleolus||spindle	rRNA (adenine) methyltransferase activity||rRNA (adenine-N6,N6-)-dimethyltransferase activity
CAL0002947	-0.0573368	Detected	0.0573368	Detected	0	0.588805	Detected	1.16643	Detected	0.877615	0.0965404	145.185	141.304	143.245	334.13	188.857	261.494	CAL0002947	CAL0002947	CAL0002947 (alignment of 60bp with 100.00% identity) , Description: Predicted ORF in Assemblies 19, 20 and 21; cell-cycle regulated periodic mRNA expression, Location: Complement (1243508..1241271) in Candida albicans Ca21chr4, Gene: orf19.1251 , :: Nex	GCTACATCTTGCCAACGAACATGGATTGGCTATTCAAAGTAATGAAGCTCATAATAATTT	CAL0002947	orf19.1251	BRN1	orf19.8835|IPF26062.1|IPF16426.2|Contig4-2236_0005|CA1478|orf6.3008|CaO19.8835|CaO19.1251|IPF16426|CAWG_03256	Ca21chr4_C_albicans_SC5314	Putative condensin complex subunit; cell-cycle regulated periodic mRNA expression	GO:0007076|GO:0003674|GO:0006281|GO:0070058|GO:0000799|GO:0032116|GO:0005829	GO:0003674=molecular_function	GO:0000799=nuclear condensin complex|GO:0032116=SMC loading complex|GO:0005829=cytosol	GO:0007076=mitotic chromosome condensation|GO:0006281=DNA repair|GO:0070058=tRNA gene clustering	GO:0003674|GO:0006281|GO:0007076|GO:0070058|GO:0032116|GO:0005829|GO:0000799	CAL0002947	orf19.1251	orf19.1251	BRN1	Putative condensin complex subunit; cell-cycle regulated periodic mRNA expression	GO:0003674|GO:0006281|GO:0032116|GO:0005829|GO:0000799|GO:0070058|GO:0007076	DNA repair||mitotic chromosome condensation||tRNA gene clustering	SMC loading complex||cytosol||nuclear condensin complex	molecular_function
CAL0005440	-0.150849	Compromised	0.150848	Compromised	-4.76837e-07	0.375914	Compromised	1.36833	Compromised	0.872124	0.234673	4.42537	4.90324	4.6643	12.499	5.29937	8.89917	CAL0005440	CAL0005440	CAL0005440 (alignment of 60bp with 100.00% identity) , Description: Septin; mutant has no obvious phenotype, Location: 405578..407053 in Candida albicans Ca21chr2, Gene: orf19.1524 , :: Next best Hit, CAL0002922 (alignment of 15bp with 100.00% identity	TCGGCAAATTCTTTGGGTGTTGAAATGTCATCATCTTCTGATACGTTTATTTCCCAATAA		orf19.1524	SPR3			Septin; mutant has no obvious phenotype		GO:0005525	GO:0031105, GO:0005619, GO:0005628	GO:0030437, GO:0007049		CAL0005440	orf19.1524	orf19.1524	SPR3	Septin; mutant has no obvious phenotype	GO:0031105|GO:0030437|GO:0005525|GO:0005619|GO:0005628	ascospore formation	ascospore wall||prospore membrane||septin complex	GTP binding
CAL0003259	0.0778704	Detected	-0.0778708	Detected	-2.38419e-07	0.97957	Detected	0.760319	Detected	0.869945	0.0230686	44.5589	35.9555	40.2572	70.4656	69.1954	69.8305	CAL0003259	CAL0003259	CAL0003259 (alignment of 60bp with 100.00% identity) , Description: Predicted ORF in Assemblies 19, 20 and 21, Location: Complement (306353..305775) in Candida albicans Ca21chrR, Gene: orf19.3226 , :: Next best Hit, CAL0003223 (alignment of 15bp with 1	GAAGTACCACCAGGTAAATATTTGGTTGTTGCTAGAGCTTATACCAAAGATGATGAATAT	CAL0003259	orf19.3226	NPC2	orf19.10736|IPF24054.1|IPF168.2|Contig4-3001_0014|CA1492|orf6.3025|CaO19.3226|CaO19.10736|IPF168|CAWG_01481	Ca21chrR_C_albicans_SC5314	Ortholog(s) have role in intracellular sterol transport and fungal-type vacuole lumen localization	GO:0003674|GO:0000328|GO:0032366	GO:0003674=molecular_function	GO:0000328=fungal-type vacuole lumen	GO:0032366=intracellular sterol transport	GO:0003674|GO:0032366|GO:0000328	CAL0003259	orf19.3226	orf19.3226		Ortholog(s) have role in intracellular sterol transport and fungal-type vacuole lumen localization	GO:0003674|GO:0000328|GO:0032366	intracellular sterol transport	fungal-type vacuole lumen	molecular_function
CAL0001214	0.000835896	Detected	-0.000835896	Detected	0	0.726753	Detected	1.01022	Detected	0.868484	0.0256144	380.746	341.858	361.302	755.256	523.433	639.345	CAL0001214	CAL0001214	CAL0001214 (alignment of 60bp with 100.00% identity) , Description: Predicted ORF in Assemblies 19, 20 and 21; flucytosine induced; slow growth and increased white-to-opaque switching frequency in null mutant, Location: Complement (485125..484040) in Ca	TGTATCTTTGCCATATACGAAGACGGTATTGGTGATCCAAAAGTTGAAGATAATGAGTAG	CAL0001214	orf19.3752	RAD51	orf19.11236|IPF15096.2|IPF7787.2|Contig4-1795_0004|Contig4-1795_0005|CA2347|orf6.4214|orf6.615|CaO19.3752|CAWG_01566	Ca21chrR_C_albicans_SC5314	Protein involved in homologous recombination and DNA repair; flucytosine induced; slow growth and increased white-to-opaque switching frequency in null mutant	GO:0030447|GO:0006200|GO:0000150|GO:0007533|GO:0005635|GO:0006311|GO:0005524|GO:0000709|GO:0042802|GO:0003684|GO:0030491|GO:0003691|GO:0030998|GO:0000711|GO:0000724|GO:0044182|GO:0000722|GO:0042148|GO:0051260|GO:0043047|GO:0036166|GO:1900429|GO:0008094	GO:0000150=recombinase activity|GO:0005524=ATP binding|GO:0042802=identical protein binding|GO:0003684=damaged DNA binding|GO:0003691=double-stranded telomeric DNA binding|GO:0043047=single-stranded telomeric DNA binding|GO:0008094=DNA-dependent ATPase activity	GO:0005635=nuclear envelope|GO:0030998=linear element	GO:0030447=filamentous growth|GO:0006200=ATP catabolic process|GO:0007533=mating type switching|GO:0006311=meiotic gene conversion|GO:0000709=meiotic joint molecule formation|GO:0030491=heteroduplex formation|GO:0000711=meiotic DNA repair synthesis|GO:0000724=double-strand break repair via homologous recombination|GO:0044182=filamentous growth of a population of unicellular organisms|GO:0000722=t…	GO:0003684|GO:0005524|GO:0003691|GO:0000150|GO:0042802|GO:0043047|GO:0008094|GO:0003684|GO:0005524|GO:0003691|GO:0000150|GO:0042802|GO:0043047|GO:0008094|GO:0036166|GO:0000724|GO:0030447|GO:0044182|GO:1900429|GO:0000722|GO:0051260|GO:0042148|GO:0000709|GO:0030491|GO:0007533|GO:0000711|GO:0006200|GO:0006311|GO:0036166|GO:0000724|GO:0030447|GO:0044182|GO:1900429|GO:0000722|GO:0051260|GO:0042148|GO:…	CAL0001214	orf19.3752	orf19.3752	RAD51	Protein involved in homologous recombination and DNA repair; flucytosine induced; slow growth and increased white-to-opaque switching frequency in null mutant	GO:0003691|GO:0006311|GO:0005524|GO:0005635|GO:0051260|GO:0042148|GO:0043047|GO:0000722|GO:0036166|GO:0030447|GO:0030998|GO:0000775|GO:0000150|GO:0003684|GO:0000709|GO:0030491|GO:0007533|GO:0000711|GO:0044182|GO:1900429|GO:0008094|GO:0000724	double-strand break repair via homologous recombination||filamentous growth||filamentous growth of a population of unicellular organisms||heteroduplex formation||mating type switching||meiotic DNA repair synthesis||meiotic gene conversion||meiotic joint molecule formation||negative regulation of filamentous growth of a population of unicellular organisms||phenotypic switching||protein homooligome…	chromosome, centromeric region||linear element||nuclear envelope	ATP binding||DNA-dependent ATPase activity||damaged DNA binding||double-stranded telomeric DNA binding||recombinase activity||single-stranded telomeric DNA binding
CAL0005926	0.0344157	Detected	-0.0344157	Detected	0	0.857072	Detected	0.878345	Detected	0.867709	0.00171895	717.241	614.693	665.967	1268.58	1054.42	1161.5	CAL0005926	CAL0005926	CAL0005926 (alignment of 60bp with 100.00% identity) , Description: Protein described as aspartate aminotransferase; soluble protein in hyphae; macrophage-induced protein; alkaline upregulated; amphotericin B repressed; orf used for strain identification	GGACCATTTGTTAAAACAAAGAGGTATGTTTGTTTACACTGGTTTATCACCAGAACAAGT		orf19.3554	AAT1			Aspartate aminotransferase; soluble protein in hyphae; macrophage-induced protein; alkaline upregulated; amphotericin B repressed; gene used for strain identification by multilocus sequence typing; farnesol-, Hap43p-induced; GlcNAc-induced		GO:0030170, GO:0008483	GO:0005739	GO:0006520, GO:0009058, GO:0001302, GO:0001300		CAL0005926	orf19.3554	orf19.3554	AAT1	Aspartate aminotransferase; soluble protein in hyphae; macrophage-induced protein; alkaline upregulated; amphotericin B repressed; gene used for strain identification by multilocus sequence typing; farnesol-, Hap43p-induced; GlcNAc-induced	GO:0006532|GO:0001302|GO:0008483|GO:0003824|GO:0005739|GO:0030170|GO:0001300	aspartate biosynthetic process||chronological cell aging||replicative cell aging	mitochondrion	catalytic activity||pyridoxal phosphate binding||transaminase activity
CAL0003992	0.0923777	Detected	-0.0923777	Detected	0	0.623195	Detected	1.11053	Detected	0.866863	0.079713	586.233	463.625	524.929	1169.96	703.988	936.973	CAL0003992	CAL0003992	CAL0003992 (alignment of 60bp with 100.00% identity) , Description: Predicted ORF in Assemblies 19, 20 and 21; possibly transcriptionally regulated upon hyphal formation, Location: 1233786..1234466 in Candida albicans Ca21chrR, Gene: orf19.6627 , :: Nex	AAGGTTACCTTGCTAAATACAGAGCTCCAGAGAATCAAAGATGGATTTGGTATGTTATGA	CAL0003992	orf19.6627		orf19.13948|IPF20523.1|IPF2557.2|Contig4-2675_0010|orf6.6524|CA4074|CaO19.6627|CaO19.13948|IPF2557|CAWG_01904	Ca21chrR_C_albicans_SC5314	Predicted ORF in Assemblies 19, 20 and 21; possibly transcriptionally regulated upon hyphal formation	GO:0008150|GO:0003674|GO:0005575	GO:0003674=molecular_function	GO:0005575=cellular_component	GO:0008150=biological_process	GO:0003674|GO:0008150|GO:0005575	CAL0003992	orf19.6627	orf19.6627		Protein of unknown function; possibly transcriptionally regulated upon hyphal formation	GO:0005575|GO:0003674|GO:0008150	biological_process	cellular_component	molecular_function
CAL0005566	0.0292878	Detected	-0.0292878	Detected	0	0.763476	Detected	0.964154	Detected	0.863815	0.0143283	580.391	500.958	540.675	1093.32	802.485	947.904	CAL0005566	CAL0005566	CAL0005566 (alignment of 60bp with 100.00% identity) , Description: Predicted ORF in Assemblies 19, 20 and 21; physically interacts with TAP-tagged Nop1p, Location: 481408..484236 in Candida albicans Ca21chr2, Gene: orf19.1566 , :: Next best Hit, CAL000	GTTATCCATCAGTTTGAAAATGAAACTAGTCTTCATGAAGCTTTGGAAGAATACAGACAG	CAL0005566	orf19.1566	UTP21	orf19.9139|IPF25737.1|IPF14782.2|Contig4-2110_0005|Contig4-2110_0006|CA3990|orf6.6423|CaO19.1566|CaO19.9139|IPF14782|CAWG_04011	Ca21chr2_C_albicans_SC5314	Putative U3 snoRNP protein; Hap43p-induced gene; physically interacts with TAP-tagged Nop1p	GO:0003674|GO:0006364|GO:0005816|GO:0032040|GO:0032153|GO:0034388|GO:0005829	GO:0003674=molecular_function	GO:0005816=spindle pole body|GO:0032040=small-subunit processome|GO:0032153=cell division site|GO:0034388=Pwp2p-containing subcomplex of 90S preribosome|GO:0005829=cytosol	GO:0006364=rRNA processing	GO:0003674|GO:0006364|GO:0032040|GO:0034388|GO:0005816|GO:0032153|GO:0005829	CAL0005566	orf19.1566	orf19.1566	UTP21	Putative U3 snoRNP protein; Hap43-induce; physically interacts with TAP-tagged Nop1; Spider biofilm induced	GO:0034388|GO:0003674|GO:0044732|GO:0032040|GO:0005829|GO:0006364|GO:0032153	rRNA processing	Pwp2p-containing subcomplex of 90S preribosome||cell division site||cytosol||mitotic spindle pole body||small-subunit processome	molecular_function
CAL0004343	0.000979424	Detected	-0.000979424	Detected	0	0.688039	Detected	1.03802	Detected	0.863028	0.0387402	40.6827	36.5202	38.6014	82.261	54.4426	68.3518	CAL0004343	CAL0004343	CAL0004343 (alignment of 60bp with 100.00% identity) , Description: Predicted ORF in Assemblies 19, 20 and 21; expression regulated during planktonic growth; similarity to mutator-like element (MULE) transposase; possibly spurious ORF (Annotation Working	GAGGTACTTTGCCAGATGAGTCACTACCGCTATTAAATATTCAAACACATCATATTTTGT	CAL0004343	orf19.4702		orf19.12172|IPF14519.1|IPF16377.2|Contig4-2960_0008|orf6.3519|orf6.1755|CA0683|CaO19.4702|IPF14519.5f|IPF14519|CAWG_03689	Ca21chr4_C_albicans_SC5314	Biofilm-induced gene; expression regulated during planktonic growth; similarity to mutator-like element (MULE) transposase	GO:0008150|GO:0003674|GO:0005575	GO:0003674=molecular_function	GO:0005575=cellular_component	GO:0008150=biological_process	GO:0003674|GO:0008150|GO:0005575	CAL0004343	orf19.4702	orf19.4702		Possible similarity to mutator-like element (MULE) transposase; flow model biofilm induced; expression regulated during planktonic growth	GO:0003674|GO:0005575|GO:0008150	biological_process	cellular_component	molecular_function
CAL0003715	0.0927401	Detected	-0.0927405	Detected	-2.38419e-07	0.53332	Detected	1.19022	Detected	0.86177	0.127523	57.6246	45.5498	51.5872	121.503	65.0038	93.2535	CAL0003715	CAL0003715	CAL0003715 (alignment of 60bp with 100.00% identity) , Description: Predicted ORF in Assemblies 19, 20 and 21; possibly spurious ORF (Annotation Working Group prediction), Location: 63667..64644 in Candida albicans Ca21chr5, Gene: orf19.955 , :: Next be	GGTGACTTGGATGAAAATCATTTGGCAAATAATGAACAAAAGTTGTCTTTGGAATTGGAC	CAL0003715	orf19.955		orf19.8570|IPF26337.1|IPF1558.1|Contig4-3103_0035|orf6.8204|CaO19.8570|CA5411|CaO19.955|IPF1558|CAWG_04429	Ca21chr5_C_albicans_SC5314	Ortholog of C. parapsilosis CDC317 : CPAR2_304150, Candida tenuis NRRL Y-1498 : CANTEDRAFT_135060, Debaryomyces hansenii CBS767 : DEHA2B07810g and Candida dubliniensis CD36 : CD36_50370	GO:0008150|GO:0003674|GO:0005575	GO:0003674=molecular_function	GO:0005575=cellular_component	GO:0008150=biological_process	GO:0003674|GO:0008150|GO:0005575	CAL0003715	orf19.955	orf19.955		Protein of unknown function; Spider biofilm repressed	GO:0005575|GO:0003674|GO:0008150	biological_process	cellular_component	molecular_function
CAL0001302	0.00780392	Detected	-0.00780392	Detected	0	0.61672	Detected	1.1066	Detected	0.861662	0.0722345	1157.62	1029.39	1093.51	2443.11	1467.48	1955.3	CAL0001302	CAL0001302	CAL0001302 (alignment of 60bp with 100.00% identity) , Description: Putative GPI-anchored protein of unknown function; fluconazole-downregulated, Location: Complement (9900..7282) in Candida albicans Ca21chr6, Gene: orf19.6336 , :: Next best Hit, CAL000	TACTTCTGGTTCTGGTTCTGGATCAAGTTCAAATTCTGGAGCAAGTTCTGGTGGTACCTG		orf19.6336	PGA25			Putative GPI-anchored adhesin-like protein; fluconazole-downregulated; induced in oralpharyngeal candidasis		GO:0003674	GO:0009986	GO:0008150		CAL0001302	orf19.6336	orf19.6336	PGA25	Putative GPI-anchored adhesin-like protein; fluconazole-downregulated; induced in oralpharyngeal candidasis; Spider biofilm induced	GO:0003674|GO:0009986|GO:0008150	biological_process	cell surface	molecular_function
CAL0002884	-0.244071	Detected	0.244071	Detected	-2.38419e-07	0.500402	Detected	1.22148	Detected	0.86094	0.18661	28.8489	36.3738	32.6113	78.507	40.1736	59.3403	CAL0002884	CAL0002884	CAL0002884 (alignment of 60bp with 100.00% identity) , Description: Putative gamma-tubulin; induced upon adherence to polystyrene; transcription is regulated by Nrg1p and Mig1p; periodic mRNA expression, peak at cell-cycle S/G2 phase, Location: Complemen	GGTAGCTCGATCCGTATTAGTTGTTCATGGGAAAAAATCTCCGTATTTGAAGAATACTAA		orf19.1238	TUB4			Putative gamma-tubulin; induced upon adherence to polystyrene; transcription is regulated by Nrg1p and Mig1p; periodic mRNA expression, peak at cell-cycle S/G2 phase		GO:0005200, GO:0003924, GO:0005525	GO:0005874, GO:0005824, GO:0000923, GO:0005822, GO:0000928	GO:0006184, GO:0051258, GO:0030472, GO:0000070, GO:0010687, GO:0007020		CAL0002884	orf19.1238	orf19.1238	TUB4	Putative gamma-tubulin; induced upon adherence to polystyrene; transcript regulated by Nrg1 and Mig1; periodic mRNA expression, peak at cell-cycle S/G2 phase	GO:0030472|GO:0005824|GO:0005874|GO:0006184|GO:0000923|GO:0005200|GO:0007105|GO:0003924|GO:0007020|GO:0051258|GO:0000070|GO:0005822|GO:0005525|GO:0000928|GO:0031122	GTP catabolic process||cytokinesis, site selection||cytoplasmic microtubule organization||microtubule nucleation||mitotic sister chromatid segregation||mitotic spindle organization in nucleus||protein polymerization	equatorial microtubule organizing center||gamma-tubulin small complex, spindle pole body||inner plaque of spindle pole body||microtubule||outer plaque of spindle pole body	GTP binding||GTPase activity||structural constituent of cytoskeleton
CAL0005159	-0.0169144	Compromised	0.0169134	Compromised	-4.76837e-07	0.540865	Compromised	1.17855	Compromised	0.859709	0.114687	5.9332	5.45992	5.69656	13.3895	7.25941	10.3245	CAL0005159	CAL0005159	CAL0005159 (alignment of 60bp with 100.00% identity) , Description: Protein repressed during the mating process, Location: 88912..90603 in Candida albicans Ca21chr3, Gene: orf19.5404 , :: Next best Hit, CAL0005157 (alignment of 26bp with 100.00% identi	ACTGGTAAGACTTTAACAACTGTCACTTCCAGTAATGACAACACTACCTCCACTTGGTGA												CAL0005159
CAL0002136	0.0666769	Detected	-0.0666769	Detected	0	0.879946	Detected	0.829386	Detected	0.854666	0.00688941	203.774	167.001	185.388	340.685	297.626	319.155	CAL0002136	CAL0002136	CAL0002136 (alignment of 60bp with 100.00% identity) , Description: Predicted ORF in Assemblies 19, 20 and 21; possibly spurious ORF (Annotation Working Group prediction), Location: Complement (1825586..1823664) in Candida albicans Ca21chrR, Gene: orf19	TCTCCAAGGTTCTCTCAAGTCTCAAGACTAGGATCTTATAAATATCAGGGGGTGATTTAG	CAL0002136	orf19.6414		orf19.13772|IPF20718.1|IPF1323.2|Contig4-3073_0020|orf6.7840|CA5117|CaO19.6414|CaO19.13772|IPF1323|CAWG_02132	Ca21chrR_C_albicans_SC5314	Ortholog of C. parapsilosis CDC317 : CPAR2_205850, Candida tenuis NRRL Y-1498 : CANTEDRAFT_132607, Debaryomyces hansenii CBS767 : DEHA2A11638g and Candida dubliniensis CD36 : CD36_34040	GO:0008150|GO:0003674|GO:0005575	GO:0003674=molecular_function	GO:0005575=cellular_component	GO:0008150=biological_process	GO:0003674|GO:0008150|GO:0005575	CAL0002136	orf19.6414	orf19.6414		Ortholog of <i>C. dubliniensis CD36</i> : Cd36_34040, <i>C. parapsilosis CDC317</i> : CPAR2_205850, <i>Candida tenuis NRRL Y-1498</i> : CANTEDRAFT_132607 and <i>Debaryomyces hansenii CBS767</i> : DEHA2A11638g	GO:0003674|GO:0005575|GO:0008150	biological_process	cellular_component	molecular_function
CAL0000153	0.0354152	Detected	-0.0354152	Detected	0	0.755163	Detected	0.954066	Detected	0.854614	0.0149187	904.398	774.018	839.208	1684.64	1238.02	1461.33	CAL0000153	CAL0000153	CAL0000153 (alignment of 60bp with 100.00% identity) , Description: Predicted ORF in Assemblies 19, 20 and 21, Location: 342685..344988 in Candida albicans Ca21chr3, Gene: orf19.1687 , :: Next best Hit, CAL0004320 (alignment of 15bp with 100.00% identi	CGCCAAAGGAGATGTCAAATTAAGTCTAGAAAGAGTTGTCGAAAGAGTTGGTAATATGAA	CAL0000153	orf19.1687	PRP43	orf19.9255|IPF25600.1|IPF6512.1|Contig4-2909_0003|CA2304|orf6.4152|CaO19.9255|PRP43|CaO19.1687|CAWG_02488	Ca21chr3_C_albicans_SC5314	Hap43p-induced gene; ortholog of S. cerevisiae PRP43, an RNA helicase in the DEAH-box family that functions in both RNA polymerase I and polymerase II transcript metabolism	GO:0005739|GO:0000462|GO:0004004|GO:0000463|GO:0000390|GO:0003676|GO:0071014|GO:0005524|GO:0030686|GO:0000466	GO:0004004=ATP-dependent RNA helicase activity|GO:0003676=nucleic acid binding|GO:0005524=ATP binding	GO:0005739=mitochondrion|GO:0071014=post-mRNA release spliceosomal complex|GO:0030686=90S preribosome	GO:0000462=maturation of SSU-rRNA from tricistronic rRNA transcript (SSU-rRNA, 5.8S rRNA, LSU-rRNA)|GO:0000463=maturation of LSU-rRNA from tricistronic rRNA transcript (SSU-rRNA, 5.8S rRNA, LSU-rRNA)|GO:0000390=spliceosomal complex disassembly|GO:0000466=maturation of 5.8S rRNA from tricistronic rRNA transcript (SSU-rRNA, 5.8S rRNA, LSU-rRNA)	GO:0003676|GO:0005524|GO:0004004|GO:0003676|GO:0005524|GO:0004004|GO:0000462|GO:0000466|GO:0000463|GO:0000390|GO:0000462|GO:0000466|GO:0000463|GO:0000390|GO:0030686|GO:0071014|GO:0005739|GO:0030686|GO:0071014|GO:0005739	CAL0000153	orf19.1687	orf19.1687		Ortholog of S. cerevisiae Prp43, an RNA helicase in the DEAH-box family that functions in both RNA polymerase I and polymerase II transcript metabolism; Hap43-induced gene	GO:0000462|GO:0030686|GO:0005524|GO:0000466|GO:0003676|GO:0004004|GO:0000166|GO:0005739|GO:0071014|GO:0000463|GO:0000390	maturation of 5.8S rRNA from tricistronic rRNA transcript (SSU-rRNA, 5.8S rRNA, LSU-rRNA)||maturation of LSU-rRNA from tricistronic rRNA transcript (SSU-rRNA, 5.8S rRNA, LSU-rRNA)||maturation of SSU-rRNA from tricistronic rRNA transcript (SSU-rRNA, 5.8S rRNA, LSU-rRNA)||spliceosomal complex disassembly	90S preribosome||mitochondrion||post-mRNA release spliceosomal complex	ATP binding||ATP-dependent RNA helicase activity||nucleic acid binding||nucleotide binding
CAL0000196	0.103052	Detected	-0.103052	Detected	0	0.898146	Detected	0.809753	Detected	0.85395	0.016808	210.884	164.329	187.606	339.146	304.155	321.65	CAL0000196	CAL0000196	CAL0000196 (alignment of 60bp with 100.00% identity) , Description: Predicted ORF in Assemblies 19, 20 and 21, Location: Complement (993229..992108) in Candida albicans Ca21chrR, Gene: orf19.541 , :: Next best Hit, CAL0000346 (alignment of 17bp with 10	ACCAATTGGCCATGCCGTTTTTAGAAACAGAATCAAATCTCATCAAGACGTTGCAAAAAA	CAL0000196	orf19.541		orf19.8174|IPF26796.1|IPF4290.1|Contig4-1913_0001|orf6.6753|CA4252|CaO19.8174|CaO19.541|IPF4290|CAWG_01785	Ca21chrR_C_albicans_SC5314	Has domain(s) with predicted oxidoreductase activity, acting on paired donors, with incorporation or reduction of molecular oxygen, 2-oxoglutarate as one donor, and incorporation of one atom each of oxygen into both donors activity	GO:0016706|GO:0005575|GO:0055114	GO:0016706=oxidoreductase activity, acting on paired donors, with incorporation or reduction of molecular oxygen, 2-oxoglutarate as one donor, and incorporation of one atom each of oxygen into both donors	GO:0005575=cellular_component	GO:0055114=oxidation-reduction process	GO:0016706|GO:0016706|GO:0055114|GO:0055114|GO:0005575|GO:0005575	CAL0000196	orf19.541	orf19.541		Has domain(s) with predicted oxidoreductase activity, acting on paired donors, with incorporation or reduction of molecular oxygen, 2-oxoglutarate as one donor, and incorporation of one atom each of oxygen into both donors activity	GO:0005575|GO:0016706|GO:0055114	oxidation-reduction process	cellular_component	oxidoreductase activity, acting on paired donors, with incorporation or reduction of molecular oxygen, 2-oxoglutarate as one donor, and incorporation of one atom each of oxygen into both donors
CAL0005886	-0.195125	Detected	0.195125	Detected	0	0.871792	Detected	0.833918	Detected	0.852855	0.048988	41.2895	48.6441	44.9668	83.0267	71.8981	77.4624	CAL0005886	CAL0005886	CAL0005886 (alignment of 60bp with 100.00% identity) , Description: Protein involved in exit from mitosis and morphoorfsis; ortholog of S. cerevisiae Cdc14p, which is a dual-specificity phosphatase and cell-cycle regulator; suppresses S. cerevisiae cdc15	TCACAAACATCAAGAGCACACTCTGGTGGTGTGAGAAAGTTAAGTGGAAAGAAACATTAG	CAL0005886	orf19.4192	CDC14	orf19.11669|IPF23063.1|IPF13507.2|Contig4-2373_0009|orf6.2743|CA1306|CDC14.3|CAWG_05291	Ca21chr6_C_albicans_SC5314	Protein involved in exit from mitosis and morphogenesis; ortholog of S. cerevisiae Cdc14p, which is a dual-specificity phosphatase and cell-cycle regulator; suppresses S. cerevisiae cdc15-lyt1, dbf2-2, and (partially) tem1 mutant phenotypes	GO:0030448|GO:0005826|GO:0045736|GO:0004864|GO:0007096|GO:0005634|GO:0030428|GO:0006470|GO:0042149|GO:0004725|GO:0031097|GO:0031566|GO:0031565|GO:0010389|GO:0005816|GO:0005730|GO:0031134|GO:0001403|GO:0000920|GO:0030869|GO:0007067|GO:0035853|GO:0071937|GO:0000777|GO:0008138|GO:0008608	GO:0004864=protein phosphatase inhibitor activity|GO:0004725=protein tyrosine phosphatase activity|GO:0008138=protein tyrosine/serine/threonine phosphatase activity	GO:0005826=actomyosin contractile ring|GO:0005634=nucleus|GO:0030428=cell septum|GO:0031097=medial cortex|GO:0005816=spindle pole body|GO:0005730=nucleolus|GO:0030869=RENT complex|GO:0000777=condensed chromosome kinetochore	GO:0030448=hyphal growth|GO:0045736=negative regulation of cyclin-dependent protein kinase activity|GO:0007096=regulation of exit from mitosis|GO:0006470=protein dephosphorylation|GO:0042149=cellular response to glucose starvation|GO:0031566=actomyosin contractile ring maintenance|GO:0031565=cytokinesis checkpoint|GO:0010389=regulation of G2/M transition of mitotic cell cycle|GO:0031134=sister ch…	GO:0008138|GO:0004725|GO:0004864|GO:0007067|GO:0000920|GO:0007096|GO:0001403|GO:0030448|GO:0042149|GO:0031566|GO:0045736|GO:0035853|GO:0008608|GO:0031134|GO:0071937|GO:0010389|GO:0006470|GO:0031565|GO:0030869|GO:0031097|GO:0000777|GO:0005826|GO:0005730|GO:0005634|GO:0005634|GO:0005816|GO:0030428	CAL0005886	orf19.4192	orf19.4192	CDC14	Protein involved in exit from mitosis and morphogenesis; ortholog of S. cerevisiae Cdc14p, which is a dual-specificity phosphatase and cell-cycle regulator; suppresses S. cerevisiae cdc15-lyt1, dbf2-2, and (partially) tem1 mutant phenotypes	GO:0031566|GO:0000278|GO:0005816|GO:0031097|GO:0035853|GO:0030428|GO:0042149|GO:0031134|GO:0007067|GO:0001403|GO:0030869|GO:0000920|GO:0005730|GO:0000778|GO:0006470|GO:0031565|GO:0004864|GO:0005634|GO:0044732|GO:0030448|GO:0045736|GO:0008138|GO:0007096|GO:0000917|GO:0005826	actomyosin contractile ring maintenance||barrier septum assembly||cellular response to glucose starvation||chromosome passenger complex localization to spindle midzone||cytokinesis checkpoint||cytokinetic cell separation||hyphal growth||invasive growth in response to glucose limitation||mitosis||mitotic cell cycle||negative regulation of cyclin-dependent protein serine/threonine kinase activity||…	RENT complex||actomyosin contractile ring||cell septum||condensed nuclear chromosome kinetochore||medial cortex||mitotic spindle pole body||nucleolus||nucleus||spindle pole body	protein phosphatase inhibitor activity||protein tyrosine/serine/threonine phosphatase activity
CAL0004640	0.196437	Detected	-0.196437	Detected	0	0.750148	Detected	0.94938	Detected	0.849764	0.0610889	42.5736	29.1465	35.8601	70.6974	51.943	61.3202	CAL0004640	CAL0004640	CAL0004640 (alignment of 60bp with 100.00% identity) , Description: Protein similar to S. cerevisiae Dun1p, which is a serine-threonine protein kinase involved in DNA damage cell-cycle checkpoint; induced under Cdc5p depletion, Location: Complement (1124	CCTTCATCGATGATAAATGGCACTAAAAGACTAATGATAAGATCCAACACTCAACCAATT	CAL0004640	orf19.4002	DUN1	orf19.11485|IPF23241.1|IPF9382.2|Contig4-2616_0009|CA4770|orf6.7415|IPF9382.3|CAWG_04876	Ca21chr5_C_albicans_SC5314	Protein similar to S. cerevisiae Dun1p, which is a serine-threonine protein kinase involved in DNA damage cell-cycle checkpoint; induced under Cdc5p depletion	GO:0004672|GO:0048478|GO:0004674|GO:0005634|GO:0006468|GO:0000077|GO:0005524	GO:0004672=protein kinase activity|GO:0004674=protein serine/threonine kinase activity|GO:0005524=ATP binding	GO:0005634=nucleus	GO:0048478=replication fork protection|GO:0006468=protein phosphorylation|GO:0000077=DNA damage checkpoint	GO:0004674|GO:0005524|GO:0004672|GO:0000077|GO:0006468|GO:0048478|GO:0005634	CAL0004640	orf19.4002	orf19.4002	DUN1	Protein similar to S. cerevisiae Dun1p, which is a serine-threonine protein kinase involved in DNA damage cell-cycle checkpoint; induced under Cdc5p depletion	GO:0005634|GO:0004674|GO:0005524|GO:0004672|GO:0000077|GO:0006468|GO:0048478	DNA damage checkpoint||protein phosphorylation||replication fork protection	nucleus	ATP binding||protein kinase activity||protein serine/threonine kinase activity
CAL0004922	0.00802755	Detected	-0.00802755	Detected	0	0.799808	Detected	0.895944	Detected	0.847876	0.00328738	2653.94	2359.24	2506.59	4839.34	3818.95	4329.15	CAL0004922	CAL0004922	CAL0004922 (alignment of 60bp with 100.00% identity) , Description: Predicted ORF in Assemblies 19, 20 and 21, Location: 1675736..1676926 in Candida albicans Ca21chr3, Gene: orf19.6766 , :: Next best Hit, CAL0000831 (alignment of 15bp with 100.00% iden	GCACAAAGAGCTAGTGTTGCAATTGTCCCATCAGCTGGTAAAAAGATTAAGTTTGATTAG	CAL0004922	orf19.6766	NOP13	orf19.14058|IPF20375.1|IPF2798.1|Contig4-3030_0014|orf6.8865|NOP13|CaO19.6766|CA5935|CaO19.14058|IPF2798|CAWG_03038	Ca21chr3_C_albicans_SC5314	Hap43p-induced gene; S. cerevisiae ortholog NOP13, a nucleolar protein found in preribosomal complexes	GO:0008150|GO:0000166|GO:0005730|GO:0030684|GO:0003676	GO:0000166=nucleotide binding|GO:0003676=nucleic acid binding	GO:0005730=nucleolus|GO:0030684=preribosome	GO:0008150=biological_process	GO:0003676|GO:0000166|GO:0008150|GO:0005730|GO:0030684	CAL0004922	orf19.6766	orf19.6766	NOP13	Ortholog of S. cerevisiae Nop13; a nucleolar protein found in preribosomal complexes; Hap43-induced gene; rat catheter biofilm induced	GO:0005730|GO:0000166|GO:0008150|GO:0003676|GO:0030684	biological_process	nucleolus||preribosome	nucleic acid binding||nucleotide binding
CAL0002565	0.0966697	Detected	-0.0966692	Detected	2.38419e-07	0.98126	Detected	0.708908	Detected	0.845084	0.0369028	31.8	25	28.4	47.8999	48.7999	48.3499	CAL0002565	CAL0002565	CAL0002565 (alignment of 60bp with 100.00% identity) , Description: Protein described as biotin synthase; transcriptionally upregulated in high iron; transcription is downregulated in response to treatment with ciclopirox olamine; upregulated in clinical	GAAGATATCGCCATGTTGAAGAAATGGGGTTTGAAACCAATGGAAAGTTTCACTAAGTAG	CAL0002565	orf19.2593	BIO2	orf19.10124|orf6.4105|IPF24757.1|IPF2771.2|Contig4-2970_0027|Contig4-2821_0003|CA2273|CaO19.2593|CaO19.10124|CAWG_01544	Ca21chrR_C_albicans_SC5314	Putative biotin synthase; transcriptionally upregulated in high iron; transcription downregulated by treatment with ciclopirox olamine; upregulated in clinical isolates from HIV+ patients with oral candidiasis; Hap43p-repressed	GO:0005739|GO:0051536|GO:0004076|GO:0009102	GO:0051536=iron-sulfur cluster binding|GO:0004076=biotin synthase activity	GO:0005739=mitochondrion	GO:0009102=biotin biosynthetic process	GO:0004076|GO:0051536|GO:0009102|GO:0005739	CAL0002565	orf19.2593	orf19.2593	BIO2	Putative biotin synthase; induced by high iron; repressed by ciclopirox olamine; upregulated in clinical isolates from HIV+ patients with oral candidiasis; Hap43-repressed; Spider biofilm induced	GO:0004076|GO:0005739|GO:0051536|GO:0009102	biotin biosynthetic process	mitochondrion	biotin synthase activity||iron-sulfur cluster binding
CAL0003445	0.0838099	Detected	-0.0838099	Detected	0	0.647255	Detected	1.03951	Detected	0.84338	0.0584065	64.3488	51.4986	57.9237	122.981	79.0419	101.012	CAL0003445	CAL0003445	CAL0003445 (alignment of 60bp with 100.00% identity) , Description: Predicted ORF in Assemblies 19, 20 and 21, Location: 210881..212386 in Candida albicans Ca21chr1, Gene: orf19.3296 , :: Next best Hit, CAL0001537 (alignment of 18bp with 100.00% identi	GGTGGGAAACACTTCCATCCTGCTAGATGATATAACAGACACATTTAATTTAAAGAAAAG	CAL0003445	orf19.3296		orf19.10806|IPF23935.1|IPF6224.1|Contig4-2918_0008|CA4606|orf6.7191|IPF6224|CaO19.3296|CaO19.10806|CAWG_01266	Ca21chr1_C_albicans_SC5314	Ortholog of C. parapsilosis CDC317 : CPAR2_110130, Candida tenuis NRRL Y-1498 : CANTEDRAFT_93515, Debaryomyces hansenii CBS767 : DEHA2D14542g and Candida dubliniensis CD36 : CD36_01020	GO:0008150|GO:0003674|GO:0005575	GO:0003674=molecular_function	GO:0005575=cellular_component	GO:0008150=biological_process	GO:0003674|GO:0008150|GO:0005575	CAL0003445	orf19.3296	orf19.3296		Ortholog of <i>C. dubliniensis CD36</i> : Cd36_01020, <i>C. parapsilosis CDC317</i> : CPAR2_110130, <i>Candida tenuis NRRL Y-1498</i> : CANTEDRAFT_93515 and <i>Debaryomyces hansenii CBS767</i> : DEHA2D14542g	GO:0005575|GO:0003674|GO:0008150	biological_process	cellular_component	molecular_function
CAL0001906	-0.199562	Compromised	0.199562	Compromised	0	0.64299	Detected	1.04022	Detected	0.841606	0.0960643	10.332	12.2475	11.2897	24.0437	15.4	19.7219	CAL0001906	CAL0001906	CAL0001906 (alignment of 60bp with 100.00% identity) , Description: Predicted ORF in Assemblies 19, 20 and 21, Location: Complement (821342..820980) in Candida albicans Ca21chr1, Gene: orf19.4461 , :: Next best Hit, CAL0005948 (alignment of 15bp with 1	GTGCGCGCGTATGTGTTGTGAGATTTCAAACTTACTTACGAACTATTCATTACATTACTA	CAL0001906	orf19.4461		orf19.11941|IPF22784.1|IPF28385.1|orf6.2028|CaO19.4461|CaO19.11941|CAWG_01005	Ca21chr1_C_albicans_SC5314	Ortholog of Candida albicans WO-1 : CAWG_01005	GO:0008150|GO:0003674|GO:0005575	GO:0003674=molecular_function	GO:0005575=cellular_component	GO:0008150=biological_process	GO:0003674|GO:0003674|GO:0008150|GO:0008150|GO:0005575|GO:0005575	CAL0001906	orf19.4461	orf19.4461		Ortholog of <i>Candida albicans WO-1</i> : CAWG_01005	GO:0003674|GO:0005575|GO:0008150	biological_process	cellular_component	molecular_function
CAL0003199	0.00541353	Compromised	-0.00541306	Compromised	2.38419e-07	0.952588	Detected	0.728935	Compromised	0.840762	0.017274	9.85883	8.79589	9.32736	16.041	15.8	15.9205	CAL0003199	CAL0003199	CAL0003199 (alignment of 60bp with 100.00% identity) , Description: G1 cyclin; required for hyphal growth maintenance (not initiation); cell-cycle regulated transcription (G1/S); Cdc28p-Ccn1p initiates Cdc11p S394 phosphorylation on hyphal induction; exp	ACCACCACCAGGCTCAATATTAAAACCAAAACTAACATCGATTAACAGTACTAACAGTTT	CAL0003199	orf19.3207	CCN1	orf19.10719|CLN1|IPF24117.1|IPF15597.2|Contig4-2538_0006|CA2479|orf6.4392|CaO19.10719|CaO19.3207|CAWG_04553	Ca21chr5_C_albicans_SC5314	G1 cyclin; required for hyphal growth maintenance (not initiation); cell-cycle regulated transcription (G1/S); Cdc28p-Ccn1p initiates Cdc11p S394 phosphorylation on hyphal induction; expression in S. cerevisiae inhibits pheromone response	GO:0030448|GO:0030447|GO:0036244|GO:1900445|GO:1900442|GO:0005634|GO:0030011|GO:0000079|GO:0036180|GO:0035690|GO:0000082|GO:0051726|GO:0071216|GO:0016538|GO:0036178	GO:0016538=cyclin-dependent protein kinase regulator activity	GO:0005634=nucleus	GO:0030448=hyphal growth|GO:0030447=filamentous growth|GO:0036244=cellular response to neutral pH|GO:1900445=positive regulation of filamentous growth of a population of unicellular organisms in response to biotic stimulus|GO:1900442=positive regulation of filamentous growth of a population of unicellular organisms in response to neutral pH|GO:0030011=maintenance of cell polarity|GO:0000079=regul…	GO:0016538|GO:0016538|GO:0016538|GO:0035690|GO:0030011|GO:0000079|GO:0036180|GO:1900445|GO:1900442|GO:0036178|GO:0000079|GO:0051726|GO:0000082|GO:0030448|GO:0000082|GO:0036244|GO:0071216|GO:0030447|GO:0005634	CAL0003199	orf19.3207	orf19.3207	CCN1	G1 cyclin; required for hyphal growth maintenance (not initiation); cell-cycle regulated transcription (G1/S); Cdc28p-Ccn1p initiates Cdc11p S394 phosphorylation on hyphal induction; expression in S. cerevisiae inhibits pheromone response	GO:1900445|GO:0005634|GO:0036180|GO:0036244|GO:0035690|GO:0030448|GO:0030447|GO:0071216|GO:0016538|GO:0036178|GO:1900442|GO:0000082|GO:0051726|GO:0030011|GO:0000079	G1/S transition of mitotic cell cycle||cellular response to biotic stimulus||cellular response to drug||cellular response to neutral pH||filamentous growth||filamentous growth of a population of unicellular organisms in response to biotic stimulus||filamentous growth of a population of unicellular organisms in response to neutral pH||hyphal growth||maintenance of cell polarity||positive regulatio…	nucleus	cyclin-dependent protein serine/threonine kinase regulator activity
CAL0000026	-0.0366569	Detected	0.0366569	Detected	0	0.706253	Detected	0.973346	Detected	0.8398	0.0261319	1069.95	1011.92	1040.94	2123.3	1488.36	1805.83	CAL0000026	CAL0000026	CAL0000026 (alignment of 60bp with 100.00% identity) , Description: Predicted ORF in Assemblies 19, 20 and 21, Location: Complement (16827..14971) in Candida albicans Ca21chrR, Gene: orf19.7538 , :: Next best Hit, CAL0001677 (alignment of 14bp with 100	GACAAGGTTACGACGTCGAATGCTGTGAGAATGTTCTACCAGTCGTTAGAGCAAGTATAG	CAL0000026	orf19.7538	RRM3	Contig4-3048_0007|IPF336.1|orf6.8790|CA5871|PIF1|CaO19.7538|PIF2|CAWG_01367	Ca21chrR_C_albicans_SC5314	Ortholog(s) have ATP-dependent DNA helicase activity, role in DNA replication, mitochondrial genome maintenance, replication fork progression beyond termination site and nuclear telomeric heterochromatin, replication fork localization	GO:0006260|GO:0004003|GO:0005657|GO:0005724|GO:0097046|GO:0019079|GO:0005524|GO:0000002	GO:0004003=ATP-dependent DNA helicase activity|GO:0005524=ATP binding	GO:0005657=replication fork|GO:0005724=nuclear telomeric heterochromatin	GO:0006260=DNA replication|GO:0097046=replication fork progression beyond termination site|GO:0019079=viral genome replication|GO:0000002=mitochondrial genome maintenance	GO:0005524|GO:0004003|GO:0005524|GO:0004003|GO:0019079|GO:0097046|GO:0006260|GO:0000002|GO:0019079|GO:0097046|GO:0006260|GO:0000002|GO:0005724|GO:0005657|GO:0005724|GO:0005657	CAL0000026	orf19.7538	orf19.7538		DNA helicase involved in rDNA replication; Spider biofilm repressed	GO:0005724|GO:0006281|GO:0005524|GO:0097046|GO:0006260|GO:0004003|GO:0000166|GO:0000002|GO:0005657|GO:0000723	DNA repair||DNA replication||mitochondrial genome maintenance||replication fork progression beyond termination site||telomere maintenance	nuclear telomeric heterochromatin||replication fork	ATP binding||ATP-dependent DNA helicase activity||nucleotide binding
CAL0005815	0.00909662	Detected	-0.00909662	Detected	0	0.700968	Detected	0.976672	Detected	0.83882	0.0260692	1780	1580	1680	3430	2390	2910	CAL0005815	CAL0005815	NOTE: Has potential for cross hybridization with other orfs; CAL0005815 (alignment 60 bp with 100 % identity) , Description: Predicted ORF in Assemblies 19, 20 and 21, Location: Complement (119173..117584) in Candida albicans Ca21chr4, Gene: orf19.4173 ,	TGCCACTGGTGCATTGGTGGAAGACGGGAGAAAAGGTATAGCCAGAGGATATGATATTTA	CAL0005815	orf19.4173	DPH2	orf19.11649|IPF16546.1|IPF23088.1|IPF6183.2|Contig4-2948_0015|orf6.6067|orf6.814|CA3723|CaO19.11649|DPH2|orf19.1174|CaO19.4173|CAWG_03734	Ca21chr4_C_albicans_SC5314	Ortholog(s) have role in peptidyl-diphthamide biosynthetic process from peptidyl-histidine and cytosol localization	GO:0003674|GO:0017183|GO:0005829	GO:0003674=molecular_function	GO:0005829=cytosol	GO:0017183=peptidyl-diphthamide biosynthetic process from peptidyl-histidine	GO:0003674|GO:0017183|GO:0005829	CAL0005815	orf19.4173	orf19.4173		Ortholog(s) have role in peptidyl-diphthamide biosynthetic process from peptidyl-histidine and cytosol localization	GO:0003674|GO:0017183|GO:0005829	peptidyl-diphthamide biosynthetic process from peptidyl-histidine	cytosol	molecular_function
CAL0002922	0.227291	Detected	-0.227291	Detected	0	0.873818	Detected	0.801422	Detected	0.83762	0.0679003	173.954	114.105	144.03	255.194	226.34	240.767	CAL0002922	CAL0002922	CAL0002922 (alignment of 60bp with 100.00% identity) , Description: Butyrobetaine dioxygenase, the fourth enzyme of the carnitine biosynthesis pathway, Location: Complement (940339..939116) in Candida albicans Ca21chr7, Gene: orf19.7131 , :: Next best H	GTTGACGGCGACAGTTTTAGATCAAAATTACGTATAGGCTATAGAAAAGTACATACCTAA	CAL0002922	orf19.7131	AIM17	IPF1899.2|Contig4-2757_0007|orf6.8031|CA5280|CaJ7.0511|CaO19.7131|BBH1|CaJ7_0511|IPF1899|CAWG_05760	Ca21chr7_C_albicans_SC5314	Butyrobetaine dioxygenase, the fourth enzyme of the carnitine biosynthesis pathway	GO:0005739|GO:0008336|GO:0045329|GO:0055114	GO:0008336=gamma-butyrobetaine dioxygenase activity	GO:0005739=mitochondrion	GO:0045329=carnitine biosynthetic process|GO:0055114=oxidation-reduction process	GO:0008336|GO:0045329|GO:0055114|GO:0005739	CAL0002922	orf19.7131	orf19.7131		Butyrobetaine dioxygenase, the fourth enzyme of the carnitine biosynthesis pathway	GO:0045329|GO:0005739|GO:0055114|GO:0008336	carnitine biosynthetic process||oxidation-reduction process	mitochondrion	gamma-butyrobetaine dioxygenase activity
CAL0000261	-0.140257	Detected	0.140257	Detected	-2.38419e-07	0.43353	Detected	1.2278	Detected	0.830667	0.187332	40.494	44.2127	42.3534	102.997	50.0981	76.5474	CAL0000261	CAL0000261	CAL0000261 (alignment of 60bp with 100.00% identity) , Description: Integrin-like protein; role in morphoorfsis, adhesion, and mouse cecal colonization and systemic virulence; similar to S. cerevisiae Bud4p (has role in bud site selection); structurally	GTTGGATCATGCATTCAAAATCAAATTTGCTAATGGTGAGTTGATTGATTTTTGTGCTCC	CAL0000261	orf19.4257	INT1	orf19.11733|BUD4|orf6.3968|IPF19580.2|IPF28466.1|Contig4-2319_0007|orf6.1732|orf6.358|CA0665|CaO19.4257|IPF19580.1|CAWG_04629	Ca21chr5_C_albicans_SC5314	Integrin-like protein; role in morphogenesis, adhesion, and mouse cecal colonization and systemic virulence; similar to S. cerevisiae Bud4p; structurally similar to alpha-subunit of human leukocyte integrins; Hap43p-induced gene	GO:0030447|GO:0009986|GO:0005940|GO:0044182|GO:0044117|GO:0031589|GO:0009405|GO:0007120|GO:0007155|GO:0050839|GO:0005935|GO:0044403	GO:0050839=cell adhesion molecule binding	GO:0009986=cell surface|GO:0005940=septin ring|GO:0005935=cellular bud neck	GO:0030447=filamentous growth|GO:0044182=filamentous growth of a population of unicellular organisms|GO:0044117=growth of symbiont in host|GO:0031589=cell-substrate adhesion|GO:0009405=pathogenesis|GO:0007120=axial cellular bud site selection|GO:0007155=cell adhesion|GO:0044403=symbiosis, encompassing mutualism through parasitism	GO:0050839|GO:0050839|GO:0050839|GO:0050839|GO:0007155|GO:0044117|GO:0007120|GO:0044403|GO:0009405|GO:0007155|GO:0030447|GO:0031589|GO:0044182|GO:0007155|GO:0044117|GO:0007120|GO:0044403|GO:0009405|GO:0007155|GO:0030447|GO:0031589|GO:0044182|GO:0009986|GO:0005935|GO:0005935|GO:0005940|GO:0005940|GO:0009986|GO:0005935|GO:0005935|GO:0005940|GO:0005940	CAL0000261	orf19.4257	orf19.4257	INT1	Protein structurally similar to alpha-subunit of human leukocyte integrin; role in morphogenesis, adhesion, and mouse cecal colonization and systemic virulence; similar to S. cerevisiae Bud4; Hap43-induced gene	GO:0097271|GO:0000142|GO:0044403|GO:0050839|GO:0044117|GO:0030447|GO:0031589|GO:0005935|GO:0007120|GO:0005543|GO:0007155|GO:0009986|GO:0044182|GO:0005940|GO:0005525|GO:0009405	axial cellular bud site selection||cell adhesion||cell-substrate adhesion||filamentous growth||filamentous growth of a population of unicellular organisms||growth of symbiont in host||pathogenesis||protein localization to bud neck||symbiosis, encompassing mutualism through parasitism	cell surface||cellular bud neck||cellular bud neck contractile ring||septin ring	GTP binding||cell adhesion molecule binding||phospholipid binding
CAL0002141	0.0899754	Detected	-0.0899754	Detected	0	0.791448	Detected	0.863238	Detected	0.827343	0.0134338	1782.98	1414.78	1598.88	3002.8	2409.98	2706.39	CAL0002141	CAL0002141	CAL0002141 (alignment of 60bp with 100.00% identity) , Description: Predicted ORF in Assemblies 19, 20 and 21; decreased expression in response to prostaglandins, Location: 1832468..1834996 in Candida albicans Ca21chrR, Gene: orf19.6417 , :: Next best H	CTATGAGTTTATATAAACGATCCTGGCCTGAAGTTTCAACTGCCTGGAATAAGTTTAATT	CAL0002141	orf19.6417	TSR1	orf19.13775|IPF20707.1|IPF1334.1|Contig4-3073_0011|orf6.7837|CA5114|CaO19.6417|CaO19.13775|IPF1334|CAWG_02136	Ca21chrR_C_albicans_SC5314	Component of 20S pre-rRNA processing unit; decreased expression in response to prostaglandins	GO:0005737|GO:0006364|GO:0005730|GO:0043021|GO:0030686	GO:0043021=ribonucleoprotein complex binding	GO:0005737=cytoplasm|GO:0005730=nucleolus|GO:0030686=90S preribosome	GO:0006364=rRNA processing	GO:0043021|GO:0006364|GO:0030686|GO:0005737|GO:0005730	CAL0002141	orf19.6417	orf19.6417	TSR1	Component of 20S pre-rRNA processing unit; repressed by prostaglandins	GO:0030686|GO:0005730|GO:0005737|GO:0006364|GO:0043021	rRNA processing	90S preribosome||cytoplasm||nucleolus	ribonucleoprotein complex binding
CAL0002290	-0.167354	Compromised	0.167353	Compromised	-4.76837e-07	0.541878	Compromised	1.1094	Compromised	0.825641	0.129088	6.04791	6.85608	6.45199	14.4395	8.21881	11.3292	CAL0002290	CAL0002290	CAL0002290 (alignment of 60bp with 100.00% identity) , Description: Predicted ORF in Assemblies 19, 20 and 21, Location: Complement (1503162..1502722) in Candida albicans Ca21chr4, Gene: orf19.3134 , :: Next best Hit, CAL0004327 (alignment of 16bp with	CAGGAAACCTTCACCACTTTTACTTCGTTCTTTCTTTTTTCTCTTTATCGTCGGGTGCCA	CAL0002290	orf19.3134		orf19.10646|IPF24213.1|IPF7804.1|Contig4-2579_0007|CA3567|orf6.5871|CaO19.3134|CaO19.10646|IPF7804.5f|CAWG_03154	Ca21chr4_C_albicans_SC5314	Late-stage biofilm-induced gene						CAL0002290	orf19.3134	orf19.3134		Protein of unknown function; flow model biofilm induced		biological_process	cellular_component	molecular_function
CAL0001650	-0.151416	Detected	0.151417	Detected	2.38419e-07	0.568249	Detected	1.08197	Detected	0.825108	0.109543	32.2844	35.7987	34.0415	74.7967	44.1913	59.494	CAL0001650	CAL0001650	CAL0001650 (alignment of 60bp with 100.00% identity) , Description: Predicted ORF in Assemblies 19, 20 and 21, Location: Complement (817412..816489) in Candida albicans Ca21chr4, Gene: orf19.5039 , :: Next best Hit, CAL0002647 (alignment of 21bp with 9	GGTGGATCATCAACGAAATTTCAACCACCAATTTTTATAACAATTGGAGTCATTGGGAAA	CAL0001650	orf19.5039	RRP42	orf19.12506|IPF22190.1|IPF12306.1|Contig4-2272_0001|Contig4-2272_0002|orf6.3316|RRP42|CaO19.12506|CA1695|CaO19.5039|CAWG_03428	Ca21chr4_C_albicans_SC5314	Ortholog(s) have role in exonucleolytic trimming to generate mature 3'-end of 5.8S rRNA from tricistronic rRNA transcript (SSU-rRNA, 5.8S rRNA, LSU-rRNA), nuclear polyadenylation-dependent tRNA catabolic process, rRNA catabolic process	GO:0016075|GO:0000175|GO:0000177|GO:0003723|GO:0000176|GO:0071038|GO:0000467|GO:0005829	GO:0000175=3'-5'-exoribonuclease activity|GO:0003723=RNA binding	GO:0000177=cytoplasmic exosome (RNase complex)|GO:0000176=nuclear exosome (RNase complex)|GO:0005829=cytosol	GO:0016075=rRNA catabolic process|GO:0071038=nuclear polyadenylation-dependent tRNA catabolic process|GO:0000467=exonucleolytic trimming to generate mature 3'-end of 5.8S rRNA from tricistronic rRNA transcript (SSU-rRNA, 5.8S rRNA, LSU-rRNA)	GO:0003723|GO:0000175|GO:0003723|GO:0000175|GO:0016075|GO:0000467|GO:0071038|GO:0016075|GO:0000467|GO:0071038|GO:0005829|GO:0000176|GO:0000177|GO:0005829|GO:0000176|GO:0000177	CAL0001650	orf19.5039	orf19.5039	RRP42	Putative exosome non-catalytic core component; involved in 3'-5' RNA processing; rat catheter biofilm induced	GO:0003674|GO:0016075|GO:0000177|GO:0000176|GO:0005829|GO:0071038|GO:0000467	exonucleolytic trimming to generate mature 3'-end of 5.8S rRNA from tricistronic rRNA transcript (SSU-rRNA, 5.8S rRNA, LSU-rRNA)||nuclear polyadenylation-dependent tRNA catabolic process||rRNA catabolic process	cytoplasmic exosome (RNase complex)||cytosol||nuclear exosome (RNase complex)	molecular_function
CAL0003392	0.0939412	Detected	-0.0939412	Detected	0	0.766014	Detected	0.873445	Detected	0.819729	0.0169845	1693.3	1336.26	1514.78	2864.13	2242.6	2553.37	CAL0003392	CAL0003392	CAL0003392 (alignment of 60bp with 100.00% identity) , Description: Predicted ORF in Assemblies 19, 20 and 21; downregulated during core stress response; decreased expression in response to prostaglandins; physically interacts with TAP-tagged Nop1p, Loca	TTTAGTGGACCGGCTGACAGTAGCGATGAAGAGGATGAAGATGAGTTGATTGAAGTATAG	CAL0003392	orf19.3276	PWP2	orf19.10786|IPF23987.1|IPF290.1|Contig4-2791_0009|CA5466|orf6.8276|CaO19.10786|CaO19.3276|CAWG_01438	Ca21chrR_C_albicans_SC5314	Putative 90S pre-ribosomal component; Hap43p-induced gene; downregulated during core stress response; decreased expression in response to prostaglandins; physically interacts with TAP-tagged Nop1p	GO:0000910|GO:0000472|GO:0030515|GO:0032040|GO:0000480|GO:0030010|GO:0034388|GO:0000447|GO:0005829	GO:0030515=snoRNA binding	GO:0032040=small-subunit processome|GO:0034388=Pwp2p-containing subcomplex of 90S preribosome|GO:0005829=cytosol	GO:0000910=cytokinesis|GO:0000472=endonucleolytic cleavage to generate mature 5'-end of SSU-rRNA from (SSU-rRNA, 5.8S rRNA, LSU-rRNA)|GO:0000480=endonucleolytic cleavage in 5'-ETS of tricistronic rRNA transcript (SSU-rRNA, 5.8S rRNA, LSU-rRNA)|GO:0030010=establishment of cell polarity|GO:0000447=endonucleolytic cleavage in ITS1 to separate SSU-rRNA from 5.8S rRNA and LSU-rRNA from tricistronic rR…	GO:0030515|GO:0030010|GO:0000472|GO:0000910|GO:0000447|GO:0000480|GO:0034388|GO:0005829|GO:0032040	CAL0003392	orf19.3276	orf19.3276	PWP2	Putative 90S pre-ribosomal component; repressed in core stress response; repressed by prostaglandins; physically interacts with TAP-tagged Nop1; Hap43-induced	GO:0030515|GO:0034388|GO:0000472|GO:0000910|GO:0000447|GO:0000480|GO:0030010|GO:0032040|GO:0005829	cytokinesis||endonucleolytic cleavage in 5'-ETS of tricistronic rRNA transcript (SSU-rRNA, 5.8S rRNA, LSU-rRNA)||endonucleolytic cleavage in ITS1 to separate SSU-rRNA from 5.8S rRNA and LSU-rRNA from tricistronic rRNA transcript (SSU-rRNA, 5.8S rRNA, LSU-rRNA)||endonucleolytic cleavage to generate mature 5'-end of SSU-rRNA from (SSU-rRNA, 5.8S rRNA, LSU-rRNA)||establishment of cell polarity	Pwp2p-containing subcomplex of 90S preribosome||cytosol||small-subunit processome	snoRNA binding
CAL0003475	-0.034174	Detected	0.034174	Detected	0	0.614325	Detected	1.02137	Detected	0.817846	0.0581721	431.07	406.29	418.68	882.882	561.655	722.268	CAL0003475	CAL0003475	CAL0003475 (alignment of 60bp with 100.00% identity) , Description: Dynein heavy chain; dynein is a motor protein that moves toward the microtubule minus end; required for wild-type yeast-form cell separation, spindle positioning, nuclear migration, hyph	TCATGGATCAATAAGTTGCCTTATGACACACCATTATCTTGGATTTACTTGTCTGATGAT		orf19.5999	DYN1			Dynein heavy chain, a motor protein that moves toward the microtubule minus end; required for wild-type yeast-form cell separation, spindle positioning, nuclear migration, hyphal growth; transcription is regulated by Mig1p, Hap43p		GO:0008569, GO:0008134, GO:0016887, GO:0005524	GO:0005938, GO:0005816, GO:0000235, GO:0030286, GO:0005881	GO:0000920, GO:0000132, GO:0040023, GO:0040001, GO:0000132, GO:0071216, GO:0030447, GO:0009267, GO:0007018, GO:0006355, GO:0036180, GO:0036170, GO:0000070		CAL0003475	orf19.5999	orf19.5999	DYN1	Dynein heavy chain; motor protein that moves to microtubule minus end; required for yeast cell separation, spindle positioning, nuclear migration, hyphal growth; regulated by Mig1, Hap43; flow model and rat catheter biofilm repressed	GO:0000132|GO:0005524|GO:0036170|GO:0009267|GO:0005938|GO:0005881|GO:0005816|GO:0008569|GO:0000070|GO:0000920|GO:0030286|GO:0000166|GO:0040023|GO:0016887|GO:0007018|GO:0036180|GO:0071216|GO:0030447|GO:0040001|GO:0000235	cellular response to biotic stimulus||cellular response to starvation||cytokinetic cell separation||establishment of mitotic spindle localization||establishment of mitotic spindle orientation||establishment of nucleus localization||filamentous growth||filamentous growth of a population of unicellular organisms in response to biotic stimulus||filamentous growth of a population of unicellular organ…	astral microtubule||cell cortex||cytoplasmic microtubule||dynein complex||spindle pole body	ATP binding||ATPase activity||minus-end-directed microtubule motor activity||nucleotide binding
CAL0005870	-0.0347121	Detected	0.0347121	Detected	0	0.674619	Detected	0.959033	Detected	0.816826	0.0306471	242.227	228.473	235.35	475.308	329.197	402.253	CAL0005870	CAL0005870	CAL0005870 (alignment of 60bp with 100.00% identity) , Description: Predicted ORF in Assemblies 19, 20 and 21, Location: 921819..923564 in Candida albicans Ca21chrR, Gene: orf19.494 , :: Next best Hit, CAL0000490 (alignment of 20bp with 95.00% identity	CCCTGCACAATTAGAGCACTTACAAAGATTACTTTTACAGCATCTACAAAACAATCAGAA	CAL0005870	orf19.494	NAF1	orf19.8124|IPF8966.2|IPF15912.3|orf6.270|orf6.7077|Contig4-2904_0005|CaO19.494|NAF1|CA4511|IPF8966|CAWG_01748	Ca21chrR_C_albicans_SC5314	Ortholog(s) have RNA binding activity, role in box H/ACA snoRNP assembly and nucleoplasm localization	GO:0030515|GO:0042254|GO:0003723|GO:0005654|GO:0031120|GO:0000493	GO:0030515=snoRNA binding|GO:0003723=RNA binding	GO:0005654=nucleoplasm	GO:0042254=ribosome biogenesis|GO:0031120=snRNA pseudouridine synthesis|GO:0000493=box H/ACA snoRNP assembly	GO:0030515|GO:0003723|GO:0031120|GO:0042254|GO:0000493|GO:0005654	CAL0005870	orf19.494	orf19.494		Putative RNA-binding protein; role in assembly of box H/ACA snoRNPs and thus pre-rRNA processing; Spider biofilm induced	GO:0030515|GO:0031120|GO:0003723|GO:0042254|GO:0005654|GO:0000493	box H/ACA snoRNP assembly||ribosome biogenesis||snRNA pseudouridine synthesis	nucleoplasm	RNA binding||snoRNA binding
CAL0005828	-0.0809455	Detected	0.080946	Detected	2.38419e-07	0.71257	Detected	0.91567	Detected	0.81412	0.0245132	85.372	85.8545	85.6133	167.854	122.996	145.425	CAL0005828	CAL0005828	CAL0005828 (alignment of 60bp with 100.00% identity) , Description: Predicted ORF in Assemblies 19, 20 and 21; mutation confers hypersensitivity to 5-fluorocytosine (5-FC), 5-fluorouracil (5-FU), and tubercidin (7-deazaadenosine), Location: Complement (1	TGATATGGCATTAATATTAGTTGAACCAAGAATCAATCCAACTACCACCACCACCACCAC	CAL0005828	orf19.6862	RIX1	orf19.14152|IPF20266.1|IPF9829.1|Contig4-2844_0004|orf6.7011|CaO19.6862|CA4465|CaO19.14152|IPF9829|CAWG_03292	Ca21chr4_C_albicans_SC5314	Hap43p-induced gene; mutation confers hypersensitivity to 5-fluorocytosine (5-FC), 5-fluorouracil (5-FU), and tubercidin (7-deazaadenosine)	GO:0003674|GO:0006364|GO:0005816|GO:0000027|GO:0005654|GO:0000054|GO:0035690	GO:0003674=molecular_function	GO:0005816=spindle pole body|GO:0005654=nucleoplasm	GO:0006364=rRNA processing|GO:0000027=ribosomal large subunit assembly|GO:0000054=ribosomal subunit export from nucleus|GO:0035690=cellular response to drug	GO:0003674|GO:0035690|GO:0000054|GO:0000027|GO:0006364|GO:0005654|GO:0005816	CAL0005828	orf19.6862	orf19.6862		Hap43-induced gene; mutation confers hypersensitivity to 5-fluorocytosine (5-FC), 5-fluorouracil (5-FU), and tubercidin (7-deazaadenosine)	GO:0030174|GO:0005654|GO:0044732|GO:0035690|GO:0000054|GO:0000027|GO:0006364|GO:0030702|GO:0006267|GO:0003682|GO:0097344|GO:0005720	cellular response to drug||chromatin silencing at centromere||nuclear pre-replicative complex assembly||rRNA processing||regulation of DNA-dependent DNA replication initiation||ribosomal large subunit assembly||ribosomal subunit export from nucleus	Rix1 complex||mitotic spindle pole body||nuclear heterochromatin||nucleoplasm	chromatin binding
CAL0006323	0.0369506	Detected	-0.0369506	Detected	0	0.754493	Detected	0.865635	Detected	0.810064	0.00671843	324.33	276.984	300.657	567.611	443.295	505.453	CAL0006323	CAL0006323	CAL0006323 (alignment of 60bp with 100.00% identity) , Description: Protein described as DNA replication factor A; RNA abundance regulated by cell cycle, tyrosol and cell density, Location: 1452518..1453336 in Candida albicans Ca21chr2, Gene: orf19.2267	CAGTTGACTACGTTGCTGAAAAATTGAGTATTACTAAAGAGGAAAGTCAGTTCCAACTTT	CAL0006323	orf19.2267	RFA2	orf19.9807|IPF19276.2|IPF13308.1|Contig4-2843_0008|orf6.435|orf6.5879|CA3573|CaO19.2267|CAWG_05809	Ca21chr2_C_albicans_SC5314	Putative DNA replication factor A; RNA abundance regulated by cell cycle, tyrosol and cell density	GO:0000794|GO:0000781|GO:0016567|GO:0005829|GO:0045184|GO:0043565|GO:0030491|GO:0003690|GO:0003697|GO:0000724|GO:0000722|GO:0006268|GO:0006289|GO:0007004|GO:0005662|GO:0007131	GO:0043565=sequence-specific DNA binding|GO:0003690=double-stranded DNA binding|GO:0003697=single-stranded DNA binding	GO:0000794=condensed nuclear chromosome|GO:0000781=chromosome, telomeric region|GO:0005829=cytosol|GO:0005662=DNA replication factor A complex	GO:0016567=protein ubiquitination|GO:0045184=establishment of protein localization|GO:0030491=heteroduplex formation|GO:0000724=double-strand break repair via homologous recombination|GO:0000722=telomere maintenance via recombination|GO:0006268=DNA unwinding involved in replication|GO:0006289=nucleotide-excision repair|GO:0007004=telomere maintenance via telomerase|GO:0007131=reciprocal meiotic r…	GO:0003697|GO:0043565|GO:0003690|GO:0045184|GO:0000722|GO:0016567|GO:0006268|GO:0006289|GO:0007131|GO:0030491|GO:0007004|GO:0000724|GO:0000781|GO:0000794|GO:0005829|GO:0005662	CAL0006323	orf19.2267	orf19.2267	RFA2	Putative DNA replication factor A; RNA abundance regulated by cell cycle, tyrosol and cell density	GO:0000781|GO:0006268|GO:0016567|GO:0003690|GO:0006289|GO:0003697|GO:0007131|GO:0005829|GO:0043565|GO:0007004|GO:0045184|GO:0000722|GO:0000794|GO:0030491|GO:0000724|GO:0005662	DNA unwinding involved in replication||double-strand break repair via homologous recombination||establishment of protein localization||heteroduplex formation||nucleotide-excision repair||protein ubiquitination||reciprocal meiotic recombination||telomere maintenance via recombination||telomere maintenance via telomerase	DNA replication factor A complex||chromosome, telomeric region||condensed nuclear chromosome||cytosol	double-stranded DNA binding||sequence-specific DNA binding||single-stranded DNA binding||single-stranded DNA binding
CAL0000677	0.0727596	Detected	-0.0727591	Detected	2.38419e-07	0.623116	Detected	0.99662	Detected	0.809868	0.056138	100.928	82.0198	91.4737	188.68	122.854	155.767	CAL0000677	CAL0000677	CAL0000677 (alignment of 60bp with 100.00% identity) , Description: Predicted ORF in Assemblies 19, 20 and 21; downregulated in core stress response, Location: 2419750..2421768 in Candida albicans Ca21chr1, Gene: orf19.2319 , :: Next best Hit, CAL000055	CCACCAAGAATTCAAAACGTAGTAGATCGGAATTAGAATCTAATGATAATGTTCACTCAC	CAL0000677	orf19.2319	ESF1	orf19.9855|IPF18350.2|IPF16479.2|Contig4-2539_0011|orf6.504|orf6.5589|CA0098|IPF16479|CaO19.2319|CAWG_00337	Ca21chr1_C_albicans_SC5314	Putative nucleolar protein with a predicted role in pre-rRNA processing; Hap43p-induced gene; downregulated in core stress response	GO:0006364|GO:0003723|GO:0005730	GO:0003723=RNA binding	GO:0005730=nucleolus	GO:0006364=rRNA processing	GO:0003723|GO:0003723|GO:0006364|GO:0006364|GO:0005730|GO:0005730	CAL0000677	orf19.2319	orf19.2319		Putative nucleolar protein with a predicted role in pre-rRNA processing; Hap43-induced gene; repressed in core stress response	GO:0003723|GO:0005730|GO:0006364	rRNA processing	nucleolus	RNA binding
CAL0005223	-0.122056	Compromised	0.122056	Compromised	0	0.804662	Compromised	0.813041	Detected	0.808851	0.0220468	9.87223	10.5103	10.1913	18.6	15.5987	17.0994	CAL0005223	CAL0005223	CAL0005223 (alignment of 60bp with 100.00% identity) , Description: Gene adjacent to CDC68; divergently transcribed with CDC68, Location: Complement (1443855..1442224) in Candida albicans Ca21chr4, Gene: orf19.2885 , :: Next best Hit, CAL0002682 (alignm	CTGAACCTCGTCCGAATATTAAATCTGAATATCATGGTTGTCCATATCGTGATTTCAATT		orf19.2885	PRI2			Putative DNA primase; gene adjacent to and divergently transcribed with CDC68; Hap43p-induced gene		GO:0003697, GO:0003896	GO:0005635, GO:0005829, GO:0005658	GO:0006269, GO:0000731, GO:0000723		CAL0005223	orf19.2885	orf19.2885	PRI2	Putative DNA primase; gene adjacent to and divergently transcribed with CDC68; Hap43-induced; Spider biofilm repressed	GO:0003697|GO:0000731|GO:0006269|GO:0003896|GO:0005829|GO:0005635|GO:0005658|GO:0000723	DNA replication, synthesis of RNA primer||DNA synthesis involved in DNA repair||telomere maintenance	alpha DNA polymerase:primase complex||cytosol||nuclear envelope	DNA primase activity||DNA primase activity||single-stranded DNA binding
CAL0004824	0.0715845	Detected	-0.0715845	Detected	0	0.479716	Detected	1.13744	Detected	0.808579	0.138224	200.611	163.294	181.952	413.823	221.267	317.545	CAL0004824	CAL0004824	CAL0004824 (alignment of 60bp with 100.00% identity) , Description: Predicted ORF in Assemblies 19, 20 and 21, Location: Complement (1733288..1732422) in Candida albicans Ca21chr3, Gene: orf19.6732 , :: Next best Hit, CAL0003024 (alignment of 15bp with	TGTTGAAATATTTGATAAATCTGGTCTACGAGATAATTTAAACGTTGGTACCTGGCACGA	CAL0004824	orf19.6732	YCR015C	orf19.14024|IPF20396.1|IPF19800.1|orf6.6881|CaO19.14024|CA4357|CaO19.6732|IPF19800|CAWG_03063	Ca21chr3_C_albicans_SC5314	Ortholog(s) have cytosol, nucleus localization	GO:0016791|GO:0008152|GO:0005634|GO:0005829	GO:0016791=phosphatase activity	GO:0005634=nucleus|GO:0005829=cytosol	GO:0008152=metabolic process	GO:0016791|GO:0008152|GO:0005634|GO:0005829	CAL0004824	orf19.6732	orf19.6732		Ortholog(s) have cytosol, nucleus localization	GO:0005634|GO:0008152|GO:0005829|GO:0016791	metabolic process	cytosol||nucleus	phosphatase activity
CAL0002235	0.0564141	Detected	-0.0564141	Detected	0	0.778259	Detected	0.838302	Detected	0.80828	0.00619294	449.128	373.352	411.24	760.934	615.702	688.318	CAL0002235	CAL0002235	CAL0002235 (alignment of 60bp with 100.00% identity) , Description: Predicted ORF in Assemblies 19, 20 and 21, Location: 1544911..1545339 in Candida albicans Ca21chr4, Gene: orf19.3113 , :: Next best Hit, CAL0003567 (alignment of 14bp with 100.00% iden	GAATACGAGACCCATTATGGTGGTCAGAGGCATTGGTCGCCAAACTTCAAACCAATAAGT	CAL0002235	orf19.3113		orf19.10625|IPF24211.1|IPF14368.2|Contig4-2739_0004|orf6.6932|CaO19.3113|CaO19.10625|CAWG_03132	Ca21chr4_C_albicans_SC5314	Ortholog of Debaryomyces hansenii CBS767 : DEHA2B15840g, Candida dubliniensis CD36 : CD36_46430, Pichia stipitis Pignal : PICST_37097 and Candida tropicalis MYA-3404 : CTRG_03751	GO:0008150|GO:0003674|GO:0005575	GO:0003674=molecular_function	GO:0005575=cellular_component	GO:0008150=biological_process	GO:0003674|GO:0008150|GO:0005575	CAL0002235	orf19.3113	orf19.3113		Protein of unknown function; Spider biofilm induced	GO:0003674|GO:0005575|GO:0008150	biological_process	cellular_component	molecular_function
CAL0000255	0.237552	Detected	-0.237552	Detected	0	0.651764	Detected	0.959307	Detected	0.805535	0.10443	2744.23	1774.65	2259.44	4459.6	3039.59	3749.59	CAL0000255	CAL0000255	CAL0000255 (alignment of 60bp with 100.00% identity) , Description: Predicted ORF in Assemblies 19, 20 and 21, Location: 2179540..2180523 in Candida albicans Ca21chrR, Gene: orf19.7596 , :: Next best Hit, CAL0002830 (alignment of 14bp with 100.00% iden	TAAAACTTATGCTGATATTTGTCCTAGTCCACCAGCCCTGATTTCAGGTGCCCCTAGTCA	CAL0000255	orf19.7596		Contig4-3108_0030|IPF673.1|orf6.8944|CaO19.7596|PMU2|CA5996|IPF673|CAWG_02280	Ca21chrR_C_albicans_SC5314	Hap43p-repressed gene	GO:0008150|GO:0003674|GO:0005575	GO:0003674=molecular_function	GO:0005575=cellular_component	GO:0008150=biological_process	GO:0003674|GO:0003674|GO:0008150|GO:0008150|GO:0005575|GO:0005575	CAL0000255	orf19.7596	orf19.7596		Protein with a phosphoglycerate mutase family domain; Hap43-repressed gene	GO:0005575|GO:0003674|GO:0008150	biological_process	cellular_component	molecular_function
CAL0002847	-0.0861783	Detected	0.0861783	Detected	0	0.831303	Detected	0.778078	Detected	0.80469	0.0123312	1279.5	1296.1	1287.8	2295.16	2008.78	2151.97	CAL0002847	CAL0002847	CAL0002847 (alignment of 60bp with 100.00% identity) , Description: Protein described as a GTPase activating protein (GAP) for RHO1; downregulated upon adherence to polystyrene; macrophage/pseudohyphal-repressed; transcription is upregulated in RHE model	ATTTGAATTTCCAGCAACTAAAGTTGAATGATGGGTCCCCAGTTAAATCAAGCCCGCCGC	CAL0002847	orf19.7115	SAC7	IPF5642.1|Contig4-2995_0014|orf6.8438|CA5584|CaJ7.0013|CaO19.7115|CAWG_05365	Ca21chr7_C_albicans_SC5314	Putative GTPase activating protein (GAP) for RHO1; downregulated upon adherence to polystyrene; macrophage/pseudohyphal-repressed; transcription is upregulated in RHE model of oral candidiasis and in clinical oral candidiasis	GO:0051286|GO:0030037|GO:0032321|GO:0008360|GO:0090334|GO:0031097|GO:0005100	GO:0005100=Rho GTPase activator activity	GO:0051286=cell tip|GO:0031097=medial cortex	GO:0030037=actin filament reorganization involved in cell cycle|GO:0032321=positive regulation of Rho GTPase activity|GO:0008360=regulation of cell shape|GO:0090334=regulation of cell wall (1->3)-beta-D-glucan biosynthetic process	GO:0005100|GO:0030037|GO:0008360|GO:0032321|GO:0090334|GO:0051286|GO:0031097	CAL0002847	orf19.7115	orf19.7115	SAC7	Putative GTPase activating protein (GAP) for Rho1; repressed upon adherence to polystyrene; macrophage/pseudohyphal-repressed; transcript is upregulated in RHE model of oral candidiasis and in clinical oral candidiasis	GO:0005100|GO:0051286|GO:0007165|GO:0030037|GO:0031097|GO:0032321|GO:0008360|GO:0090334	actin filament reorganization involved in cell cycle||positive regulation of Rho GTPase activity||regulation of cell shape||regulation of cell wall (1->3)-beta-D-glucan biosynthetic process||signal transduction	cell tip||medial cortex	Rho GTPase activator activity
CAL0003215	-0.250181	Compromised	0.250181	Detected	0	0.587216	Detected	1.02176	Detected	0.804488	0.135906	18.7561	23.8495	21.3028	44.6313	27.8565	36.2439	CAL0003215	CAL0003215	CAL0003215 (alignment of 60bp with 100.00% identity) , Description: Predicted ORF in Assemblies 19, 20 and 21, Location: 369532..369888 in Candida albicans Ca21chr7, Gene: orf19.6555 , :: Next best Hit, CAL0000614 (alignment of 15bp with 100.00% identi	GTGGCTATACTTGTACTTATTGTGGTGGACAATTCAACCCTGGTTGTTCTTTACATTATG	CAL0003215	orf19.6555	HOT13	orf19.13908|IPF12086.3|IPF27693.1|Contig4-2437_0006|orf6.5259|orf6.7543|CaJ7.0191|CaO19.6555|CaJ7_0191|CaO19_6555|CA3103|IPF12086|IPF12086.2|CAWG_05520	Ca21chr7_C_albicans_SC5314	Ortholog(s) have zinc ion binding activity, role in protein import into mitochondrial intermembrane space and cytosol, mitochondrial intermembrane space, nucleus localization	GO:0005758|GO:0005634|GO:0008270|GO:0005829|GO:0045041	GO:0008270=zinc ion binding	GO:0005758=mitochondrial intermembrane space|GO:0005634=nucleus|GO:0005829=cytosol	GO:0045041=protein import into mitochondrial intermembrane space	GO:0008270|GO:0045041|GO:0005634|GO:0005829|GO:0005758	CAL0003215	orf19.6555	orf19.6555		Ortholog(s) have zinc ion binding activity, role in protein import into mitochondrial intermembrane space and cytosol, mitochondrial intermembrane space, nucleus localization	GO:0005634|GO:0005829|GO:0008270|GO:0005758|GO:0045041	protein import into mitochondrial intermembrane space	cytosol||mitochondrial intermembrane space||nucleus	zinc ion binding
CAL0003419	0.0784116	Detected	-0.0784116	Detected	0	0.709661	Detected	0.899148	Detected	0.804405	0.0225855	413.159	333.137	373.148	719.099	531.92	625.509	CAL0003419	CAL0003419	CAL0003419 (alignment of 60bp with 100.00% identity) , Description: Predicted ORF in Assemblies 19, 20 and 21; downregulated during core stress response; decreased expression in response to prostaglandins, Location: 167253..168632 in Candida albicans Ca	CATCCTGGGAGGCAAAGAGATTGGAAAAGGAAAAACTCAAGAATGTTAAATTCCAAGGTA	CAL0003419	orf19.3287	BUD22	orf19.10797|IPF24049.1|IPF16944.2|Contig4-1655_0004|CA5474|orf6.8287|IPF16944.3eoc|CAWG_01427	Ca21chrR_C_albicans_SC5314	Putative protein with a predicted role in 18S rRNA maturation and small ribosomal subunit biogenesis; downregulated during core stress response; decreased expression in response to prostaglandins	GO:0030490|GO:0003674|GO:0005730|GO:0030686	GO:0003674=molecular_function	GO:0005730=nucleolus|GO:0030686=90S preribosome	GO:0030490=maturation of SSU-rRNA	GO:0003674|GO:0030490|GO:0030686|GO:0005730	CAL0003419	orf19.3287	orf19.3287	BUD22	Protein with a predicted role in 18S rRNA maturation and small ribosomal subunit biogenesis; repressed in core stress response; repressed by prostaglandins	GO:0003674|GO:0030686|GO:0005730|GO:0030490	maturation of SSU-rRNA	90S preribosome||nucleolus	molecular_function
CAL0001612	-0.0850191	Detected	0.0850186	Detected	-2.38419e-07	0.950385	Detected	0.644268	Detected	0.797326	0.044991	44.5185	45.0237	44.7711	72.7249	75.8458	74.2854	CAL0001612	CAL0001612	CAL0001612 (alignment of 60bp with 100.00% identity) , Description: Predicted ORF in Assemblies 19, 20 and 21, Location: Complement (1198188..1197046) in Candida albicans Ca21chr1, Gene: orf19.2478 , :: Next best Hit, CAL0000235 (alignment of 15bp with	GGGTTTGATGTATGGCGAAATATTCCTTGGCTTGAAAAACTAATATATCATTATCTCGAG	CAL0001612	orf19.2478		orf19.10015|IPF7198.1|IPF16941.2|Contig4-2471_0001|orf6.4957|orf6.6160|CA3799|CaO19.2478|IPF7198|CAWG_00832	Ca21chr1_C_albicans_SC5314	Ortholog of C. parapsilosis CDC317 : CPAR2_107480, Candida tenuis NRRL Y-1498 : CANTEDRAFT_94695, Debaryomyces hansenii CBS767 : DEHA2D02288g and Candida dubliniensis CD36 : CD36_05410	GO:0008150|GO:0003674|GO:0005575	GO:0003674=molecular_function	GO:0005575=cellular_component	GO:0008150=biological_process	GO:0003674|GO:0003674|GO:0008150|GO:0008150|GO:0005575|GO:0005575	CAL0001612	orf19.2478	orf19.2478		Ortholog of <i>C. dubliniensis CD36</i> : Cd36_05410, <i>C. parapsilosis CDC317</i> : CPAR2_107480, <i>Candida tenuis NRRL Y-1498</i> : CANTEDRAFT_94695 and <i>Debaryomyces hansenii CBS767</i> : DEHA2D02288g	GO:0005575|GO:0003674|GO:0008150	biological_process	cellular_component	molecular_function
CAL0000152	0.0935855	Detected	-0.0935855	Detected	0	0.592859	Detected	1.00004	Detected	0.796452	0.0708428	76.3364	60.27	68.3032	140.996	89.6875	115.342	CAL0000152	CAL0000152	CAL0000152 (alignment of 60bp with 100.00% identity) , Description: Predicted ORF in Assemblies 19, 20 and 21, Location: 345434..347143 in Candida albicans Ca21chr3, Gene: orf19.1686 , :: Next best Hit, CAL0001138 (alignment of 15bp with 100.00% identi	GAGATATTCAAAGACATGGCAAGTGCTCAACAAAGATATCGTAAATTAATGGGTGATGTT	CAL0000152	orf19.1686	MPA43	orf19.9254|IPF25619.1|IPF6511.1|Contig4-2909_0002|CA2305|orf6.4153|MPA43|CaO19.9254|CaO19.1686|CAWG_02489	Ca21chr3_C_albicans_SC5314	Ortholog(s) have mitochondrion localization	GO:0005739|GO:0005975|GO:0016773	GO:0016773=phosphotransferase activity, alcohol group as acceptor	GO:0005739=mitochondrion	GO:0005975=carbohydrate metabolic process	GO:0016773|GO:0016773|GO:0005975|GO:0005975|GO:0005739|GO:0005739	CAL0000152	orf19.1686	orf19.1686		Ortholog(s) have mitochondrion localization	GO:0005975|GO:0016773|GO:0005739	carbohydrate metabolic process	mitochondrion	phosphotransferase activity, alcohol group as acceptor
CAL0000678	0.178655	Detected	-0.178655	Compromised	2.38419e-07	0.613271	Detected	0.977728	Detected	0.7955	0.0893364	23.5	16.49	19.995	40.2919	26.4	33.346	CAL0000678	CAL0000678	CAL0000678 (alignment of 60bp with 100.00% identity) , Description: Predicted ORF in Assemblies 19, 20 and 21, Location: 1356640..1357449 in Candida albicans Ca21chr2, Gene: orf19.81 , :: Next best Hit, CAL0001057 (alignment of 18bp with 100.00% identi	CAACAACAACAGCAACGAAGCATCTAGTTCTTCTTCTTCCTCTGATGATAATAGTATTAT	CAL0000678	orf19.81	RRP46	Contig4-2678_0013|RRP46|CaO19.81|CAWG_04400	Ca21chr2_C_albicans_SC5314	Ortholog(s) have role in exonucleolytic trimming to generate mature 3'-end of 5.8S rRNA from tricistronic rRNA transcript (SSU-rRNA, 5.8S rRNA and LSU-rRNA), more	GO:0071042|GO:0000175|GO:0000177|GO:0003723|GO:0000176|GO:0071038|GO:0071035|GO:0000467|GO:0005829	GO:0000175=3'-5'-exoribonuclease activity|GO:0003723=RNA binding	GO:0000177=cytoplasmic exosome (RNase complex)|GO:0000176=nuclear exosome (RNase complex)|GO:0005829=cytosol	GO:0071042=nuclear polyadenylation-dependent mRNA catabolic process|GO:0071038=nuclear polyadenylation-dependent tRNA catabolic process|GO:0071035=nuclear polyadenylation-dependent rRNA catabolic process|GO:0000467=exonucleolytic trimming to generate mature 3'-end of 5.8S rRNA from tricistronic rRNA transcript (SSU-rRNA, 5.8S rRNA, LSU-rRNA)	GO:0003723|GO:0000175|GO:0003723|GO:0000175|GO:0071035|GO:0000467|GO:0071042|GO:0071038|GO:0071035|GO:0000467|GO:0071042|GO:0071038|GO:0005829|GO:0000176|GO:0000177|GO:0005829|GO:0000176|GO:0000177	CAL0000678	orf19.81	orf19.81		Ortholog(s) have role in exonucleolytic trimming to generate mature 3'-end of 5.8S rRNA from tricistronic rRNA transcript (SSU-rRNA, 5.8S rRNA and LSU-rRNA), more	GO:0000176|GO:0000467|GO:0003674|GO:0071035|GO:0005829|GO:0000177|GO:0071038|GO:0071042
CAL0006018	0.0703874	Detected	-0.0703874	Detected	0	0.769945	Detected	0.811065	Detected	0.790505	0.00849528	488.053	397.927	442.99	803.598	658.808	731.203	CAL0006018	CAL0006018	CAL0006018 (alignment of 60bp with 100.00% identity) , Description: Predicted ORF in Assemblies 19, 20 and 21; regulated by Gcn2p and Gcn4p, Location: Complement (1789799..1788147) in Candida albicans Ca21chr2, Gene: orf19.3591 , :: Next best Hit, CAL00	GCATCCAATTCAGAAAAACCAAATGAATTCATCTACAGAGGCTCCAAGTTGATTATGTAA	CAL0006018	orf19.3591	APE3	orf19.11073|IPF17873.2|IPF16625.2|Contig4-2320_0004|Contig4-2320_0005|CA0871|orf6.2049|orf6.806|CaO19.3591|CAWG_05963	Ca21chr2_C_albicans_SC5314	Putative vacuolar aminopeptidase Y,; regulated by Gcn2p and Gcn4p	GO:0007039|GO:0000324|GO:0004177|GO:0006508	GO:0004177=aminopeptidase activity	GO:0000324=fungal-type vacuole	GO:0007039=vacuolar protein catabolic process|GO:0006508=proteolysis	GO:0004177|GO:0006508|GO:0007039|GO:0000324	CAL0006018	orf19.3591	orf19.3591	APE3	Putative vacuolar aminopeptidase Y,; regulated by Gcn2 and Gcn4; rat catheter and Spider biofilm repressed	GO:0004177|GO:0006508|GO:0007039|GO:0000324	proteolysis||vacuolar protein catabolic process	fungal-type vacuole	aminopeptidase activity
CAL0004190	0.197549	Detected	-0.19755	Detected	-2.38419e-07	0.52672	Detected	1.04394	Detected	0.785332	0.137236	100.402	68.6306	84.5161	177.884	104.842	141.363	CAL0004190	CAL0004190	CAL0004190 (alignment of 60bp with 100.00% identity) , Description: Putative protein of unknown function, transcription is upregulated in clinical isolates from HIV+ patients with oral candidiasis; predicted ORF in Assemblies 19, 20 and 21, Location: Com	CACCCTTCATATGGAGGAATTGCTAATTATATGTATTATCCAAATGAACCGGAGATGAAT	CAL0004190	orf19.3373	RIM4	orf19.10881|IPF13110.3|IPF14155.1|Contig4-2242_0002|CA1403|orf6.141|orf6.2887|RIM4|CaO19.3373|IPF14155|CAWG_03462	Ca21chr4_C_albicans_SC5314	Putative protein of unknown function, transcription is upregulated in clinical isolates from HIV+ patients with oral candidiasis	GO:0005737|GO:0000166|GO:0003723|GO:0006279|GO:0030435|GO:0007131	GO:0000166=nucleotide binding|GO:0003723=RNA binding	GO:0005737=cytoplasm	GO:0006279=premeiotic DNA replication|GO:0030435=sporulation resulting in formation of a cellular spore|GO:0007131=reciprocal meiotic recombination	GO:0000166|GO:0003723|GO:0006279|GO:0030435|GO:0007131|GO:0005737	CAL0004190	orf19.3373	orf19.3373		Putative protein of unknown function; transcript upregulated in clinical isolates from HIV+ patients with oral candidiasis; Spider biofilm induced	GO:0006279|GO:0003723|GO:0030435|GO:0007131|GO:0000166|GO:0005737	premeiotic DNA replication||reciprocal meiotic recombination||sporulation resulting in formation of a cellular spore	cytoplasm	RNA binding||nucleotide binding
CAF0007096	0.745748	Compromised	-0.745748	Compromised	0	0.495872	Compromised	1.06901	Detected	0.782442	0.430667	14.519	4.64156	9.58026	17.9	10.1489	14.0244	CAF0007096	CAF0007096	CAF0007096 (alignment of 60bp with 100.00% identity) , Description: ORF Predicted by Annotation Working Group, Location: 81346..81816 in Candida albicans Ca21chr7, Gene: orf19.7070 , :: Next best Hit, CAL0002787 (alignment of 14bp with 100.00% identity	GTTTGTTCACCATATCCTCCAAGCACTCCATCGACAGATGCAGGAGTATTGGACCAATAT	CAF0007096	orf19.7070		IPF496.1|orf6.8483|CAWG_05407	Ca21chr7_C_albicans_SC5314	Ortholog of Candida guilliermondii ATCC 6260 : PGUG_03499, Candida lusitaniae ATCC 42720 : CLUG_00410 and Candida albicans WO-1 : CAWG_05407	GO:0008150|GO:0003674|GO:0005575	GO:0003674=molecular_function	GO:0005575=cellular_component	GO:0008150=biological_process	GO:0003674|GO:0003674|GO:0008150|GO:0008150|GO:0005575|GO:0005575	CAF0007096	orf19.7070	orf19.7070		Ortholog of <i>Candida guilliermondii ATCC 6260</i> : PGUG_03499, <i>Candida lusitaniae ATCC 42720</i> : CLUG_00410 and <i>Candida albicans WO-1</i> : CAWG_05407	GO:0003674|GO:0005575|GO:0008150	biological_process	cellular_component	molecular_function
CAL0001526	0.051569	Detected	-0.051569	Detected	0	0.623478	Detected	0.938988	Detected	0.781233	0.0422908	556.821	465.996	511.409	1014.99	687.989	851.488	CAL0001526	CAL0001526	CAL0001526 (alignment of 60bp with 100.00% identity) , Description: Protein described as DNA mismatch repair factor; transcription is regulated by Nrg1p; flucytosine repressed; RNA abundance regulated by tyrosol and cell density, Location: Complement (15	CAACCCAGAAATCAATATTGCTGACTCCTTGGCTAAAGAGCCTAACAAGTTTATAAATTA		orf19.3093	MSH2			Putative DNA mismatch repair factor; transcription is regulated by Nrg1p; flucytosine repressed; RNA abundance regulated by tyrosol and cell density		GO:0005524, GO:0000404, GO:0032137, GO:0000406, GO:0032138, GO:0000403, GO:0000400, GO:0016887	GO:0000228, GO:0032302, GO:0005829, GO:0032301	GO:0006311, GO:0030466, GO:0000735, GO:0000710, GO:0043570		CAL0001526	orf19.3093	orf19.3093	MSH2	Putative DNA mismatch repair factor; transcript regulated by Nrg1; flucytosine repressed; transcript regulated by tyrosol and cell density	GO:0006311|GO:0005524|GO:0000404|GO:0000406|GO:0000710|GO:0032302|GO:0005829|GO:0036297|GO:0016887|GO:0030466|GO:0000735|GO:0000228|GO:0032137|GO:0032138|GO:0043570|GO:0000403|GO:0000400|GO:0032301	chromatin silencing at silent mating-type cassette||interstrand cross-link repair||maintenance of DNA repeat elements||meiotic gene conversion||meiotic mismatch repair||removal of nonhomologous ends	MutSalpha complex||MutSbeta complex||cytosol||nuclear chromosome	ATP binding||ATPase activity||Y-form DNA binding||double-strand/single-strand DNA junction binding||four-way junction DNA binding||guanine/thymine mispair binding||loop DNA binding||single base insertion or deletion binding
CAL0001082	-0.0171905	Detected	0.0171905	Detected	0	0.658693	Detected	0.901707	Detected	0.7802	0.0238581	406.804	374.497	390.651	757.89	540.194	649.042	CAL0001082	CAL0001082	CAL0001082 (alignment of 60bp with 100.00% identity) , Description: Predicted ORF in Assemblies 19, 20 and 21, Location: 823246..825456 in Candida albicans Ca21chrR, Gene: orf19.4368 , :: Next best Hit, CAL0002645 (alignment of 20bp with 95.00% identit	GTTGAATGTGATGGTTCTTTAGGGAAAACAAGACAAGGTGAAAATTTCCTTGGATTCAAT	CAL0001082	orf19.4368		orf19.11846|IPF12369.2|IPF15478.2|Contig4-2011_0002|Contig4-2011_0003|orf6.2254|orf6.2421|CA0998|CaO19.4368|IPF12369|CAWG_01705	Ca21chrR_C_albicans_SC5314	Has domain(s) with predicted hydrolase activity and role in cellular process	GO:0016787|GO:0009987|GO:0005575	GO:0016787=hydrolase activity	GO:0005575=cellular_component	GO:0009987=cellular process	GO:0016787|GO:0016787|GO:0009987|GO:0009987|GO:0005575|GO:0005575	CAL0001082	orf19.4368	orf19.4368		Has domain(s) with predicted hydrolase activity and role in cellular process	GO:0005575|GO:0016787|GO:0009987	cellular process	cellular_component	hydrolase activity
CAL0003155	0.16926	Compromised	-0.169261	Compromised	-4.76837e-07	0.428553	Compromised	1.12776	Compromised	0.778158	0.183045	6.25544	4.44699	5.35121	11.9785	6.22323	9.10085	CAL0003155	CAL0003155	CAL0003155 (alignment of 60bp with 100.00% identity) , Description: Predicted ORF in Assemblies 19, 20 and 21; possibly spurious ORF (Annotation Working Group prediction), Location: 859734..860063 in Candida albicans Ca21chr7, Gene: orf19.7192 , :: Next	GCCCAAAACTATTGGTTTGTTGTTTGTTCATATGTAAGATCAAATTCCCATTTACTCCAG	CAL0003155	orf19.7192		IPF27370.1|orf6.8092|CaJ7_0446|CaO19_7192|CaJ7.0446|CaO19.7192|CAWG_05720	Ca21chr7_C_albicans_SC5314	Ortholog of Candida dubliniensis CD36 : CD36_73585 and Candida albicans WO-1 : CAWG_05720						CAL0003155	orf19.7192	orf19.7192		Ortholog of <i>Candida albicans WO-1</i> : CAWG_05720		biological_process	cellular_component	molecular_function
CAL0002164	-0.0293975	Detected	0.0293975	Detected	0	0.955453	Detected	0.597176	Detected	0.776315	0.0505699	7624.63	7138.9	7381.77	11599.6	12542.7	12071.1	CAL0002164	CAL0002164	CAL0002164 (alignment of 60bp with 100.00% identity) , Description: Protein similar to S. cerevisiae Nop5p protein of small nucleolar ribonucleoprotein complex; transposon mutation affects filamentous growth; macrophage/pseudohyphal-induced; physically i	CACCTCTAAAGTTGTGAGAGAACAACCAAAAGTGGAAATAACCGAAGCCCGTGCTTATAA	CAL0002164	orf19.1199	NOP5	orf19.8790|IPF18691.2|IPF7161.1|Contig4-3055_0011|Contig4-3055_0012|NOP58|CA1438|orf6.2852|orf6.2946|CaO19.1199|CAWG_05321	Ca21chr6_C_albicans_SC5314	Protein similar to S. cerevisiae Nop5p protein of small nucleolar ribonucleoprotein complex; transposon mutation affects filamentous growth; macrophage/pseudohyphal-induced; physically interacts with TAP-tagged Nop1p	GO:0000472|GO:0003674|GO:0030447|GO:0031428|GO:0032040|GO:0000480|GO:0000447|GO:0030686	GO:0003674=molecular_function	GO:0031428=box C/D snoRNP complex|GO:0032040=small-subunit processome|GO:0030686=90S preribosome	GO:0000472=endonucleolytic cleavage to generate mature 5'-end of SSU-rRNA from (SSU-rRNA, 5.8S rRNA, LSU-rRNA)|GO:0030447=filamentous growth|GO:0000480=endonucleolytic cleavage in 5'-ETS of tricistronic rRNA transcript (SSU-rRNA, 5.8S rRNA, LSU-rRNA)|GO:0000447=endonucleolytic cleavage in ITS1 to separate SSU-rRNA from 5.8S rRNA and LSU-rRNA from tricistronic rRNA transcript (SSU-rRNA, 5.8S rRNA,…	GO:0003674|GO:0030447|GO:0000472|GO:0000447|GO:0000480|GO:0032040|GO:0030686|GO:0031428	CAL0002164	orf19.1199	orf19.1199	NOP5	Ortholog of S. cerevisiae Nop58; involved in pre-rRNA process; Tn mutation affects filamentous growth; macrophage/pseudohyphal-induced; physically interacts with TAP-tagged Nop1; Spider biofilm repressed	GO:0003674|GO:0030686|GO:0000472|GO:0032040|GO:0031428|GO:0030447|GO:0000447|GO:0000480	endonucleolytic cleavage in 5'-ETS of tricistronic rRNA transcript (SSU-rRNA, 5.8S rRNA, LSU-rRNA)||endonucleolytic cleavage in ITS1 to separate SSU-rRNA from 5.8S rRNA and LSU-rRNA from tricistronic rRNA transcript (SSU-rRNA, 5.8S rRNA, LSU-rRNA)||endonucleolytic cleavage to generate mature 5'-end of SSU-rRNA from (SSU-rRNA, 5.8S rRNA, LSU-rRNA)||filamentous growth	90S preribosome||box C/D snoRNP complex||small-subunit processome	molecular_function
CAL0005779	-0.147911	Detected	0.147912	Detected	2.38419e-07	0.551997	Detected	0.998528	Detected	0.775262	0.101493	31.3763	34.6232	32.9998	68.4415	42.3642	55.4029	CAL0005779	CAL0005779	CAL0005779 (alignment of 60bp with 100.00% identity) , Description: Predicted ORF in Assemblies 19, 20 and 21; cell-cycle regulated periodic mRNA expression, Location: Complement (142783..140630) in Candida albicans Ca21chr4, Gene: orf19.4162 , :: Next	TGCTTCGAGATGTGATACAAATTGCCGATTTACCAGGATTATATAGAGTTTTCGAAAGAT	CAL0005779	orf19.4162	MLH1	orf19.11638|IPF23081.1|IPF15970.2|Contig4-2312_0003|orf6.2626|CA1229|CaO19.11638|CaO19.4162|CAWG_03702	Ca21chr4_C_albicans_SC5314	Putative mismatch repair protein; cell-cycle regulated periodic mRNA expression	GO:0032389|GO:0000404|GO:0005816|GO:0005524|GO:0005829|GO:0005739|GO:0003697|GO:0000710|GO:0032139|GO:0000713|GO:0032390|GO:0016887|GO:0007131	GO:0000404=loop DNA binding|GO:0005524=ATP binding|GO:0003697=single-stranded DNA binding|GO:0032139=dinucleotide insertion or deletion binding|GO:0016887=ATPase activity	GO:0032389=MutLalpha complex|GO:0005816=spindle pole body|GO:0005829=cytosol|GO:0005739=mitochondrion|GO:0032390=MutLbeta complex	GO:0000710=meiotic mismatch repair|GO:0000713=meiotic heteroduplex formation|GO:0007131=reciprocal meiotic recombination	GO:0032139|GO:0003697|GO:0005524|GO:0000404|GO:0016887|GO:0000710|GO:0007131|GO:0000713|GO:0032389|GO:0032390|GO:0005829|GO:0005816|GO:0005739	CAL0005779	orf19.4162	orf19.4162	MLH1	Putative mismatch repair protein; cell-cycle regulated periodic mRNA expression	GO:0032389|GO:0044732|GO:0005524|GO:0000713|GO:0000404|GO:0032139|GO:0032390|GO:0003697|GO:0000710|GO:0007131|GO:0005829|GO:0005739|GO:0016887	meiotic heteroduplex formation||meiotic mismatch repair||reciprocal meiotic recombination	MutLalpha complex||MutLbeta complex||cytosol||mitochondrion||mitotic spindle pole body	ATP binding||ATPase activity||dinucleotide insertion or deletion binding||loop DNA binding||single-stranded DNA binding
CAL0000767	-0.00162625	Detected	0.00162625	Detected	0	0.626597	Detected	0.92382	Detected	0.775208	0.0348454	186.939	168.419	177.679	349.857	240.169	295.013	CAL0000767	CAL0000767	CAL0000767 (alignment of 60bp with 100.00% identity) , Description: Predicted ORF in Assemblies 19, 20 and 21, Location: 306822..307481 in Candida albicans Ca21chr3, Gene: orf19.1708 , :: Next best Hit, CAL0003698 (alignment of 19bp with 100.00% identi	TATCCTGGATTAACTCCTGGATTGGCACCAGTTGATTATGAAGAAGAAGATGATGAATAA	CAL0000767	orf19.1708	RRT14	orf19.9275|IPF25649.1|IPF16533.2|Contig4-2424_0002|CA1559|orf6.3119|CaO19.9275|CaO19.1708|IPF16533|CAWG_02475	Ca21chr3_C_albicans_SC5314	Ortholog(s) have nucleolus localization	GO:0008150|GO:0003674|GO:0005730	GO:0003674=molecular_function	GO:0005730=nucleolus	GO:0008150=biological_process	GO:0003674|GO:0003674|GO:0008150|GO:0008150|GO:0005730|GO:0005730	CAL0000767	orf19.1708	orf19.1708		Protein of unknown function; Spider biofilm induced	GO:0003674|GO:0005730|GO:0008150	biological_process	nucleolus	molecular_function
CAL0005938	0.0572243	Detected	-0.0572243	Detected	0	0.702206	Detected	0.845017	Detected	0.773612	0.0137043	957.987	795.464	876.726	1629.72	1245.15	1437.44	CAL0005938	CAL0005938	CAL0005938 (alignment of 60bp with 100.00% identity) , Description: Mevalonate diphosphate decarboxylase; functional homolog of S. cerevisiae Erg19p; possible drug target; transcriptionally regulated by carbon source, yeast-hyphal switch, growth phase, a	CGTATCATTCAAACGTCTATTGGCCCGGGGCCTCAAGAAACTAGTGAATCATTAACTAAA	CAL0005938	orf19.6105	MVD	orf19.13524|MVD1|IPF4647.2|IPF4652.1|Contig4-2342_0002|orf6.6236|CA3853|MVD1.3|CAWG_01359	Ca21chr1_C_albicans_SC5314	Mevalonate diphosphate decarboxylase; functional homolog of S. cerevisiae Erg19p; possible drug target; transcriptionally regulated by carbon source, yeast-hyphal switch, growth phase, antifungals; gene has intron	GO:0016310|GO:0016301|GO:0004163|GO:0016126|GO:0005634|GO:0019287|GO:0005524|GO:0005829	GO:0016301=kinase activity|GO:0004163=diphosphomevalonate decarboxylase activity|GO:0005524=ATP binding	GO:0005634=nucleus|GO:0005829=cytosol	GO:0016310=phosphorylation|GO:0016126=sterol biosynthetic process|GO:0019287=isopentenyl diphosphate biosynthetic process, mevalonate pathway	GO:0004163|GO:0004163|GO:0005524|GO:0016301|GO:0019287|GO:0016126|GO:0016310|GO:0005634|GO:0005829	CAL0005938	orf19.6105	orf19.6105	MVD	Mevalonate diphosphate decarboxylase; functional homolog of S. cerevisiae Erg19; possible drug target; regulated by carbon source, yeast-hypha switch, growth phase, antifungals; gene has intron; rat catheter, Spider biofilm repressed	GO:0005634|GO:0016126|GO:0005524|GO:0019287|GO:0005829|GO:0004163	isopentenyl diphosphate biosynthetic process, mevalonate pathway||sterol biosynthetic process	cytosol||nucleus	ATP binding||diphosphomevalonate decarboxylase activity
CAL0000351	0.354068	Compromised	-0.354069	Compromised	-4.76837e-07	0.482992	Compromised	1.06402	Compromised	0.773506	0.233301	8.08795	4.45022	6.26909	13.0365	7.3511	10.1938	CAL0000351	CAL0000351	CAL0000351 (alignment of 60bp with 100.00% identity) , Description: Predicted ORF in Assemblies 19, 20 and 21, Location: Complement (1726526..1724412) in Candida albicans Ca21chr2, Gene: orf19.3626 , :: Next best Hit, CAL0001532 (alignment of 14bp with	GTAGAGATGATCGAGTCATTAGTTGTTGGGGTAAAGAATTACTGTATCCATATTTAGATG	CAL0000351	orf19.3626	YML096W	orf19.11109|IPF23662.1|IPF18957.1|IPF11988.2|IPF28722.1|Contig4-3078_0001|Contig4-1622_0003|CA0506|orf6.1479|IPF11988.5f|IPF11988|CAWG_05937	Ca21chr2_C_albicans_SC5314	Ortholog(s) have cytosol, nucleus localization	GO:0004066|GO:0005634|GO:0006529|GO:0005829	GO:0004066=asparagine synthase (glutamine-hydrolyzing) activity	GO:0005634=nucleus|GO:0005829=cytosol	GO:0006529=asparagine biosynthetic process	GO:0004066|GO:0004066|GO:0006529|GO:0006529|GO:0005634|GO:0005829|GO:0005634|GO:0005829	CAL0000351	orf19.3626	orf19.3626		Ortholog(s) have cytosol, nucleus localization	GO:0005634|GO:0008152|GO:0006529|GO:0005829|GO:0004066	asparagine biosynthetic process||metabolic process	cytosol||nucleus	asparagine synthase (glutamine-hydrolyzing) activity
CAL0003555	-0.0156879	Compromised	0.015687	Compromised	-4.76837e-07	0.766698	Compromised	0.778697	Compromised	0.772697	0.000472131	8.51669	7.824	8.17034	14.5549	12.1757	13.3653	CAL0003555	CAL0003555	CAL0003555 (alignment of 60bp with 100.00% identity) , Description: Predicted ORF in Assemblies 19, 20 and 21; member of conserved Mcm1p regulon; periodic mRNA expression, peak at cell-cycle M/G1 phase, Location: 2667057..2668502 in Candida albicans Ca2	GTTCCAACAAAACTGCTGCTACTACTACCACTCTTACGGTGAATTCATTTTATGATTATT	CAL0003555	orf19.5242	CDC6	orf19.12707|IPF2017.3|IPF28100.1|Contig4-3067_0020|orf6.769|orf6.7700|CA6297|CDC62.3f|CA0178|IPF2017.2|CAWG_00220	Ca21chr1_C_albicans_SC5314	Putative ATP-binding protein with a predicted role in DNA replication; member of conserved Mcm1p regulon; periodic mRNA expression, peak at cell-cycle M/G1 phase	GO:0005656|GO:0003924|GO:0003688|GO:0005525|GO:0005524|GO:0000082|GO:0030174|GO:0006270|GO:0003682|GO:0016887|GO:0033314|GO:0031938|GO:0031261|GO:0006267	GO:0003924=GTPase activity|GO:0003688=DNA replication origin binding|GO:0005525=GTP binding|GO:0005524=ATP binding|GO:0003682=chromatin binding|GO:0016887=ATPase activity	GO:0005656=pre-replicative complex|GO:0031261=DNA replication preinitiation complex	GO:0000082=G1/S transition of mitotic cell cycle|GO:0030174=regulation of DNA-dependent DNA replication initiation|GO:0006270=DNA-dependent DNA replication initiation|GO:0033314=mitotic cell cycle DNA replication checkpoint|GO:0031938=regulation of chromatin silencing at telomere|GO:0006267=pre-replicative complex assembly	GO:0003688|GO:0005524|GO:0003682|GO:0005525|GO:0016887|GO:0003924|GO:0033314|GO:0031938|GO:0030174|GO:0006267|GO:0000082|GO:0006270|GO:0031261|GO:0005656	CAL0003555	orf19.5242	orf19.5242	CDC6	Putative ATP-binding protein with a predicted role in DNA replication; member of conserved Mcm1p regulon; periodic mRNA expression, peak at cell-cycle M/G1 phase	GO:0003688|GO:0030174|GO:0005524|GO:0006270|GO:0005737|GO:0003924|GO:0031261|GO:0033314|GO:0006267|GO:0031938|GO:0003682|GO:0005656|GO:0000082|GO:0005525|GO:0016887	DNA replication initiation||G1/S transition of mitotic cell cycle||mitotic DNA replication checkpoint||nuclear pre-replicative complex assembly||regulation of DNA-dependent DNA replication initiation||regulation of chromatin silencing at telomere	DNA replication preinitiation complex||cytoplasm||nuclear pre-replicative complex	ATP binding||ATPase activity||DNA replication origin binding||GTP binding||GTPase activity||chromatin binding
CAL0005358	0.219619	Detected	-0.219619	Detected	0	0.988374	Detected	0.551231	Detected	0.769802	0.130933	336.858	223.325	280.091	417.712	477.055	447.383	CAL0005358	CAL0005358	CAL0005358 (alignment of 60bp with 100.00% identity) , Description: Predicted ORF in Assemblies 19, 20 and 21, Location: 1279836..1280288 in Candida albicans Ca21chr2, Gene: orf19.5492 , :: Next best Hit, CAL0001441 (alignment of 15bp with 100.00% iden	CCAGCGGTATATAACAATCAGAAGGAATATCAAAAGGCTATATTAAGACAAACACTAACG	CAL0005358	orf19.5492	YHC1	orf19.12947|IPF21681.1|IPF5838.1|Contig4-2947_0019|orf6.4665|CaO19.12947|YHC1|CA2676|CaO19.5492|CAWG_04374	Ca21chr2_C_albicans_SC5314	Ortholog(s) have mRNA binding activity, role in nuclear mRNA splicing, via spliceosome and U1 snRNP, U2-type prespliceosome, commitment complex localization	GO:0071004|GO:0000398|GO:0008270|GO:0000243|GO:0003729|GO:0005685	GO:0008270=zinc ion binding|GO:0003729=mRNA binding	GO:0071004=U2-type prespliceosome|GO:0000243=commitment complex|GO:0005685=U1 snRNP	GO:0000398=nuclear mRNA splicing, via spliceosome	GO:0008270|GO:0003729|GO:0000398|GO:0005685|GO:0071004|GO:0000243	CAL0005358	orf19.5492	orf19.5492		Ortholog(s) have mRNA binding activity, role in mRNA splicing, via spliceosome and U1 snRNP, U2-type prespliceosome, commitment complex localization	GO:0005685|GO:0003729|GO:0071004|GO:0000398|GO:0008270|GO:0000243	mRNA splicing, via spliceosome	U1 snRNP||U2-type prespliceosome||commitment complex	mRNA binding||zinc ion binding
CAL0005740	0.157793	Detected	-0.157793	Detected	2.38419e-07	0.536154	Detected	1.00102	Detected	0.768587	0.111667	101.772	73.5093	87.6408	179.917	109.959	144.938	CAL0005740	CAL0005740	CAL0005740 (alignment of 60bp with 100.00% identity) , Description: Predicted ORF in Assemblies 19, 20 and 21; cell-cycle regulated periodic mRNA expression, Location: 96961..102075 in Candida albicans Ca21chrR, Gene: orf19.7494 , :: Next best Hit, CAL0	GATACTACCTCGGGTGAAGTGCCGGATACATGTATACTAGATTATGACTATAATTTCTAA	CAL0005740	orf19.7494		Contig4-3107_0017|IPF423.1|orf6.8746|CA5839|CaO19.7494|IPF423|CAWG_01400	Ca21chrR_C_albicans_SC5314	Predicted ORF in Assemblies 19, 20 and 21; cell-cycle regulated periodic mRNA expression	GO:0008150|GO:0003674|GO:0005575	GO:0003674=molecular_function	GO:0005575=cellular_component	GO:0008150=biological_process	GO:0003674|GO:0008150|GO:0005575	CAL0005740	orf19.7494	orf19.7494		Protein of unknown function; cell-cycle regulated periodic mRNA expression	GO:0003674|GO:0005575|GO:0008150	biological_process	cellular_component	molecular_function
CAL0004669	-0.124366	Detected	0.124366	Detected	0	0.608451	Detected	0.928721	Detected	0.768586	0.0630795	30.1761	32.2295	31.2028	61.6993	41.6838	51.6915	CAL0004669	CAL0004669	CAL0004669 (alignment of 60bp with 100.00% identity) , Description: Predicted ORF in Assemblies 19, 20 and 21, Location: Complement (1282919..1280001) in Candida albicans Ca21chr3, Gene: orf19.7353 , :: Next best Hit, CAL0002200 (alignment of 14bp with	ACCTTTTAATCCAACAATAGAATCTCTGCCCACTCAAGTTCCAACTTCGAAATTAATTCC	CAL0004669	orf19.7353	KIP3	IPF7105.2|Contig4-2885_0001|orf6.8513|CA5651|KIP3|CaO19.7353|CAWG_02882	Ca21chr3_C_albicans_SC5314	Ortholog(s) have plus-end-directed microtubule motor activity, tubulin-dependent ATPase activity	GO:0051228|GO:0005881|GO:0005880|GO:0008574|GO:0000132|GO:0070463|GO:0005524|GO:0070462|GO:0030473|GO:0030472	GO:0008574=plus-end-directed microtubule motor activity|GO:0070463=tubulin-dependent ATPase activity|GO:0005524=ATP binding	GO:0005881=cytoplasmic microtubule|GO:0005880=nuclear microtubule	GO:0051228=mitotic spindle disassembly|GO:0000132=establishment of mitotic spindle orientation|GO:0070462=plus-end specific microtubule depolymerization|GO:0030473=nuclear migration along microtubule|GO:0030472=mitotic spindle organization in nucleus	GO:0005524|GO:0070463|GO:0008574|GO:0000132|GO:0030472|GO:0051228|GO:0030473|GO:0070462|GO:0005880|GO:0005881	CAL0004669	orf19.7353	orf19.7353		Ortholog(s) have plus-end-directed microtubule motor activity, tubulin-dependent ATPase activity	GO:0030472|GO:0000132|GO:0005524|GO:0051228|GO:0005881|GO:0030473|GO:0008017|GO:0070463|GO:0005875|GO:0005880|GO:0070462|GO:0008574	establishment of mitotic spindle orientation||mitotic spindle disassembly||mitotic spindle organization in nucleus||nuclear migration along microtubule||plus-end specific microtubule depolymerization	cytoplasmic microtubule||microtubule associated complex||nuclear microtubule	ATP binding||microtubule binding||plus-end-directed microtubule motor activity||tubulin-dependent ATPase activity
CAL0005804	-0.00917005	Detected	0.00917053	Detected	2.38419e-07	0.418177	Detected	1.11613	Detected	0.767155	0.159085	89.3	81.2992	85.2996	191.958	99.8158	145.887	CAL0005804	CAL0005804	CAL0005804 (alignment of 60bp with 100.00% identity) , Description: Predicted ORF in Assemblies 19, 20 and 21, Location: 896186..896971 in Candida albicans Ca21chrR, Gene: orf19.477 , :: Next best Hit, CAL0005401 (alignment of 13bp with 100.00% identit	TCAACTCCATTATAGGATCAGGATTGAATATGAGCGGTACTATTGACCCTACTAATAAAT	CAL0005804	orf19.477	RRF1	orf19.8108|IPF18205.2|IPF7101.1|orf6.7093|orf6.988|Contig4-2441_0004|RRF1|CA0253|CaO19.477|FIL1|CAWG_01732	Ca21chrR_C_albicans_SC5314	Ortholog(s) have role in mitochondrial translation and mitochondrion localization	GO:0005739|GO:0003674|GO:0032543	GO:0003674=molecular_function	GO:0005739=mitochondrion	GO:0032543=mitochondrial translation	GO:0003674|GO:0032543|GO:0005739	CAL0005804	orf19.477	orf19.477		Ortholog(s) have role in mitochondrial translation and mitochondrion localization	GO:0003674|GO:0032543|GO:0005739	mitochondrial translation	mitochondrion	molecular_function
CAL0004630	0.00294018	Detected	-0.00294018	Detected	0	0.582334	Detected	0.949009	Detected	0.765671	0.0528449	36.8998	33.0345	34.9671	70.0526	45.8292	57.9409	CAL0004630	CAL0004630	CAL0004630 (alignment of 60bp with 100.00% identity) , Description: Protein of unknown function; transcription is induced upon filamentous growth and in response to alpha pheromone in SpiderM medium, Location: 656186..658045 in Candida albicans Ca21chr3	AGACCAACAAGACAAGATTCTTGAAAAATTCAAATCCAATAGCTCGCTTGGGTTTTTGGA	CAL0004630	orf19.306	USO5	orf19.7938|IPF26986.1|IPF1474.2|orf6.4444|Contig4-2823_0010|CA2511|ABPD|CaO19.306|CaO19.7938|IPF1474|CAWG_02629	Ca21chr3_C_albicans_SC5314	Putative type II myosin heavy chain; transcription is induced upon filamentous growth and in response to alpha pheromone in SpiderM medium	GO:0008150|GO:0003674|GO:0005575	GO:0003674=molecular_function	GO:0005575=cellular_component	GO:0008150=biological_process	GO:0003674|GO:0008150|GO:0005575	CAL0004630	orf19.306	orf19.306	USO5	Putative type II myosin heavy chain; transcription is induced upon filamentous growth and in response to alpha pheromone in SpiderM medium	GO:0005575|GO:0003674|GO:0008150	biological_process	cellular_component	molecular_function
CAL0000862	0.289442	Detected	-0.289442	Compromised	0	0.620885	Detected	0.907465	Detected	0.764175	0.141637	28.8444	17.3586	23.1015	43.6225	30.1675	36.895	CAL0000862	CAL0000862	CAL0000862 (alignment of 60bp with 100.00% identity) , Description: Predicted ORF in Assemblies 19, 20 and 21, Location: 2236271..2237758 in Candida albicans Ca21chrR, Gene: orf19.7632 , :: Next best Hit, CAL0002557 (alignment of 17bp with 100.00% iden	CACCATAATGGAATCTGTCGATAAAATTGATGATATTGCCTTTAATGAAACTGGTGACAC	CAL0000862	orf19.7632		Contig4-3108_0099|IPF609.1|orf6.8980|CaO19.7632|CA6027|IPF609|CAWG_02311	Ca21chrR_C_albicans_SC5314	Ortholog of C. parapsilosis CDC317 : CPAR2_200320, Candida tenuis NRRL Y-1498 : CANTEDRAFT_136418, Debaryomyces hansenii CBS767 : DEHA2A14080g and Candida dubliniensis CD36 : CD36_35360	GO:0008150|GO:0003674|GO:0005575	GO:0003674=molecular_function	GO:0005575=cellular_component	GO:0008150=biological_process	GO:0003674|GO:0003674|GO:0008150|GO:0008150|GO:0005575|GO:0005575	CAL0000862	orf19.7632	orf19.7632		Ortholog of <i>C. dubliniensis CD36</i> : Cd36_35360, <i>C. parapsilosis CDC317</i> : CPAR2_200320, <i>Candida tenuis NRRL Y-1498</i> : CANTEDRAFT_136418 and <i>Debaryomyces hansenii CBS767</i> : DEHA2A14080g	GO:0003674|GO:0005575|GO:0008150	biological_process	cellular_component	molecular_function
CAL0006175	0.0357122	Detected	-0.0357122	Detected	0	0.704378	Detected	0.819173	Detected	0.761776	0.00778309	312.596	267.422	290.009	530.193	413.025	471.609	CAL0006175	CAL0006175	CAL0006175 (alignment of 60bp with 100.00% identity) , Description: Protein similar to S. cerevisiae Yvc1p; transcription is repressed in response to alpha pheromone in SpiderM medium, Location: 1577496..1579523 in Candida albicans Ca21chr2, Gene: orf19	GGACAAGCAAGTAAAGTTGGTGTCAATTGGCAAATTTATGAAGTCATTGAAAAGATTGAC	CAL0006175	orf19.2209	YVC1	orf19.9754|IPF25104.1|IPF5479.2|Contig4-3058_0005|orf6.3575|CA1883|CaO19.2209|IPF5479|CaO19.9754|CAWG_05869	Ca21chr2_C_albicans_SC5314	Protein similar to S. cerevisiae Yvc1p; transcription is repressed in response to alpha pheromone in SpiderM medium	GO:0005262|GO:0005244|GO:0005272|GO:0030003|GO:0000329|GO:0005267|GO:0005227|GO:0055085|GO:0006811	GO:0005262=calcium channel activity|GO:0005244=voltage-gated ion channel activity|GO:0005272=sodium channel activity|GO:0005267=potassium channel activity|GO:0005227=calcium activated cation channel activity	GO:0000329=fungal-type vacuole membrane	GO:0030003=cellular cation homeostasis|GO:0055085=transmembrane transport|GO:0006811=ion transport	GO:0005244|GO:0005267|GO:0005227|GO:0005272|GO:0005262|GO:0030003|GO:0055085|GO:0006811|GO:0000329	CAL0006175	orf19.2209	orf19.2209	YVC1	Putative vacuolar cation channel shock; repressed by alpha pheromone in SpiderM medium; flow model biofilm repressed	GO:0005244|GO:0000329|GO:0005267|GO:0005227|GO:0005262|GO:0005272|GO:0030003	cellular cation homeostasis	fungal-type vacuole membrane	calcium activated cation channel activity||calcium channel activity||potassium channel activity||sodium channel activity||voltage-gated ion channel activity
CAL0000246	-0.532229	Compromised	0.532228	Compromised	-4.76837e-07	0.565052	Compromised	0.95739	Compromised	0.761221	0.311656	5.35689	10.0707	7.7138	14.8231	9.52645	12.1748	CAL0000246	CAL0000246	CAL0000246 (alignment of 60bp with 100.00% identity) , Description: Predicted ORF in Assemblies 19, 20 and 21, Location: 1125729..1126754 in Candida albicans Ca21chrR, Gene: orf19.557 , :: Next best Hit, CAL0000476 (alignment of 16bp with 100.00% ident	CCATTCTACTGCTAGTAGTAATAATCGTGAAATGGTTTCTCCATTGAAAAAACAAGCTTC	CAL0000246	orf19.557		orf19.8192|IPF19891.2|IPF29785.1|orf6.2136|Contig4-2852_0001|CaO19.557|CA0928|IPF19891|IPF19891.1|CAWG_01853	Ca21chrR_C_albicans_SC5314	Hap43p-repressed gene; planktonic growth-induced gene	GO:0008150|GO:0003674|GO:0005575	GO:0003674=molecular_function	GO:0005575=cellular_component	GO:0008150=biological_process	GO:0003674|GO:0003674|GO:0008150|GO:0008150|GO:0005575|GO:0005575	CAL0000246	orf19.557	orf19.557		Protein of unknown function; Hap43-repressed; Spider biofilm repressed	GO:0005575|GO:0003674|GO:0008150	biological_process	cellular_component	molecular_function
CAL0003486	0.000506639	Detected	-0.000506639	Detected	0	0.623283	Detected	0.897051	Detected	0.760167	0.0309296	162.813	146.25	154.531	298.662	208.385	253.523	CAL0003486	CAL0003486	CAL0003486 (alignment of 60bp with 100.00% identity) , Description: Predicted ORF in Assemblies 19, 20 and 21, Location: Complement (1194799..1193270) in Candida albicans Ca21chr2, Gene: orf19.5206 , :: Next best Hit, CAL0004775 (alignment of 15bp with	TTACCAGAAATAGAGGTCATGGCTGAAGAGATGTTCCAACAAGTTCAATCACAACAATAA	CAL0003486	orf19.5206	SHQ1	orf19.12673|IPF22007.1|IPF13966.2|Contig4-2237_0005|orf6.3449|CaO19.12673|CA1792|CaO19.5206|IPF13966|CAWG_04329	Ca21chr2_C_albicans_SC5314	Ortholog(s) have unfolded protein binding activity, role in box H/ACA snoRNP assembly and cytosol, nucleoplasm localization	GO:0005654|GO:0051082|GO:0000493|GO:0005829	GO:0051082=unfolded protein binding	GO:0005654=nucleoplasm|GO:0005829=cytosol	GO:0000493=box H/ACA snoRNP assembly	GO:0051082|GO:0000493|GO:0005654|GO:0005829	CAL0003486	orf19.5206	orf19.5206		Putative chaperone protein; role in the assembly of box H/ACA snoRNPs and thus for pre-rRNA processing; Spider biofilm induced	GO:0005654|GO:0051082|GO:0005829|GO:0000493	box H/ACA snoRNP assembly	cytosol||nucleoplasm	unfolded protein binding
CAL0000369	-0.136488	Compromised	0.136488	Compromised	0	0.715086	Compromised	0.801873	Compromised	0.75848	0.0338546	7.8331	8.50788	8.17049	14.7916	11.7486	13.2701	CAL0000369	CAL0000369	CAL0000369 (alignment of 60bp with 100.00% identity) , Description: Predicted ORF in Assemblies 19, 20 and 21; possibly spurious ORF (Annotation Working Group prediction), Location: Complement (1712272..1710509) in Candida albicans Ca21chr2, Gene: orf19	TCCATCGTATTCGTCGTGTTTTACAATTTGATTATGAATTAATCACCGTTAGTCAAACCC	CAL0000369	orf19.3631	STN1	orf19.11114|IPF14232.2|IPF28707.1|Contig4-2417_0005|CA1310|orf6.2708|orf6.2747|IPF14232|IPF14232.1|CaO19.3631|CAWG_05931	Ca21chr2_C_albicans_SC5314	Protein involved in telomere maintenance; forms a complex with Ten1p	GO:0032211|GO:0016233|GO:0030447|GO:0043047|GO:0000783	GO:0043047=single-stranded telomeric DNA binding	GO:0000783=nuclear telomere cap complex	GO:0032211=negative regulation of telomere maintenance via telomerase|GO:0016233=telomere capping|GO:0030447=filamentous growth	GO:0043047|GO:0043047|GO:0016233|GO:0016233|GO:0032211|GO:0030447|GO:0016233|GO:0016233|GO:0032211|GO:0030447|GO:0000783|GO:0000783|GO:0000783|GO:0000783	CAL0000369	orf19.3631	orf19.3631	STN1	Protein involved in telomere maintenance; forms a complex with Ten1p	GO:0016233|GO:0043047|GO:0030447|GO:0000783|GO:0032211	filamentous growth||negative regulation of telomere maintenance via telomerase||telomere capping	nuclear telomere cap complex	single-stranded telomeric DNA binding
CAL0001125	0.083066	Detected	-0.083066	Detected	0	0.650384	Detected	0.865522	Detected	0.757953	0.03068	885	709	797	1500	1090	1295	CAL0001125	CAL0001125	NOTE: Has potential for cross hybridization with other orfs; CAL0001125 (alignment 60 bp with 100 % identity) , Description: Predicted ORF in Assemblies 19, 20 and 21, Location: Complement (775845..774073) in Candida albicans Ca21chr1, Gene: orf19.1037 ,	GAAAGGTGAAGGTGATGAATTCGAAGGTGCATTTACAAGAAGTTTTTCATTATGTGAACA	CAL0001125	orf19.1037		orf19.8639|orf19.8640|IPF26266.1|IPF19718.1|IPF26258.1|IPF13751.2|Contig4-2664_0012|CA1036|CA1035|orf6.2320|orf6.2319|CaO19.1037|orf19.1038|CaO19.8639|IFI2.5f|CAWG_01019	Ca21chr1_C_albicans_SC5314	Ortholog of Candida tenuis NRRL Y-1498 : CANTEDRAFT_114303, Candida dubliniensis CD36 : CD36_03460, Pichia stipitis Pignal : PICST_63037 and Spathaspora passalidarum NRRL Y-27907 : SPAPADRAFT_136773	GO:0008150|GO:0003674|GO:0005575	GO:0003674=molecular_function	GO:0005575=cellular_component	GO:0008150=biological_process	GO:0003674|GO:0008150|GO:0005575	CAL0001125	orf19.1037	orf19.1037		Protein of unknown function; rat catheter biofilm repressed	GO:0003674|GO:0005575|GO:0008150	biological_process	cellular_component	molecular_function
CAL0005400	0.117443	Detected	-0.117443	Detected	0	0.753883	Detected	0.75941	Detected	0.756646	0.0232671	29.8349	22.7892	26.3121	45.8755	38.5492	42.2123	CAL0005400	CAL0005400	CAL0005400 (alignment of 60bp with 100.00% identity) , Description: Protein with forkhead domain; similar to S. cerevisiae Hcm1p, Location: 2161492..2163231 in Candida albicans Ca21chr1, Gene: orf19.4853 , :: Next best Hit, CAL0002003 (alignment of 20b	GTTCATCAGATCACGGTGTTCTTGCTGATAATAAAGAAAAAAGAAAGAATTTGTTCCAGG	CAL0005400	orf19.4853	HCM1	orf6.7358|orf19.12316|IPF22406.1|IPF7732.2|Contig4-2920_0014|CaO19.12316|CA4733|CaO19.4853|IPF7732|CAWG_00444	Ca21chr1_C_albicans_SC5314	Protein with forkhead domain; similar to S. cerevisiae Hcm1p; Hap43p-induced gene	GO:0043565|GO:0005737|GO:0000790|GO:0090418|GO:0003700|GO:0045944|GO:0007005|GO:0034599|GO:0051300	GO:0043565=sequence-specific DNA binding|GO:0003700=sequence-specific DNA binding transcription factor activity	GO:0005737=cytoplasm|GO:0000790=nuclear chromatin	GO:0090418=positive regulation of transcription involved in S-phase of mitotic cell cycle|GO:0045944=positive regulation of transcription from RNA polymerase II promoter|GO:0007005=mitochondrion organization|GO:0034599=cellular response to oxidative stress|GO:0051300=spindle pole body organization	GO:0003700|GO:0043565|GO:0090418|GO:0051300|GO:0045944|GO:0034599|GO:0007005|GO:0000790|GO:0005737	CAL0005400	orf19.4853	orf19.4853	HCM1	Protein with forkhead domain; similar to S. cerevisiae Hcm1p; Hap43p-induced gene	GO:0005737|GO:0000790|GO:0007005|GO:0051300|GO:0090418|GO:0034599|GO:0045944|GO:0043565|GO:0003700	cellular response to oxidative stress||mitochondrion organization||positive regulation of transcription from RNA polymerase II promoter||positive regulation of transcription involved in S-phase of mitotic cell cycle||spindle pole body organization	cytoplasm||nuclear chromatin	sequence-specific DNA binding||sequence-specific DNA binding transcription factor activity
CAL0002443	-0.0239229	Detected	0.0239229	Detected	0	0.789908	Detected	0.720335	Detected	0.755121	0.00311133	86.7459	80.6057	83.6758	143.185	126.748	134.966	CAL0002443	CAL0002443	CAL0002443 (alignment of 60bp with 100.00% identity) , Description: Predicted ORF in Assemblies 19, 20 and 21, Location: Complement (904465..903572) in Candida albicans Ca21chr3, Gene: orf19.5879 , :: Next best Hit, CAL0000294 (alignment of 14bp with 1	GGATCGAATTCCTATCTTTTGCATATTCTTGGTCTCTTTTATCCATTCTGGTTGGTTGAA	CAL0002443	orf19.5879		orf19.13300|IPF21243.1|IPF1839.2|Contig4-3084_0019|orf6.9158|CA6158|AYR3|CaO19.5879|IPF1839|CaO19.13300|CAWG_02747	Ca21chr3_C_albicans_SC5314	Has domain(s) with predicted nucleotide binding, oxidoreductase activity and role in oxidation-reduction process	GO:0000166|GO:0016491|GO:0005575|GO:0055114	GO:0000166=nucleotide binding|GO:0016491=oxidoreductase activity	GO:0005575=cellular_component	GO:0055114=oxidation-reduction process	GO:0016491|GO:0000166|GO:0055114|GO:0005575	CAL0002443	orf19.5879	orf19.5879		Has domain(s) with predicted oxidoreductase activity and role in metabolic process	GO:0005575|GO:0008152|GO:0016491	metabolic process	cellular_component	oxidoreductase activity
CAL0005060	0.0017705	Detected	-0.0017705	Detected	0	0.410473	Detected	1.0977	Detected	0.754086	0.15942	823.553	738.481	781.017	1734.62	908.714	1321.67	CAL0005060	CAL0005060	CAL0005060 (alignment of 60bp with 100.00% identity) , Description: Predicted ORF in Assemblies 19, 20 and 21; induced during planktonic growth, Location: Complement (482963..481371) in Candida albicans Ca21chr6, Gene: orf19.3474 , :: Next best Hit, CAL	GGCCCTTGGTATATTATGTTATGAATTACTTGTGGGGAAACCACCATTTGAAGCAATTAA	CAL0005060	orf19.3474	IPL1	orf19.10978|IPF23787.1|IPF12051.2|Contig4-2835_0022|Contig4-2624_0002|CA2904|orf6.4985|CaO19.10978|CaO19.3474|CAWG_05135	Ca21chr6_C_albicans_SC5314	Putative Aurora kinase; Hap43p-induced gene; induced during planktonic growth; possibly an essential gene, disruptants not obtained by UAU1 method	GO:0005828|GO:0051228|GO:0007094|GO:0034503|GO:0033205|GO:0032465|GO:0034501|GO:0051233|GO:0005524|GO:0032133|GO:0000070|GO:0045144|GO:0004674|GO:0045143|GO:0070683|GO:0000778|GO:2000775|GO:0008608	GO:0005524=ATP binding|GO:0004674=protein serine/threonine kinase activity	GO:0005828=kinetochore microtubule|GO:0051233=spindle midzone|GO:0032133=chromosome passenger complex|GO:0000778=condensed nuclear chromosome kinetochore	GO:0051228=mitotic spindle disassembly|GO:0007094=mitotic cell cycle spindle assembly checkpoint|GO:0034503=protein localization to nucleolar rDNA repeats|GO:0033205=cell cycle cytokinesis|GO:0032465=regulation of cytokinesis|GO:0034501=protein localization to kinetochore|GO:0000070=mitotic sister chromatid segregation|GO:0045144=meiotic sister chromatid segregation|GO:0045143=homologous chromoso…	GO:0005524|GO:0004674|GO:0045144|GO:0070683|GO:0051228|GO:0045143|GO:0007094|GO:0008608|GO:0000070|GO:0034501|GO:0033205|GO:0034503|GO:0032465|GO:2000775|GO:0051233|GO:0000778|GO:0032133|GO:0005828	CAL0005060	orf19.3474	orf19.3474	IPL1	Putative Aurora kinase; Hap43-induced; induced during planktonic growth; possibly an essential gene, disruptants not obtained by UAU1 method	GO:1901925|GO:0045144|GO:0005524|GO:0051233|GO:0032133|GO:0005737|GO:0004713|GO:0000070|GO:0034501|GO:0000778|GO:0032465|GO:0034503|GO:0045143|GO:0051228|GO:0000910|GO:0044774|GO:0005828|GO:0008608|GO:0004674|GO:2000775	attachment of spindle microtubules to kinetochore||cytokinesis||histone H3-S10 phosphorylation involved in chromosome condensation||homologous chromosome segregation||meiotic sister chromatid segregation||mitotic DNA integrity checkpoint||mitotic sister chromatid segregation||mitotic spindle disassembly||negative regulation of protein import into nucleus during spindle assembly checkpoint||protei…	chromosome passenger complex||condensed nuclear chromosome kinetochore||cytoplasm||kinetochore microtubule||spindle midzone	ATP binding||protein serine/threonine kinase activity||protein tyrosine kinase activity
CAL0003469	-0.138986	Detected	0.138986	Detected	0	0.675815	Detected	0.832131	Detected	0.753973	0.041933	1224.17	1334.24	1279.21	2364.74	1789.89	2077.31	CAL0003469	CAL0003469	CAL0003469 (alignment of 60bp with 100.00% identity) , Description: Putative translation elongation factor; orfs encoding ribosomal subunits, translation factors, and tRNA synthetases are downregulated upon phagocytosis by murine macrophage, Location: 74	GCTGATTTATTTGCTGTTAAAGTTGTTATTGGTGCTGTTGCTACTGTTTTTGGTAAACCA	CAL0003469	orf19.2651	CAM1-1	orf19.10174|IPF24690.1|IPF16860.2|Contig4-2002_0004|orf6.3352|CA1723|CaO19.2651|CAM1|CaO19.10174|TEF4|CAWG_04704	Ca21chr5_C_albicans_SC5314	Putative translation elongation factor; genes encoding ribosomal subunits, translation factors, tRNA synthetases are downregulated upon phagocytosis by murine macrophages; Hap43p-induced gene	GO:0005853|GO:0003746|GO:0005829|GO:0006414	GO:0003746=translation elongation factor activity	GO:0005853=eukaryotic translation elongation factor 1 complex|GO:0005829=cytosol	GO:0006414=translational elongation	GO:0003746|GO:0006414|GO:0005829|GO:0005853	CAL0003469	orf19.2651	orf19.2651	CAM1-1	Putative translation elongation factor; downregulated upon phagocytosis by murine macrophages; Hap43-induced gene; Spider biofilm repressed	GO:0005829|GO:0003746|GO:0006414|GO:0005853	translational elongation	cytosol||eukaryotic translation elongation factor 1 complex	translation elongation factor activity
CAL0005306	-0.0306556	Detected	0.0306556	Detected	0	0.415433	Detected	1.0881	Detected	0.751767	0.155943	152.644	143.169	147.907	326.636	172.85	249.743	CAL0005306	CAL0005306	CAL0005306 (alignment of 60bp with 100.00% identity) , Description: Predicted ORF in Assemblies 19, 20 and 21; shows colony morphology-related orf regulation by Ssn6p, Location: Complement (8097..4903) in Candida albicans Ca21chr3, Gene: orf19.5469 , ::	TAGCGACGAAAAGTTTTAGTTGTGGGATTGACTTGCCGAATATACGGGCGATTGTTTTTT	CAL0005306	orf19.5469		orf19.12924|IPF21813.1|IPF2690.1|Contig4-2935_0001|orf6.1630|orf6.6371|orf6.8705|YRF1|CaO19.12924|CaO19.5469	Ca21chr3_C_albicans_SC5314	Predicted ORF in Assemblies 19, 20 and 21; shows colony morphology-related gene regulation by Ssn6p; overlaps orf19.5472	GO:0008026|GO:0008150|GO:0005575|GO:0003676|GO:0005524	GO:0008026=ATP-dependent helicase activity|GO:0003676=nucleic acid binding|GO:0005524=ATP binding	GO:0005575=cellular_component	GO:0008150=biological_process	GO:0003676|GO:0005524|GO:0008026|GO:0008150|GO:0005575	CAL0005306	orf19.5469	orf19.5469		Protein with a predicted DEAD-like DNA/RNA helicase domain; shows colony morphology-related gene regulation by Ssn6; overlaps orf19.5472; Spider biofilm repressed	GO:0005575|GO:0005524|GO:0008150|GO:0008026|GO:0003676	biological_process	cellular_component	ATP binding||ATP-dependent helicase activity||nucleic acid binding
CAL0001515	0.200253	Detected	-0.200253	Compromised	2.38419e-07	0.595536	Detected	0.907947	Detected	0.751741	0.097698	27.9	19	23.45	44.9	30.5	37.7	CAL0001515	CAL0001515	NOTE: Has potential for cross hybridization with other orfs; CAL0001515 (alignment 60 bp with 100 % identity) , Description: Predicted ORF in Assemblies 19, 20 and 21; member of a family encoded by FGR6-related orfs in the RB2 repeat sequence, Location: C	GGATTTTGATTACCGTCAGTTCTCGAATTTGTTTGAAAAATTGATGGCCCTATTGAATCA	CAL0001515	orf19.5775		orf19.13197|IPF21457.1|IPF20146.1|Contig4-2914_0008|orf6.6183|CaO19.5775|CA3817|IFV7|CaO19.13197|CAWG_04977	Ca21chr6_C_albicans_SC5314	Predicted ORF in Assemblies 19, 20 and 21; member of a family encoded by FGR6-related genes in the RB2 repeat sequence	GO:0008150|GO:0003674|GO:0005575	GO:0003674=molecular_function	GO:0005575=cellular_component	GO:0008150=biological_process	GO:0003674|GO:0008150|GO:0005575	CAL0001515	orf19.5775	orf19.5775		Predicted ORF overlapping the Major Repeat Sequence on chromosome 6; member of a family encoded by FGR6-related genes in the RB2 repeat sequence; rat catheter biofilm repressed	GO:0005575|GO:0003674|GO:0008150	biological_process	cellular_component	molecular_function
CAL0004462	0.0315242	Detected	-0.0315242	Detected	0	0.353961	Detected	1.14612	Detected	0.75004	0.199683	3633.56	3126.56	3380.06	7752.89	3776.58	5764.74	CAL0004462	CAL0004462	CAL0004462 (alignment of 60bp with 100.00% identity) , Description: Copper- and zinc-containing superoxide dismutase; role in response to host innate immune ROS; regulated on white-opaque switching; ciclopirox olamine induced; caspofungin repressed; memb	GCTGAAATAAGTGGTTTCTTGGCTGCTGGTATTGCCGGTGTTGTTGCTGCTTTAATTTAG	CAL0004462	orf19.2062	SOD4	orf19.9609|PGA2|IPF25297.1|IPF1218.1|Contig4-3065_0001|orf6.7493|CA4835|SOD32|CaO19.9609|CaO19.2062|IPF1218|CAWG_03845	Ca21chr2_C_albicans_SC5314	Copper- and zinc-containing superoxide dismutase; role in response to host innate immune ROS; regulated on white-opaque switching; ciclopirox olamine induced; caspofungin repressed; family includes SOD1, SOD4, SOD5, SOD6; yeast-associated	GO:0009986|GO:0071451|GO:0009277|GO:0006801|GO:0005576|GO:0030446|GO:0030445|GO:0046872|GO:0055114|GO:0052059|GO:0004784	GO:0046872=metal ion binding|GO:0004784=superoxide dismutase activity	GO:0009986=cell surface|GO:0009277=fungal-type cell wall|GO:0005576=extracellular region|GO:0030446=hyphal cell wall|GO:0030445=yeast-form cell wall	GO:0071451=cellular response to superoxide|GO:0006801=superoxide metabolic process|GO:0055114=oxidation-reduction process|GO:0052059=evasion or tolerance by symbiont of host-produced reactive oxygen species	GO:0004784|GO:0004784|GO:0046872|GO:0052059|GO:0006801|GO:0055114|GO:0071451|GO:0009986|GO:0009986|GO:0030445|GO:0005576|GO:0030445|GO:0009277|GO:0030445|GO:0009986|GO:0030445|GO:0030446|GO:0009277	CAL0004462	orf19.2062	orf19.2062	SOD4	Cu and Zn-containing superoxide dismutase; role in response to host innate immune ROS; regulated on white-opaque switch; ciclopirox olamine induced; caspofungin repressed; SOD1,4,5,6 gene family; yeast-associated; Spider biofilm induced	GO:0006801|GO:0004784|GO:0071451|GO:0055114|GO:0009277|GO:0030446|GO:0046872|GO:0009986|GO:0030445|GO:0052059|GO:0005576	cellular response to superoxide||evasion or tolerance by symbiont of host-produced reactive oxygen species||oxidation-reduction process||superoxide metabolic process	cell surface||extracellular region||fungal-type cell wall||hyphal cell wall||yeast-form cell wall	metal ion binding||superoxide dismutase activity
CAL0005070	0.0366769	Detected	-0.0366774	Detected	-2.38419e-07	0.504671	Detected	0.991715	Detected	0.748193	0.0934085	120.851	103.248	112.05	230.861	138.942	184.902	CAL0005070	CAL0005070	CAL0005070 (alignment of 60bp with 100.00% identity) , Description: Predicted ORF in Assemblies 19, 20 and 21, Location: 158729..160528 in Candida albicans Ca21chr1, Gene: orf19.6023 , :: Next best Hit, CAL0003539 (alignment of 20bp with 95.00% identit	CAGGTGTATTACGAGGCCAAGGACGACAAATGATTGGAGGAATTGTTAATTTAATTGGTT	CAL0005070	orf19.6023		orf19.13444|IPF21040.1|IPF7898.2|Contig4-2833_0002|orf6.3927|CA2151|ERC2|CaO19.13444|MTE4|CaO19.6023|CAWG_01291	Ca21chr1_C_albicans_SC5314	Hap43p-repressed gene	GO:0015297|GO:0016020|GO:0006855|GO:0015238	GO:0015297=antiporter activity|GO:0015238=drug transmembrane transporter activity	GO:0016020=membrane	GO:0006855=drug transmembrane transport	GO:0015297|GO:0015238|GO:0006855|GO:0016020	CAL0005070	orf19.6023	orf19.6023		Protein with a predicted multidrug transporter domain; Hap43-repressed gene	GO:0016020|GO:0015238|GO:0015297|GO:0006855	drug transmembrane transport	membrane	antiporter activity||drug transmembrane transporter activity
CAL0002160	0.0699019	Detected	-0.0699019	Detected	0	0.729283	Detected	0.7666	Detected	0.747942	0.00922763	31497.5	25698.3	28597.9	50304.6	41349.7	45827.2	CAL0002160	CAL0002160	CAL0002160 (alignment of 60bp with 100.00% identity) , Description: Protein described as similar to asparagine and glutamine permease; fluconazole or caspofungin induced; transcription is regulated by Nrg1p, Mig1p, Tup1p, Gcn2p, Gcn4p, and alkaline regul	TTTGAACCTAGAAAGACAAGAGGAACAAGACAAATGGGACAGAGCTCCATGGCATAAAAA		orf19.1193	GNP1			Protein similar to asparagine and glutamine permease; fluconazole or caspofungin induced; transcription is regulated by Nrg1p, Mig1p, Tup1p, Gcn2p, Gcn4p, and alkaline regulated by Rim101p; biofilm-induced; fungal-specific		GO:0015193	GO:0016021	GO:0003333, GO:0006865, GO:0055085		CAL0002160	orf19.1193	orf19.1193	GNP1	Similar to asparagine and glutamine permease; fluconazole, caspofungin induced; regulated by Nrg1, Mig1, Tup1, Gcn2, Gcn4, and alkaline regulated by Rim101; repressed during chlamydospore formation; rat catheter, flow model biofilm induced	GO:0015193|GO:0016020|GO:0055085|GO:0006865|GO:0016021|GO:0003333	amino acid transmembrane transport||amino acid transport||transmembrane transport	integral to membrane||membrane	L-proline transmembrane transporter activity
CAL0001793	-0.0582881	Detected	0.0582881	Detected	0	0.703633	Detected	0.7894	Detected	0.746516	0.009266	1039.32	1012.88	1026.1	1843.04	1464.92	1653.98	CAL0001793	CAL0001793	CAL0001793 (alignment of 60bp with 100.00% identity) , Description: Predicted ORF in Assemblies 19, 20 and 21; cell-cycle regulated periodic mRNA expression, Location: 1524754..1528272 in Candida albicans Ca21chr2, Gene: orf19.1883 , :: Next best Hit, C	AACGATGCTATCACTGCTGCCTTGGAAGAAGGATTTACCTTGGTTCTGGCCAAACATTAG	CAL0001793	orf19.1883	YCS4	orf19.9439|IPF25461.1|IPF9154.2|Contig4-2743_0002|CA4482|orf6.7037|CaO19.9439|CaO19.1883|IPF9154|CAWG_05843	Ca21chr2_C_albicans_SC5314	Putative condensin complex subunit; cell-cycle regulated periodic mRNA expression	GO:0007076|GO:0003674|GO:0005737|GO:0010032|GO:0043007|GO:0070058|GO:0000799|GO:0005730|GO:0030466|GO:0000939	GO:0003674=molecular_function	GO:0005737=cytoplasm|GO:0000799=nuclear condensin complex|GO:0005730=nucleolus|GO:0000939=condensed chromosome inner kinetochore	GO:0007076=mitotic chromosome condensation|GO:0010032=meiotic chromosome condensation|GO:0043007=maintenance of rDNA|GO:0070058=tRNA gene clustering|GO:0030466=chromatin silencing at silent mating-type cassette	GO:0003674|GO:0003674|GO:0030466|GO:0043007|GO:0010032|GO:0070058|GO:0007076|GO:0030466|GO:0043007|GO:0010032|GO:0070058|GO:0007076|GO:0000939|GO:0005730|GO:0000799|GO:0005737|GO:0000939|GO:0005730|GO:0000799|GO:0005737	CAL0001793	orf19.1883	orf19.1883	YCS4	Putative condensin complex subunit; cell-cycle regulated periodic mRNA expression	GO:0030466|GO:0010032|GO:0005737|GO:0007076|GO:0070058|GO:0003674|GO:0043007|GO:0000939|GO:0005730|GO:0000799	chromatin silencing at silent mating-type cassette||maintenance of rDNA||meiotic chromosome condensation||mitotic chromosome condensation||tRNA gene clustering	condensed chromosome inner kinetochore||cytoplasm||nuclear condensin complex||nucleolus	molecular_function
CAL0001998	0.0317159	Detected	-0.0317159	Detected	0	0.606816	Detected	0.882869	Detected	0.744842	0.0343034	680.703	585.567	633.135	1210	842.914	1026.46	CAL0001998	CAL0001998	CAL0001998 (alignment of 60bp with 100.00% identity) , Description: Predicted ORF in Assemblies 19, 20 and 21; possibly spurious ORF (Annotation Working Group prediction), Location: Complement (2577590..2576964) in Candida albicans Ca21chr1, Gene: orf19	GGTTAGAACAAGCTCAAGTGGGTGTTTATCAAGCAGTTCATGATTTTAGAAAATTGGTAA	CAL0001998	orf19.1140		orf19.8733|IPF17749.2|IPF13160.2|Contig4-2171_0003|CA0955|orf6.2176|CaO19.1140|IPF13160|CAWG_00261	Ca21chr1_C_albicans_SC5314	Ortholog of C. parapsilosis CDC317 : CPAR2_804530, Candida tenuis NRRL Y-1498 : CANTEDRAFT_99945, Debaryomyces hansenii CBS767 : DEHA2F10296g and Candida dubliniensis CD36 : CD36_11050	GO:0008150|GO:0003674|GO:0005575	GO:0003674=molecular_function	GO:0005575=cellular_component	GO:0008150=biological_process	GO:0003674|GO:0008150|GO:0005575	CAL0001998	orf19.1140	orf19.1140		Protein of unknown function; Spider biofilm repressed	GO:0005575|GO:0003674|GO:0008150	biological_process	cellular_component	molecular_function
CAL0002845	0.0350347	Detected	-0.0350347	Detected	0	0.52989	Detected	0.958973	Detected	0.744431	0.0757141	125.475	107.443	116.459	234.583	146.969	190.776	CAL0002845	CAL0002845	CAL0002845 (alignment of 60bp with 100.00% identity) , Description: Protein described as ferric reductase; alkaline upregulated by Rim101p; fluconazole-downregulated; upregulated in the presence of human neutrophils; possibly adherence-induced, Location:	CACAAAAGTACAGATGGGTTAAAGATGCACCAAATATTTATTTCTATAACGAGTCGTACG	CAL0002845	orf19.7112	FRP2	IPF5625.1|Contig4-2995_0020|orf6.8441|CA5586|CaO19.7112|CaJ7.0017|CaO19_7112|CaJ7_0017|IPF5625|CAWG_05367	Ca21chr7_C_albicans_SC5314	Putative ferric reductase; alkaline upregulated by Rim101p; fluconazole-downregulated; upregulated in the presence of human neutrophils; possibly adherence-induced; regulated by Sef1p, Sfu1p, and Hap43p	GO:0005506|GO:0050660|GO:0016491|GO:0009055|GO:0016021|GO:0055114	GO:0005506=iron ion binding|GO:0050660=flavin adenine dinucleotide binding|GO:0016491=oxidoreductase activity|GO:0009055=electron carrier activity	GO:0016021=integral to membrane	GO:0055114=oxidation-reduction process	GO:0050660|GO:0005506|GO:0009055|GO:0016491|GO:0055114|GO:0016021	CAL0002845	orf19.7112	orf19.7112	FRP2	Putative ferric reductase; alkaline induced by Rim101; fluconazole-downregulated; upregulated in the presence of human neutrophils; possibly adherence-induced; regulated by Sef1, Sfu1, and Hap43	GO:0005575|GO:0055114|GO:0016491	oxidation-reduction process	cellular_component	oxidoreductase activity
CAL0003426	0.141879	Detected	-0.141879	Detected	0	0.514968	Detected	0.972043	Detected	0.743506	0.109761	1750	1292.21	1521.1	3065.83	1883.88	2474.85	CAL0003426	CAL0003426	CAL0003426 (alignment of 60bp with 100.00% identity) , Description: Protein similar to S. cerevisiae Atg9p, required for an early step in autophagy; required for cytoplasm to vacuole trafficking of Lap41p, Location: Complement (1085083..1082225) in Cand	GGGTTACGAAATCGAAATCCAATTCAATCAATTGATCCAGCAATAATGACTGGGAATTAT	CAL0003426	orf19.5974	ATG9	orf19.13395|IPF21152.1|IPF32.2|Contig4-3042_0018|orf6.9063|CaO19.13395|CA6085|CaO19.5974|IPF32|CAWG_02816	Ca21chr3_C_albicans_SC5314	Protein similar to S. cerevisiae Atg9p, required for an early step in autophagy; required for cytoplasm to vacuole trafficking of Lap41p	GO:0005739|GO:0006995|GO:0003674|GO:0016020|GO:0000422|GO:0006914|GO:0034727|GO:0051260|GO:0000407|GO:0016021|GO:0000045|GO:0032258	GO:0003674=molecular_function	GO:0005739=mitochondrion|GO:0016020=membrane|GO:0000407=pre-autophagosomal structure|GO:0016021=integral to membrane	GO:0006995=cellular response to nitrogen starvation|GO:0000422=mitochondrion degradation|GO:0006914=autophagy|GO:0034727=piecemeal microautophagy of nucleus|GO:0051260=protein homooligomerization|GO:0000045=autophagic vacuole assembly|GO:0032258=CVT pathway	GO:0003674|GO:0032258|GO:0006914|GO:0006914|GO:0006995|GO:0051260|GO:0000045|GO:0000422|GO:0034727|GO:0016021|GO:0000407|GO:0005739|GO:0016020	CAL0003426	orf19.5974	orf19.5974	ATG9	Protein similar to S. cerevisiae Atg9; required for early step in autophagy; required for cytoplasm to vacuole trafficking of Lap41; Spider biofilm induced	GO:0032258|GO:0051260|GO:0000422|GO:0034727|GO:0003674|GO:0006995|GO:0006914|GO:0016021|GO:0000407|GO:0005739|GO:0000045	CVT pathway||autophagic vacuole assembly||autophagy||cellular response to nitrogen starvation||mitochondrion degradation||piecemeal microautophagy of nucleus||protein homooligomerization	integral to membrane||mitochondrion||pre-autophagosomal structure	molecular_function
CAL0004183	0.128723	Compromised	-0.128722	Compromised	2.38419e-07	0.718383	Detected	0.76708	Detected	0.742732	0.0297304	16.7297	12.5807	14.6552	25.6601	20.9265	23.2933	CAL0004183	CAL0004183	CAL0004183 (alignment of 60bp with 100.00% identity) , Description: Predicted ORF in Assemblies 19, 20 and 21, Location: 586425..588897 in Candida albicans Ca21chr4, Gene: orf19.2713 , :: Next best Hit, CAL0004426 (alignment of 15bp with 100.00% identi	GAAGACGCGGAATTGTCTATAAATGACTCTATACGCTATATGGCCAAATTTGATGAAATA	CAL0004183	orf19.2713	MSH5	orf19.10228|orf19.10229|IPF6415.2|IPF19655.2|Contig4-2673_0005|Contig4-2673_0006|orf6.2706|orf6.2729|orf6.2705|orf6.2730|CA1276|MSH5|orf19.2714|CA1294|MSH5.3f|CAWG_03517.1	Ca21chr4_C_albicans_SC5314	Ortholog(s) have role in reciprocal meiotic recombination and nucleus localization	GO:0030983|GO:0005634|GO:0006298|GO:0005524|GO:0007131	GO:0030983=mismatched DNA binding|GO:0005524=ATP binding	GO:0005634=nucleus	GO:0006298=mismatch repair|GO:0007131=reciprocal meiotic recombination	GO:0030983|GO:0005524|GO:0006298|GO:0007131|GO:0005634	CAL0004183	orf19.2713	orf19.2713		Ortholog(s) have role in reciprocal meiotic recombination and nucleus localization	GO:0005634|GO:0005524|GO:0007131|GO:0006298|GO:0030983	mismatch repair||reciprocal meiotic recombination	nucleus	ATP binding||mismatched DNA binding
CAL0001820	-0.0321999	Compromised	0.0321999	Compromised	0	0.439383	Compromised	1.04013	Detected	0.739756	0.134039	11.0034	10.3425	10.673	22.8	12.6821	17.741	CAL0001820	CAL0001820	CAL0001820 (alignment of 60bp with 100.00% identity) , Description: Predicted ORF in Assemblies 19, 20 and 21, Location: 1561038..1561481 in Candida albicans Ca21chr1, Gene: orf19.4439 , :: Next best Hit, CAL0004989 (alignment of 17bp with 100.00% iden	TGTGTATGTCTAATTGCCTTTTCAAGAACATGCACTTTTAAACTCACTCCTACTAGTCTT	CAL0001820	orf19.4439		orf19.11919|IPF22822.1|IPF3105.2|Contig4-2907_0004|orf6.7252|CaO19.11919|CA4652|CaO19.4439|IPF3105|CAWG_00687	Ca21chr1_C_albicans_SC5314	Ortholog of Candida albicans WO-1 : CAWG_00687						CAL0001820	orf19.4439	orf19.4439		Ortholog of <i>Candida albicans WO-1</i> : CAWG_00687		biological_process	cellular_component	molecular_function
CAL0000155	-0.149118	Detected	0.149118	Detected	2.38419e-07	0.730288	Detected	0.745634	Detected	0.737961	0.0385856	32.883	36.3465	34.6147	60.2453	50.2808	55.2631	CAL0000155	CAL0000155	CAL0000155 (alignment of 60bp with 100.00% identity) , Description: Predicted ORF in Assemblies 19, 20 and 21, Location: Complement (264608..263898) in Candida albicans Ca21chr7, Gene: orf19.6910 , :: Next best Hit, CAL0001342 (alignment of 15bp with 1	GAGGTCACCACTGAATATGGTTCTTTTAACTTGATCAAAGATTCTCAATTCTTTGTCAGA	CAL0000155	orf19.6910	PSF1	IPF2214.1|Contig4-3039_0023|orf6.7174|CaO19.6910|CA4593|CaJ7.0144|CaJ7_0144|CaO19_6910|IPF2214|CAWG_05481	Ca21chr7_C_albicans_SC5314	Ortholog(s) have role in DNA-dependent DNA replication initiation, double-strand break repair via break-induced replication, establishment of protein localization to chromatin	GO:0003674|GO:0071169|GO:0006270|GO:0000727|GO:0031298|GO:0000811|GO:0005829	GO:0003674=molecular_function	GO:0031298=replication fork protection complex|GO:0000811=GINS complex|GO:0005829=cytosol	GO:0071169=establishment of protein localization to chromatin|GO:0006270=DNA-dependent DNA replication initiation|GO:0000727=double-strand break repair via break-induced replication	GO:0003674|GO:0003674|GO:0000727|GO:0006270|GO:0071169|GO:0000727|GO:0006270|GO:0071169|GO:0031298|GO:0005829|GO:0000811|GO:0031298|GO:0005829|GO:0000811	CAL0000155	orf19.6910	orf19.6910	PSF1	Putative GINS complex subunit which is localized to DNA replication origins; implicated in assembly of the DNA replication machinery; flow model biofilm induced	GO:0003674|GO:0000727|GO:0031298|GO:0005829|GO:0006261|GO:0000811	DNA-dependent DNA replication||double-strand break repair via break-induced replication	GINS complex||cytosol||replication fork protection complex	molecular_function
CAL0005313	-0.0865297	Detected	0.0865297	Detected	0	0.763556	Detected	0.71057	Detected	0.737063	0.0147417	3798.22	3849.37	3823.79	6503.33	5690.95	6097.14	CAL0005313	CAL0005313	CAL0005313 (alignment of 60bp with 100.00% identity) , Description: Predicted ORF in Assemblies 19, 20 and 21; soluble protein in hyphae; flucytosine induced; macrophage-downregulated protein abundance; protein level decreased in stationary phase culture	GTTGCTCGTGTCACTTATGATATCACCTCCAAACCTCCTGCTACAGTTGAATGGGAATAG	CAL0005313	orf19.4813	GUA1	orf19.12276|IPF22419.1|IPF6105.2|Contig4-2674_0006|orf6.5219|CA3075|CaO19.4813|CaO19.12276|IPF6105|CAWG_00480	Ca21chr1_C_albicans_SC5314	Putative GMP synthase, involved in the final step of guanine biosynthesis; soluble protein in hyphae; flucytosine induced; macrophage-downregulated protein abundance; protein level decreases in stationary phase cultures	GO:0006177|GO:0046037|GO:0003922|GO:0005524|GO:0005829|GO:0006541	GO:0003922=GMP synthase (glutamine-hydrolyzing) activity|GO:0005524=ATP binding	GO:0005829=cytosol	GO:0006177=GMP biosynthetic process|GO:0046037=GMP metabolic process|GO:0006541=glutamine metabolic process	GO:0005524|GO:0003922|GO:0046037|GO:0006541|GO:0006177|GO:0005829	CAL0005313	orf19.4813	orf19.4813	GUA1	Putative GMP synthase, involved in the final step of guanine biosynthesis; soluble protein in hyphae; flucytosine induced; macrophage-downregulated protein abundance; protein level decreases in stationary phase cultures	GO:0003922|GO:0046037|GO:0005524|GO:0006177|GO:0005829	GMP biosynthetic process||GMP metabolic process	cytosol	ATP binding||GMP synthase (glutamine-hydrolyzing) activity
CAL0005913	0.236159	Detected	-0.236159	Detected	0	0.962266	Detected	0.510404	Detected	0.736335	0.153034	293.99	190.486	242.238	350.343	404.218	377.28	CAL0005913	CAL0005913	CAL0005913 (alignment of 60bp with 100.00% identity) , Description: Predicted ORF in Assemblies 19, 20 and 21, Location: Complement (1067309..1065306) in Candida albicans Ca21chr2, Gene: orf19.3547 , :: Next best Hit, CAL0001267 (alignment of 15bp with	CCGAAAAGTTGAAAAAAGCTATAAAGAAATTATCTTTGTCCAGCGATGACAAAGGAGCAA	CAL0005913	orf19.3547	PUF6	orf19.11031|IPF23709.1|IPF16996.2|Contig4-2204_0001|CA2667|orf6.4654|CaO19.11031|CaO19.3547|IPF16996|CAWG_04268	Ca21chr2_C_albicans_SC5314	Ortholog(s) have mRNA 3'-UTR binding, translation repressor activity, nucleic acid binding activity, role in negative regulation of translation, ribosomal large subunit biogenesis and large ribosomal subunit, nucleolus localization	GO:0017148|GO:0005730|GO:0015934|GO:0042273|GO:0003730|GO:0000900	GO:0003730=mRNA 3'-UTR binding|GO:0000900=translation repressor activity, nucleic acid binding	GO:0005730=nucleolus|GO:0015934=large ribosomal subunit	GO:0017148=negative regulation of translation|GO:0042273=ribosomal large subunit biogenesis	GO:0000900|GO:0003730|GO:0017148|GO:0042273|GO:0005730|GO:0015934	CAL0005913	orf19.3547	orf19.3547		Ortholog(s) have mRNA 3'-UTR binding, translation repressor activity, nucleic acid binding activity, role in negative regulation of translation, ribosomal large subunit biogenesis and large ribosomal subunit, nucleolus localization	GO:0000900|GO:0017148|GO:0015934|GO:0005730|GO:0003730|GO:0042273	negative regulation of translation||ribosomal large subunit biogenesis	large ribosomal subunit||nucleolus	mRNA 3'-UTR binding||translation repressor activity, nucleic acid binding
CAL0003022	0.0706949	Detected	-0.0706949	Detected	0	0.403878	Detected	1.06674	Detected	0.735309	0.162237	3752.33	3058.1	3405.22	7374.72	3929.19	5651.95	CAL0003022	CAL0003022	CAL0003022 (alignment of 60bp with 100.00% identity) , Description: Predicted ORF in Assemblies 19, 20 and 21; repressed by Rgt1p, Location: Complement (1306454..1305276) in Candida albicans Ca21chr4, Gene: orf19.1277 , :: Next best Hit, CAL0000451 (ali	GTTGTTGCTGAGAATGGATGGGATGACATTGGACCAGAAGCAGTAAACTATCAGTTCTAA	CAL0003022	orf19.1277		orf19.8864|IPF19348.2|IPF11858.2|Contig4-2741_0002|CA1411|orf6.2900|orf6.303|CaO19.1277|IPF11858|CAWG_03232	Ca21chr4_C_albicans_SC5314	Hap43p-repressed gene; repressed by Rgt1p; late-stage biofilm-induced gene	GO:0008150|GO:0003674|GO:0005575	GO:0003674=molecular_function	GO:0005575=cellular_component	GO:0008150=biological_process	GO:0003674|GO:0008150|GO:0005575	CAL0003022	orf19.1277	orf19.1277		Protein of unknown function; Rgt1, Hap43-repressed; flow model biofilm induced; Spider biofilm induced	GO:0003674|GO:0005575|GO:0008150	biological_process	cellular_component	molecular_function
CAL0003214	0.107575	Compromised	-0.107575	Compromised	0	0.141405	Compromised	1.32817	Compromised	0.734787	0.347278	6.24442	4.83547	5.53995	14.3395	5.31348	9.82647	CAL0003214	CAL0003214	CAL0003214 (alignment of 60bp with 100.00% identity) , Description: Predicted ORF in Assemblies 19, 20 and 21, Location: 552466..554016 in Candida albicans Ca21chrR, Gene: orf19.175 , :: Next best Hit, CAL0004005 (alignment of 15bp with 100.00% identit	TATCCTGGACAAATTTTAAAGAGTTCAGATTACTATCGTGGAAGAGTTTATCGTGATGGT	CAL0003214	orf19.175		orf19.7808|IPF12064.1|IPF27142.1|IPF17296.2|orf6.2911|Contig4-2484_0002|Contig4-2484_0004|orf6.1365|orf6.1366|CA1419|CaO19.7808|orf19.2293|orf19.2294|CaO19.175|IPF17296|CAWG_01590	Ca21chrR_C_albicans_SC5314	Ortholog of C. parapsilosis CDC317 : CPAR2_802450, Candida tenuis NRRL Y-1498 : CANTEDRAFT_113969, Debaryomyces hansenii CBS767 : DEHA2A13002g and Candida dubliniensis CD36 : CD36_27430	GO:0008150|GO:0003674|GO:0005575	GO:0003674=molecular_function	GO:0005575=cellular_component	GO:0008150=biological_process	GO:0003674|GO:0008150|GO:0005575	CAL0003214	orf19.175	orf19.175		Ortholog of <i>C. dubliniensis CD36</i> : Cd36_27430, <i>C. parapsilosis CDC317</i> : CPAR2_802450, <i>Candida tenuis NRRL Y-1498</i> : CANTEDRAFT_113969 and <i>Debaryomyces hansenii CBS767</i> : DEHA2A13002g	GO:0005575|GO:0003674|GO:0008150	biological_process	cellular_component	molecular_function
CAL0002375	0.0394371	Detected	-0.0394371	Detected	0	0.347773	Detected	1.12133	Detected	0.734554	0.199431	218.344	185.828	202.086	455.438	224.731	340.085	CAL0002375	CAL0002375	CAL0002375 (alignment of 60bp with 100.00% identity) , Description: Predicted ORF in Assemblies 19, 20 and 21, Location: Complement (1171268..1168632) in Candida albicans Ca21chrR, Gene: orf19.5852 , :: Next best Hit, CAL0001694 (alignment of 14bp with	GCTGTGTTGGATGACCAAGCTATGTTTAGTCTTATCCACCGGACTTTCTTTTCAGAATGA	CAL0002375	orf19.5852		orf19.13274|IPF21357.1|IPF3790.1|IPF12562.2|Contig4-2975_0001|Contig4-2975_0002|orf6.1953|orf6.4954|orf19.3520|CA2883|CaO19.5852|CaO19.13274|IPF3790|CAWG_01873	Ca21chrR_C_albicans_SC5314	Ortholog of Candida tenuis NRRL Y-1498 : CANTEDRAFT_115828, Debaryomyces hansenii CBS767 : DEHA2G23122g, Candida dubliniensis CD36 : CD36_30840 and Pichia stipitis Pignal : PICST_54809	GO:0008150|GO:0003674|GO:0005575	GO:0003674=molecular_function	GO:0005575=cellular_component	GO:0008150=biological_process	GO:0003674|GO:0008150|GO:0005575	CAL0002375	orf19.5852	orf19.5852		Protein of unknown function; rat catheter biofilm repressed	GO:0003674|GO:0005575|GO:0008150	biological_process	cellular_component	molecular_function
CAL0001554	0.0122623	Detected	-0.0122619	Detected	2.38419e-07	0.569928	Detected	0.895241	Detected	0.732584	0.0461713	134.501	118.865	126.683	244.418	164.552	204.485	CAL0001554	CAL0001554	CAL0001554 (alignment of 60bp with 100.00% identity) , Description: Transcriptionally regulated by iron; expression greater in high iron; downregulated in core caspofungin response; ketoconazole-repressed; shows colony morphology-related orf regulation b	CACCTGGTTTAGCTACTTTCTTTAAAAGAATGGATGATGCTGGTGCTTATCAAAGATTAC	CAL0001554	orf19.2452		orf19.9988|orf6.1246|IPF14850.2|IPF14849.3|Contig4-2200_0007|Contig4-2200_0010|orf6.294|CA0046|IPF14850|CaO19.2452|CAWG_00812	Ca21chr1_C_albicans_SC5314	Transcriptionally regulated by iron; expression greater in high iron; downregulated in core caspofungin response; ketoconazole-repressed; shows colony morphology-related gene regulation by Ssn6p; possibly subject to Kex2p processing	GO:0008150|GO:0003674|GO:0005575	GO:0003674=molecular_function	GO:0005575=cellular_component	GO:0008150=biological_process	GO:0003674|GO:0003674|GO:0008150|GO:0008150|GO:0005575|GO:0005575	CAL0001554	orf19.2452	orf19.2452		Protein of unknown function; induced in high iron; repressed in core caspofungin response; ketoconazole-repressed; colony morphology-related gene regulation by Ssn6; possibly subject to Kex2 processing	GO:0005575|GO:0003674|GO:0008150	biological_process	cellular_component	molecular_function
CAL0001777	0.165801	Detected	-0.165801	Detected	0	0.706601	Detected	0.757985	Detected	0.732293	0.0486919	94.5809	67.5608	81.0709	140.499	114.368	127.433	CAL0001777	CAL0001777	CAL0001777 (alignment of 60bp with 100.00% identity) , Description: Predicted ORF in Assemblies 19, 20 and 21, Location: Complement (1355224..1352822) in Candida albicans Ca21chr4, Gene: orf19.4420 , :: Next best Hit, CAL0006086 (alignment of 21bp with	CAATCAAGATCAGGTTCGCAGCCTAAAAAGAAACGGAAGAAGAAAGGAGGATTTGCATAG	CAL0001777	orf19.4420	RRN6	orf19.11898|IPF22843.1|IPF19947.1|Contig4-2875_0014|orf6.4219|CA2351|CaO19.4420|RRN6|CaO19.11898|IPF19947|CAWG_03216	Ca21chr4_C_albicans_SC5314	Predicted ORF in Assemblies 19, 20 and 21; possibly an essential gene, disruptants not obtained by UAU1 method	GO:0001179|GO:0042790|GO:0001013|GO:0070860	GO:0001179=RNA polymerase I transcription factor binding|GO:0001013=RNA polymerase I regulatory region DNA binding	GO:0070860=RNA polymerase I core factor complex	GO:0042790=transcription of nuclear large rRNA transcript from RNA polymerase I promoter	GO:0001013|GO:0001179|GO:0001013|GO:0001179|GO:0042790|GO:0042790|GO:0070860|GO:0070860	CAL0001777	orf19.4420	orf19.4420		Predicted component of the core factor rDNA transcription factor complex; required for transcription of 35S rRNA genes by RNA polymerase I in S. cerevisiae; possibly an essential gene, disruptants not obtained by UAU1 method	GO:0070860|GO:0001013|GO:0042790|GO:0001179	transcription of nuclear large rRNA transcript from RNA polymerase I promoter	RNA polymerase I core factor complex	RNA polymerase I regulatory region DNA binding||RNA polymerase I transcription factor binding
CAL0002541	0.214839	Compromised	-0.214839	Compromised	0	0.860563	Detected	0.599299	Detected	0.729931	0.100999	14.1492	9.44277	11.796	18.2	18.4	18.3	CAL0002541	CAL0002541	CAL0002541 (alignment of 60bp with 100.00% identity) , Description: Putative oligopeptide transporter, Location: Complement (415971..414016) in Candida albicans Ca21chrR, Gene: orf19.2583 , :: Next best Hit, CAL0005103 (alignment of 15bp with 100.00% i	AACAGAGGAATCCACGATGTTGATCATCCAATTGAAGCAATTGTATCTATCAAGTCATGA	CAL0002541	orf19.2583		orf19.10115|IPF24751.1|IPF2749.2|Contig4-2970_0012|Contig4-2970_0013|orf6.4684|orf19.2582.1|PTR2|CA2691|CA2690|PTR2.exon2|IPF2747.1|PTR2.exon1|CAWG_01534	Ca21chrR_C_albicans_SC5314	Putative oligopeptide transporter	GO:0016020|GO:0006857|GO:0015198	GO:0015198=oligopeptide transporter activity	GO:0016020=membrane	GO:0006857=oligopeptide transport	GO:0015198|GO:0006857|GO:0016020	CAL0002541	orf19.2583	orf19.2583	PTR2	Oligopeptide transporter involved in uptake of di-/tripeptides; highly induced during chlamydospore formation in both C. albicans and C. dubliniensis	GO:0016020|GO:0042937|GO:0042939|GO:0006857|GO:0042938|GO:0042936|GO:0015198	dipeptide transport||oligopeptide transport||tripeptide transport	membrane	dipeptide transporter activity||oligopeptide transporter activity||tripeptide transporter activity
CAL0002746	0.181514	Detected	-0.181514	Detected	0	0.857513	Detected	0.599791	Detected	0.728652	0.0820131	89.9839	62.892	76.438	118.491	119.499	118.995	CAL0002746	CAL0002746	CAL0002746 (alignment of 60bp with 100.00% identity) , Description: Predicted ORF in Assemblies 19, 20 and 21, Location: 211535..212116 in Candida albicans Ca21chr2, Gene: orf19.1999 , :: Next best Hit, CAL0003086 (alignment of 14bp with 100.00% identi	CCAGAGTTCGAAGTCGTTGCCAAAAGACTTACTTTACTTAGAATAGAGATTGAGAATTTG	CAL0002746	orf19.1999		orf19.9550|IPF18279.2|IPF4751.2|Contig4-2876_0002|orf6.6361|CA3943|CaO19.9550|CaO19.1999|IPF4751|CAWG_03900	Ca21chr2_C_albicans_SC5314	Predicted ORF in Assemblies 19, 20 and 21; transcription detected in high-resolution tiling array experiments	GO:0008150|GO:0003674|GO:0005575	GO:0003674=molecular_function	GO:0005575=cellular_component	GO:0008150=biological_process	GO:0003674|GO:0008150|GO:0005575	CAL0002746	orf19.1999	orf19.1999		Protein of unknown function; transcript detected on high-resolution tiling arrays	GO:0005575|GO:0003674|GO:0008150	biological_process	cellular_component	molecular_function
CAL0005685	-0.0222023	Detected	0.0222023	Detected	0	0.527838	Detected	0.923878	Detected	0.725858	0.0677868	187.206	173.541	180.374	355.406	227.826	291.616	CAL0005685	CAL0005685	CAL0005685 (alignment of 60bp with 100.00% identity) , Description: C-14 sterol reductase, has a role in ergosterol biosynthesis; mutation confers increased sensitivity to dyclonine, Location: Complement (1914692..1913346) in Candida albicans Ca21chr2,	CGGCGAGGATTGGGAAAAGTACGAAAAGCTAGTTCCTTATAAAATAATTCCTTATGTATA	CAL0005685	orf19.1598	ERG24	orf19.9166|IPF25723.1|IPF3764.2|Contig4-3095_0045|CA0300|orf6.1086|orf6.1911|CaO19.9166|CaO19.1598|CAWG_06017	Ca21chr2_C_albicans_SC5314	C-14 sterol reductase, has a role in ergosterol biosynthesis; mutation confers increased sensitivity to dyclonine	GO:0006696|GO:0050613|GO:0016020|GO:0005783|GO:0009405|GO:0036180|GO:0035690|GO:0055114	GO:0050613=delta14-sterol reductase activity	GO:0016020=membrane|GO:0005783=endoplasmic reticulum	GO:0006696=ergosterol biosynthetic process|GO:0009405=pathogenesis|GO:0036180=filamentous growth of a population of unicellular organisms in response to biotic stimulus|GO:0035690=cellular response to drug|GO:0055114=oxidation-reduction process	GO:0050613|GO:0050613|GO:0006696|GO:0009405|GO:0006696|GO:0035690|GO:0055114|GO:0036180|GO:0016020|GO:0005783	CAL0005685	orf19.1598	orf19.1598	ERG24	C-14 sterol reductase, has a role in ergosterol biosynthesis; mutation confers increased sensitivity to dyclonine; rat catheter and Spider biofilm repressed	GO:0016020|GO:0036180|GO:0005783|GO:0035690|GO:0050613|GO:0006696|GO:0009405	cellular response to drug||ergosterol biosynthetic process||filamentous growth of a population of unicellular organisms in response to biotic stimulus||pathogenesis	endoplasmic reticulum||membrane	delta14-sterol reductase activity
CAL0004519	-0.158904	Compromised	0.158904	Compromised	0	0.576639	Detected	0.87449	Detected	0.725565	0.0794983	12.1391	13.6009	12.87	24.4835	16.8	20.6417	CAL0004519	CAL0004519	CAL0004519 (alignment of 60bp with 100.00% identity) , Description: Putative GPI-anchored cell wall protein of unknown function; transcriptionally induced under high iron conditions; upregulated upon Als2p depletion; mRNA binds to She3p and is localized	TCTAACCAAATCACTGTTGGTTTTGCTGCTATTGCTGGTTTAGCCGCTATCTTATTATAA	CAL0004519	orf19.4765	PGA6	orf19.12229|orf6.4590|IPF10919.2|IPF17733.2|Contig4-2442_0006|CCW12|CA2625|CaO19.4765|IPF10919|CAWG_00521	Ca21chr1_C_albicans_SC5314	Putative GPI-anchored cell wall adhesin-like protein; transcriptionally induced under high iron conditions; upregulated upon Als2p depletion; mRNA binds to She3p and is localized to hyphal tips	GO:0008150|GO:0003674|GO:0009986|GO:0009277	GO:0003674=molecular_function	GO:0009986=cell surface|GO:0009277=fungal-type cell wall	GO:0008150=biological_process	GO:0003674|GO:0008150|GO:0009986|GO:0009986|GO:0009277	CAL0004519	orf19.4765	orf19.4765	PGA6	GPI-anchored cell wall adhesin-like protein; induced by high iron; upregulated upon Als2 depletion; mRNA binds She3 and is localized to hyphal tips; Spider biofilm repressed	GO:0003674|GO:0009277|GO:0009986|GO:0008150	biological_process	cell surface||fungal-type cell wall	molecular_function
CAL0004426	0.0919113	Detected	-0.0919113	Detected	0	0.553319	Detected	0.895887	Detected	0.724603	0.0650256	229.934	181.962	205.948	395.575	263.15	329.362	CAL0004426	CAL0004426	CAL0004426 (alignment of 60bp with 100.00% identity) , Description: Predicted ORF in Assemblies 19, 20 and 21, Location: 109086..112745 in Candida albicans Ca21chr3, Gene: orf19.5391 , :: Next best Hit, CAL0002497 (alignment of 20bp with 95.00% identit	TTACAAGGGACAATTGGATTATTGATCCCGTTGGTTTCGAAAAGTGAAGTTGAATTGTTA	CAL0004426	orf19.5391	RSE1	orf19.12846|IPF21794.1|IPF1063.2|Contig4-3071_0027|Contig4-3071_0028|orf6.8627|SAP130|CaO19.5391|CA5755|IPF1063|CaO19.12846|CAWG_02402	Ca21chr3_C_albicans_SC5314	Hap43p-induced gene	GO:0071004|GO:0000245|GO:0030620|GO:0005686	GO:0030620=U2 snRNA binding	GO:0071004=U2-type prespliceosome|GO:0005686=U2 snRNP	GO:0000245=spliceosomal complex assembly	GO:0030620|GO:0000245|GO:0071004|GO:0005686	CAL0004426	orf19.5391	orf19.5391		Predicted RNA splicing and ER to Golgi transport protein; Hap43-induced gene	GO:0030620|GO:0071004|GO:0005686|GO:0000245	spliceosomal complex assembly	U2 snRNP||U2-type prespliceosome	U2 snRNA binding
CAF0006950	0.0858707	Detected	-0.0858703	Detected	2.38419e-07	0.50229	Detected	0.945642	Detected	0.723966	0.093024	150.987	120.491	135.739	269.998	167.493	218.746	CAF0006950	CAF0006950	CAF0006950 (alignment of 60bp with 100.00% identity) , Description: Protein with microtubule-dependent localization to the Spitzenkorper, also localizes to cytokinetic ring in hyphae; cell-cycle dependent localization to bud tip (polarisome) and bud neck	GACTCTGAAGTTGATGAGTTATTAAAAGGGGTCAATGTAACTTCTGATGGAAATGTGGAT	CAF0006950	orf19.2416.1	MLC1	IPF24934.1|IPF7297.1|Contig4-2529_0004|CA3045|IPF7297.3|CAWG_01645	Ca21chrR_C_albicans_SC5314	Protein with microtubule-dependent localization to the Spitzenkorper, also localizes to cytokinetic ring in hyphae; cell-cycle dependent localization to bud tip (polarisome) and bud neck in yeast and pseudohyphal cells; sumoylation target	GO:0005826|GO:0031561|GO:0031521|GO:0005509|GO:0005634|GO:0031982|GO:0000142|GO:0006903|GO:0005829|GO:0031489|GO:0008104|GO:0032038|GO:0031560|GO:0000915|GO:0016460	GO:0005509=calcium ion binding|GO:0031489=myosin V binding|GO:0032038=myosin II heavy chain binding	GO:0005826=actomyosin contractile ring|GO:0031561=cellular bud tip polarisome|GO:0031521=spitzenkorper|GO:0005634=nucleus|GO:0031982=vesicle|GO:0000142=cellular bud neck contractile ring|GO:0005829=cytosol|GO:0031560=cellular bud neck polarisome|GO:0016460=myosin II complex	GO:0006903=vesicle targeting|GO:0008104=protein localization|GO:0000915=cytokinesis, actomyosin contractile ring assembly	GO:0005509|GO:0032038|GO:0031489|GO:0005509|GO:0032038|GO:0031489|GO:0000915|GO:0006903|GO:0008104|GO:0000915|GO:0006903|GO:0008104|GO:0000142|GO:0031521|GO:0031560|GO:0031561|GO:0005634|GO:0005829|GO:0016460|GO:0031982|GO:0005826|GO:0000142|GO:0031521|GO:0031560|GO:0031561|GO:0005634|GO:0005829|GO:0016460|GO:0031982|GO:0005826	CAF0006950	orf19.2416.1	orf19.2416.1	MLC1	Microtubule-dependent localized protein; at Spitzenkorper and cytokinetic ring in hyphae; cell-cycle dependent localization to tip polarisome, bud neck in yeast and pseudohyphae; sumoylation target; rat catheter, Spider biofilm repressed	GO:0005634|GO:0000915|GO:0032038|GO:0031982|GO:0016460|GO:0031561|GO:0031521|GO:0000142|GO:0005509|GO:0006903|GO:0005829|GO:0031560|GO:0071341|GO:0031489|GO:0071574|GO:0005826
CAL0003510	-0.0804074	Detected	0.0804074	Detected	0	0.574602	Detected	0.872037	Detected	0.723319	0.050526	204	205	204.5	389	267	328	CAL0003510	CAL0003510	NOTE: Has potential for cross hybridization with other orfs; CAL0003510 (alignment 60 bp with 100 % identity) , Description: Predicted ORF in Assemblies 19, 20 and 21; Plc1p-regulated, Location: 671384..672727 in Candida albicans Ca21chr4, Gene: orf19.26	ATCTATCAACCAGTACTTGCAGCTTTACAATGCAGAAGCAAACACAACAATAGAGAATTT	CAL0003510	orf19.2671		orf19.10186|orf6.154|IPF24612.1|IPF10564.2|Contig4-2584_0001|orf6.5563|CA3328|CaO19.2671|CaO19.10186|IPF10564	Ca21chr4_C_albicans_SC5314	Predicted ORF in Assemblies 19, 20 and 21; Plc1p-regulated; possibly an essential gene, disruptants not obtained by UAU1 method	GO:0050660|GO:0016491|GO:0005575|GO:0055114	GO:0050660=flavin adenine dinucleotide binding|GO:0016491=oxidoreductase activity	GO:0005575=cellular_component	GO:0055114=oxidation-reduction process	GO:0050660|GO:0016491|GO:0055114|GO:0005575	CAL0003510	orf19.2671	orf19.2671		Protein with a predicted FAD-dependent pyridine nucleotide reductase domains; putative oxidoreductase; Plc1-regulated; possibly an essential gene, disruptants not obtained by UAU1 method	GO:0005575|GO:0050660|GO:0055114|GO:0016491	oxidation-reduction process	cellular_component	flavin adenine dinucleotide binding||oxidoreductase activity
CAL0004822	0.0907643	Detected	-0.0907643	Detected	0	0.616538	Detected	0.829727	Detected	0.723132	0.035499	235.151	186.387	210.769	386.725	281.4	334.062	CAL0004822	CAL0004822	CAL0004822 (alignment of 60bp with 100.00% identity) , Description: Predicted ORF in Assemblies 19, 20 and 21; transcription is repressed in response to alpha pheromone in SpiderM medium, Location: 1734057..1734389 in Candida albicans Ca21chr3, Gene: or	CAGCTAAAGAGAACCAATCTGCTGAAGATACTACAGCCAACAAAATAGAAGAATCAAAGC	CAL0004822	orf19.6731		orf19.14023|IPF20437.1|IPF3650.1|Contig4-1872_0003|orf6.6880|CaO19.14023|CaO19.6731|CAWG_03065	Ca21chr3_C_albicans_SC5314	Predicted ORF in Assemblies 19, 20 and 21; transcription is repressed in response to alpha pheromone in SpiderM medium	GO:0008150|GO:0003674|GO:0005575	GO:0003674=molecular_function	GO:0005575=cellular_component	GO:0008150=biological_process	GO:0003674|GO:0008150|GO:0005575	CAL0004822	orf19.6731	orf19.6731		Protein of unknown function; repressed by alpha pheromone in SpiderM medium; Spider biofilm induced	GO:0005575|GO:0003674|GO:0008150	biological_process	cellular_component	molecular_function
CAL0001726	0.0536509	Detected	-0.0536509	Detected	0	0.612857	Detected	0.826582	Detected	0.719719	0.0265099	1318.14	1099.95	1209.05	2219.44	1614.37	1916.9	CAL0001726	CAL0001726	CAL0001726 (alignment of 60bp with 100.00% identity) , Description: Protein described as beta subunit of succinate-CoA ligase; transcription regulated by Mig1p and Tup1p; transcriptionally regulated by iron; expression greater in high iron; filament indu	TTCGAAGATTTGGACCCAGCTGCTGAAAAGATTGTCCAATTGGCTCCAAAGAACAATTAA		orf19.1860	LSC2			Putative succinate-CoA ligase beta subunit; transcription regulated by Mig1p and Tup1p; transcriptionally regulated by iron; expression greater in high iron; filament; protein present in exponential and stationary growth phase yeast cells		GO:0004774, GO:0004774, GO:0005524, GO:0046872, GO:0004775	GO:0005739	GO:0006104		CAL0001726	orf19.1860	orf19.1860	LSC2	Putative succinate-CoA ligase beta subunit; regulated by Mig1, Tup1; induced in high iron; protein present in exponential and stationary growth phase yeast cells; Spider biofilm repressed	GO:0004775|GO:0006104|GO:0005524|GO:0005739|GO:0004774	succinyl-CoA metabolic process	mitochondrion	ATP binding||succinate-CoA ligase (ADP-forming) activity||succinate-CoA ligase activity
CAL0000321	-0.103634	Detected	0.103633	Detected	-2.38419e-07	0.396904	Detected	1.04116	Detected	0.719032	0.167522	81.9123	85.0073	83.4598	178.473	96.3228	137.398	CAL0000321	CAL0000321	CAL0000321 (alignment of 60bp with 100.00% identity) , Description: Cell wall and secreted protein with suggested role in dispersal in host; mutation causes increased adhesion and biofilm formation; has stable propeptide; regulated by growth phase, phosp	ACCACTGTTGCTAAAGCTTCAGGTTCTGGTAAAGCTGCCATTAGTACTTTTGAAGGTGCC		orf19.3618	YWP1			Secreted yeast cell wall protein; possible role in dispersal in host; mutation causes increased adhesion and biofilm formation; stable propeptide; regulated by growth phase, phosphate, Ssk1p, Ssn6p, Efg1p, Efh1p, Hap43p; mRNA binds to She3p		GO:0003674	GO:0009986, GO:0030445, GO:0030445, GO:0005576, GO:0030445, GO:0009277, GO:0030445, GO:0005576, GO:0009986, GO:0030445, GO:0030446, GO:0009277, GO:0005576, GO:0009277	GO:0044406, GO:0044406, GO:0044010		CAL0000321	orf19.3618	orf19.3618	YWP1	Secreted yeast wall protein; possible role in dispersal in host; mutation increases adhesion and biofilm formation; propeptide; growth phase, phosphate, Ssk1/Ssn6/Efg1/Efh1/Hap43 regulated; mRNA binds She3; flow and Spider biofilm repressed	GO:0044010|GO:0009277|GO:0030446|GO:0003674|GO:0009986|GO:0044406|GO:0030445|GO:0005576	adhesion to host||single-species biofilm formation	cell surface||extracellular region||fungal-type cell wall||hyphal cell wall||yeast-form cell wall	molecular_function
CAL0005558	0.046617	Detected	-0.046617	Detected	0	0.585249	Detected	0.849803	Detected	0.717526	0.0361475	32.8877	27.7128	30.3002	56.5486	39.7083	48.1284	CAL0005558	CAL0005558	CAL0005558 (alignment of 60bp with 100.00% identity) , Description: Predicted ORF in Assemblies 19, 20 and 21, Location: Complement (1250990..1249944) in Candida albicans Ca21chr2, Gene: orf19.4106 , :: Next best Hit, CAL0004638 (alignment of 15bp with	CCAGAAGTTGCAAAGCTGTTTTTGAATGATATAAAGACCATAAACAGTTTAATGCCGGTT	CAL0005558	orf19.4106	YJR141W	orf19.11587|IPF23151.1|IPF2111.1|Contig4-2950_0005|orf6.6830|CA4316|CaO19.11587|CaO19.4106|IPF2111|CAWG_04355	Ca21chr2_C_albicans_SC5314	Ortholog of S. cerevisiae : YJR141W, C. glabrata CBS138 : CAGL0M00264g, C. parapsilosis CDC317 : CPAR2_104880 and Candida tenuis NRRL Y-1498 : CANTEDRAFT_126860	GO:0008150|GO:0003674|GO:0005575	GO:0003674=molecular_function	GO:0005575=cellular_component	GO:0008150=biological_process	GO:0003674|GO:0008150|GO:0005575	CAL0005558	orf19.4106	orf19.4106		Ortholog of <i>S. cerevisiae</i> : YJR141W, <i>C. glabrata CBS138</i> : CAGL0M00264g, <i>C. dubliniensis CD36</i> : Cd36_20520, <i>C. parapsilosis CDC317</i> : CPAR2_104880 and <i>Candida tenuis NRRL Y-1498</i> : CANTEDRAFT_126860	GO:0005575|GO:0003674|GO:0008150	biological_process	cellular_component	molecular_function
CAL0001821	-0.00922608	Detected	0.00922608	Detected	0	0.538917	Detected	0.89373	Detected	0.716324	0.0563539	250.902	228.44	239.671	462.303	304.941	383.622	CAL0001821	CAL0001821	CAL0001821 (alignment of 60bp with 100.00% identity) , Description: Predicted zinc-cluster protein; null mutant shows a defect in transcription of JEN1 lactate permease orf; flucytosine repressed; similar to S. cerevisiae Cat8p but mutant phenotype sugge	CGCAAGACCACAAACCATGATGATTACATATCACATAATGATAGTCATTTCTGGAAATGA	CAL0001821	orf19.5097	CAT8	orf19.12563|IPF9674.2|IPF28167.1|Contig4-2662_0002|Contig4-2662_0003|orf6.4032|CaO19.5097|CaO19.12563|CA2219|CAWG_00604	Ca21chr1_C_albicans_SC5314	Predicted zinc-cluster protein; null mutant shows a defect in transcription of JEN1 lactate permease gene; flucytosine repressed; similar to S. cerevisiae Cat8p but mutant phenotype suggests that it has a different set of target genes	GO:0070785|GO:0003700|GO:0030447|GO:1900443|GO:0045722|GO:0005634|GO:0035959|GO:0036180|GO:0000978|GO:0070783|GO:0061414|GO:0006351|GO:0001077|GO:0045944|GO:0008270	GO:0003700=sequence-specific DNA binding transcription factor activity|GO:0000978=RNA polymerase II core promoter proximal region sequence-specific DNA binding|GO:0001077=RNA polymerase II core promoter proximal region sequence-specific DNA binding transcription factor activity involved in positive regulation of transcription|GO:0008270=zinc ion binding	GO:0005634=nucleus	GO:0070785=negative regulation of growth of unicellular organism as a thread of attached cells|GO:0030447=filamentous growth|GO:1900443=regulation of filamentous growth of a population of unicellular organisms in response to biotic stimulus|GO:0045722=positive regulation of gluconeogenesis|GO:0035959=positive regulation of glyoxylate cycle by positive regulation of transcription from RNA polymera…	GO:0003700|GO:0008270|GO:0000978|GO:0001077|GO:0003700|GO:0008270|GO:0000978|GO:0001077|GO:0045722|GO:0045944|GO:0006351|GO:0030447|GO:0036180|GO:1900443|GO:0070783|GO:0070785|GO:0035959|GO:0061414|GO:0045722|GO:0045944|GO:0006351|GO:0030447|GO:0036180|GO:1900443|GO:0070783|GO:0070785|GO:0035959|GO:0061414|GO:0005634|GO:0005634	CAL0001821	orf19.5097	orf19.5097	CAT8	Zn(II)2Cys6 transcription factor; similar to S. cerevisiae Cat8 but mutant phenotype suggests different target genes; mutant displays increased filamentous/invasive growth; flucytosine repressed; rat catheter biofilm induced	GO:0001077|GO:0005737|GO:0008270|GO:0003700|GO:0070783|GO:0005634|GO:0036180|GO:0000978|GO:0030447|GO:0035959|GO:0006351|GO:0061414|GO:0070785|GO:0045722|GO:0045944|GO:1900443	filamentous growth||filamentous growth of a population of unicellular organisms in response to biotic stimulus||growth of unicellular organism as a thread of attached cells||negative regulation of growth of unicellular organism as a thread of attached cells||positive regulation of gluconeogenesis||positive regulation of glyoxylate cycle by positive regulation of transcription from RNA polymerase …	cytoplasm||nucleus	RNA polymerase II core promoter proximal region sequence-specific DNA binding||RNA polymerase II core promoter proximal region sequence-specific DNA binding transcription factor activity involved in positive regulation of transcription||sequence-specific DNA binding transcription factor activity||zinc ion binding
[truncated: 5,508 more rows]

## Sheet: Normalized_data
ProbeName	SC-30C	zcf32 delta_delta-30C	SC-30C	zcf32 delta_delta-30C	GeneName	SystematicName	Description	Sequence	Primary CGDID	ORF ID	Standard gene name (locus name)	Aliases	Chromosome	Description 1	GO_Avadis_	molecular_function	cellular_component	biological_process	GO	ProbeName	ORF ID	ID 2	Gene	Description	GO	Biological_process	cellular_component	molecular_function
[truncated: 5,758 more rows]

## Sheet: Up 
ProbeName	SC-30C	zcf32 delta_delta-30C	SC-30C	zcf32 delta_delta-30C	GeneName	SystematicName	Description	Sequence	Primary CGDID	ORF ID	Standard gene name (locus name)	Aliases	Chromosome	Description 1	GO_Avadis_	molecular_function	cellular_component	biological_process	GO	ProbeName	ORF ID	ID 2	Gene	Description	GO	Biological_process	cellular_component	molecular_function
[truncated: 438 more rows]

[truncated: 1 more sheets: Down]
