# Supplementary material for: ZCF32, a fungus specific Zn(II)2 Cys6 transcription factor, is a repressor of the biofilm development in the human pathogen Candida albicans
Source: Sci Rep. 2016 Aug 8;6:31124. doi: 10.1038/srep31124 (PMC4976313; doi:10.1038/srep31124)
Supplement: Supplementary Dataset 2 [file srep31124-s3.xls]

## Sheet: ReadMe
FunctionName	TotalFound	Up	Down		FunctionName	TotalFound	Total Differentials	Not observed	Total Probe Hits	Total Probes	Not observed	P_value	Remarks
Biofilm	253	167	86		Biofilm	253	607	354	1990	5758	3768	0.000795	The result is significant at p < .05.
Hyphal	107	73	34		Hyphal	107	607	500	475	5758	5283	0	The result is significant at p < .05.
Iron Homeostasis	85	61	24		Iron Homeostasis	85	607	522	115	5758	5643	0	The result is significant at p < .05.
Cell wall	49	34	15		Cell wall	49	607	558	346	5758	5412	0.051254	The result is not significant at p < .05
Oxidation	43	31	12		Oxidation	43	607	564	295	5758	5463	0.045401	The result is significant at p < .05.
Cell cycle	35	31	4		Cell cycle	35	607	572	261	5758	5497	0.186619	The result is not significant at p < .05
Stress	34	21	13		Stress	34	607	573	421	5758	5337	0.135518	The result is not significant at p < .05
Transcription factor	33	19	14		Transcription factor	33	607	574	323	5758	5435	0.926144	The result is not significant at p < .05
Drug	32	24	8		Drug	32	607	575	366	5758	5392	0.332247	The result is not significant at p < .05
Virulence	30	20	10		Virulence	30	607	577	182	5758	5576	0.543798	The result is not significant at p < .05
Mating	19	18	1		Mating	19	607	588	223	5758	5535	0.434273	The result is not significant at p < .05
Adhesion	14	8	6		Adhesion	14	607	593	107	5758	5651	0.433426	The result is not significant at p < .05
Metabolism	3	2	1		Heat shock	3	607	604	41	5758	5717	0.795515	The result is not significant at p < .05
Heat shock	3	0	3		Metabolism	3	607	604	31	5758	5727	1	The result is not significant at p < .05
Apoptosis	2	2	0		Apoptosis	2	607	605	32	5758	5726	0.767247	The result is not significant at p < .05
Respiration	1	1	0		Respiration	1	607	606	71	5758	5687	0.013314	The result is significant at p < .05.
Note :- P-Value is Calculated for each function using Fisher Exact Test

## Sheet: Biofilm
ProbeName	SC-30C	zcf32 delta_delta-30C	SC-30C	zcf32 delta_delta-30C	GeneName	SystematicName	Description	Sequence	Primary CGDID	ORF ID	Standard gene name (locus name)	Aliases	Chromosome	Description 1	GO_Avadis_	molecular_function	cellular_component	biological_process	GO	ProbeName	ORF ID	ID 2	Gene	Description	GO	Biological_process	cellular_component	molecular_function
CAL0006035	0	3.08283	80.82	644.64	CAL0006035	CAL0006035	CAL0006035 (alignment of 60bp with 100.00% identity) , Description: Putative cell wall protein; exogenously expressed protein is a substrate for Kex2p processing in vitro; expression is regulated upon white-opaque switching; alkaline downregulated, Locat	GATCCAGGTGCATATAATGTTGAACAACATTGGGGATTATACGGTGATCCATCATCTTAG	CAL0006035	orf19.2941	SCW4	orf19.10458|IPF24282.1|IPF8122.1|Contig4-2841_0015|CA2202|orf6.4005|CMP66|CaO19.10458|CaO19.2941|CAWG_01129	Ca21chr1_C_albicans_SC5314	Putative cell wall protein; exogenously expressed protein is a substrate for Kex2p processing in vitro; expression is regulated upon white-opaque switching; alkaline downregulated; possibly essential gene (UAU1 method); biofilm-induced	GO:0005975|GO:0043169|GO:0005575|GO:0004553	GO:0043169=cation binding|GO:0004553=hydrolase activity, hydrolyzing O-glycosyl compounds	GO:0005575=cellular_component	GO:0005975=carbohydrate metabolic process	GO:0043169|GO:0004553|GO:0005975|GO:0005575	CAL0006035	orf19.2941	orf19.2941	SCW4	Putative cell wall protein; substrate for Kex2p processing in vitro; expression regulated by white-opaque switch; alkaline repressed; possibly essential (UAU1 method); flow model biofilm induced; Spider biofilm induced	GO:0005575|GO:0004553|GO:0005975|GO:0003824	carbohydrate metabolic process	cellular_component	catalytic activity||hydrolase activity, hydrolyzing O-glycosyl compounds
CAL0002885	0	2.54794	35.78	196.98	CAL0002885	CAL0002885	CAL0002885 (alignment of 60bp with 100.00% identity) , Description: Predicted ORF in Assemblies 19, 20 and 21; exogenously expressed protein is a substrate for Kex2p processing in vitro; fluconazole-downregulated; possibly spurious ORF (Annotation Workin	ACAGCTACTGGTACAAGTGGTCCAGTTACCTGTAAAAAGAAGAAGAGAAGAAACTACTAA	CAL0002885	orf19.1239		orf19.8824|IPF12540.1|IPF29520.1|Contig4-2139_0003|CA2974|orf6.5078|CaO19.1239|IPF12540|CaO19.8824|CAWG_03264	Ca21chr4_C_albicans_SC5314	Secreted protein; exogenously expressed protein is a substrate for Kex2p processing in vitro; fluconazole-regulated	GO:0008150|GO:0003674|GO:0005575	GO:0003674=molecular_function	GO:0005575=cellular_component	GO:0008150=biological_process	GO:0003674|GO:0008150|GO:0005575	CAL0002885	orf19.1239	orf19.1239		Secreted protein; exogenously expressed protein is a substrate for Kex2 processing in vitro; fluconazole-regulated; Spider biofilm induced	GO:0005575|GO:0003674|GO:0008150	biological_process	cellular_component	molecular_function
CAL0001553	0	2.47653	250.67	1313.37	CAL0001553	CAL0001553	CAL0001553 (alignment of 60bp with 100.00% identity) , Description: Cell wall protein; putative GPI-anchor; downregulated in core caspofungin response; Hog1p-induced; regulated by Ssn6p; Mob2p-dependent hyphal regulation; possibly spurious ORF (Annotatio	CCAAACCACATTCTTGAAGGCATTGACTATTTTATTTGGTGGTGCTTTATTGTTCTTGTA	CAL0001553	orf19.2451	PGA45	orf19.9987|IPF19428.2|IPF14109.2|Contig4-1947_0002|orf6.1247|orf6.143|CA0380|CaO19.2451|IPF14109|CAWG_00811	Ca21chr1_C_albicans_SC5314	Cell wall protein; putative GPI-anchor; downregulated in core caspofungin response; Hog1p-induced; regulated by Ssn6p; Mob2p-dependent hyphal regulation; biofilm-induced	GO:0008150|GO:0003674|GO:0009986|GO:0005576|GO:0030445	GO:0003674=molecular_function	GO:0009986=cell surface|GO:0005576=extracellular region|GO:0030445=yeast-form cell wall	GO:0008150=biological_process	GO:0003674|GO:0003674|GO:0008150|GO:0008150|GO:0009986|GO:0005576|GO:0009986|GO:0030445|GO:0009986|GO:0005576|GO:0009986|GO:0030445	CAL0001553	orf19.2451	orf19.2451	PGA45	Putative GPI-anchored cell wall protein; repressed in core caspofungin response; Hog1-induced; regulated by Ssn6; Mob2-dependent hyphal regulation; flow model biofilm induced	GO:0003674|GO:0009986|GO:0030445|GO:0005576|GO:0008150	biological_process	cell surface||extracellular region||yeast-form cell wall	molecular_function
CAL0005499	0	2.39627	39.45	195.51	CAL0005499	CAL0005499	CAL0005499 (alignment of 60bp with 100.00% identity) , Description: Protein not essential for viability; transcription is repressed in response to alpha pheromone in SpiderM medium, Location: Complement (446421..443524) in Candida albicans Ca21chr2, Gen	GGTTCAGTTAATGATTTAACTTCGGTTTATTCTACCGATACTACAACTTCGGGATTTTCA	CAL0005499	orf19.1541		IPF6493|orf19.9115|IPF18788.2|IPF6493.2|Contig4-2847_0017|Contig4-2847_0018|CA0193|orf6.2304|orf6.821|CaO19.1541|CAWG_03991	Ca21chr2_C_albicans_SC5314	Protein not essential for viability; transcription is repressed in response to alpha pheromone in SpiderM medium	GO:0019825|GO:0005575|GO:0015671|GO:0020037	GO:0019825=oxygen binding|GO:0020037=heme binding	GO:0005575=cellular_component	GO:0015671=oxygen transport	GO:0019825|GO:0020037|GO:0015671|GO:0005575	CAL0005499	orf19.1541	orf19.1541		Protein with a globin-like domain; repressed by alpha pheromone in SpiderM medium; Spider biofilm induced	GO:0005575|GO:0015671|GO:0020037|GO:0005506|GO:0019825	oxygen transport	cellular_component	heme binding||iron ion binding||oxygen binding
CAL0002926	0	2.3514	181.24	870.7	CAL0002926	CAL0002926	CAL0002926 (alignment of 60bp with 100.00% identity) , Description: Putative GPI-anchored protein of unknown function; exogenously expressed protein is a substrate for Kex2p processing in vitro; transcription is repressed in response to alpha pheromone i	GGTCCTGGTTTTTACTCAACAATTTTCGCTGTTTTTGGCTTGTTTGCAATGATGATTTAA	CAL0002926	orf19.893	PGA17	orf19.8512|IPF26415.1|IPF3674.2|Contig4-3099_0006|orf6.7284|CA4679|CaO19.893|CaO19.8512|IPF3674|CAWG_04102	Ca21chr2_C_albicans_SC5314	Putative GPI-anchored protein; exogenously expressed protein substrate for Kex2p processing in vitro; transcription repressed in response to alpha pheromone in SpiderM medium; macrophage-induced gene; induced in oralpharyngeal candidiasis	GO:0008150|GO:0003674|GO:0009986	GO:0003674=molecular_function	GO:0009986=cell surface	GO:0008150=biological_process	GO:0003674|GO:0008150|GO:0009986	CAL0002926	orf19.893	orf19.893	PGA17	Putative GPI-anchored protein; exogenously expressed protein substrate for Kex2 processing in vitro; repressed by alpha pheromone in SpiderM medium; macrophage-induced; induced in oralpharyngeal candidiasis; Spider biofilm induced	GO:0003674|GO:0009986|GO:0008150	biological_process	cell surface	molecular_function
CAL0001293	0	2.30668	698.8	3254.66	CAL0001293	CAL0001293	CAL0001293 (alignment of 60bp with 100.00% identity) , Description: Predicted ORF in Assemblies 19, 20 and 21; opaque-specific transcription; fluconazole-downregulated; greater mRNA abundance in a cyr1 homozygous null mutant than in wild type; possibly s	CAAGCCATTGCTGAAAAGAAACAAGCCAATGCCAAAAGAGAGTCCGTAGTTTTAGCCTAA	CAL0001293	orf19.6329		IPF5723.1|IPF5720.1|Contig4-2795_0003|Contig4-2795_0004|orf6.5522|orf6.5529|CA3295|CaO19.6329|IPF5723|CA3296|IPF5723.exon2|IPF5723.exon1|CAWG_05349	Ca21chr6_C_albicans_SC5314	Opaque-specific transcript; fluconazole-downregulated; induced in cyr1 mutant; induced in oralpharyngeal candidasis	GO:0008150|GO:0003674|GO:0005575	GO:0003674=molecular_function	GO:0005575=cellular_component	GO:0008150=biological_process	GO:0003674|GO:0003674|GO:0008150|GO:0008150|GO:0005575|GO:0005575	CAL0001293	orf19.6329			Protein of unknown function; opaque-specific transcript; fluconazole-repressed; induced in cyr1 mutant and in oralpharyngeal candidasis; Spider biofilm induced	GO:0005575|GO:0003674|GO:0008150	biological_process	cellular_component	molecular_function
CAL0000618	0	2.15	882.09	4357.9	CAL0000618	CAL0000618	CAL0000618 (alignment of 60bp with 100.00% identity) , Description: GPI-anchored cell wall protein involved in hemoglobin utilization; expression is regulated by Rfg1p, Rim101p, Tbf1p, iron; repressed by Sfu1p, Hog1p, Tup1p; induced by serum, alkaline pH	GAATCTTCTGTTGCTCAATCTTCTTCTTCTGCTGCAGACGTTGCTTCTGTTTCCGTTGAA	CAL0000618	orf19.5636	RBT5	orf19.13081|orf6.4505|IPF21544.1|IPF19952.1|CA2558|CaO19.13081|CaO19.5636|CAWG_03771	Ca21chr4_C_albicans_SC5314	GPI-anchored cell wall protein involved in hemoglobin utilization; regulated by Rfg1p, Rim101p, Tbf1p, iron; repressed by Sfu1p, Hog1p, Tup1p; induced by serum, alkaline pH, ketoconazole, ciclopirox olamine, geldamycin, Hap43p, biofilm	GO:0006879|GO:0020028|GO:0009986|GO:0005886|GO:0009277|GO:0044011|GO:0005576|GO:0030445|GO:0020037	GO:0020037=heme binding	GO:0009986=cell surface|GO:0005886=plasma membrane|GO:0009277=fungal-type cell wall|GO:0005576=extracellular region|GO:0030445=yeast-form cell wall	GO:0006879=cellular iron ion homeostasis|GO:0020028=hemoglobin import|GO:0044011=single-species biofilm formation on inanimate substrate	GO:0020037|GO:0020037|GO:0020037|GO:0020037|GO:0020028|GO:0006879|GO:0044011|GO:0020028|GO:0006879|GO:0044011|GO:0009277|GO:0005886|GO:0009986|GO:0009986|GO:0030445|GO:0005576|GO:0009277|GO:0009277|GO:0009277|GO:0005886|GO:0009986|GO:0009986|GO:0030445|GO:0005576|GO:0009277|GO:0009277	CAL0000618	orf19.5636	orf19.5636	RBT5	GPI-linked cell wall protein; hemoglobin utilization; Rfg1, Rim101, Tbf1, Fe regulated; Sfu1, Hog1, Tup1, serum, alkaline pH, antifungal drugs, geldamycin repressed; Hap43 induced; required for RPMI biofilms; Spider biofilm induced	GO:0006879|GO:0020037|GO:0009277|GO:0009986|GO:0030445|GO:0044011|GO:0043709|GO:0005576|GO:0020028|GO:0005886	cell adhesion involved in single-species biofilm formation||cellular iron ion homeostasis||hemoglobin import||single-species biofilm formation on inanimate substrate	cell surface||extracellular region||fungal-type cell wall||plasma membrane||yeast-form cell wall	heme binding
CAL0001577	0	2.14695	42.16	175.78	CAL0001577	CAL0001577	CAL0001577 (alignment of 60bp with 100.00% identity) , Description: Predicted ORF in Assemblies 19, 20 and 21; exogenously expressed protein is a substrate for Kex2p processing in vitro; transcription is repressed in response to alpha pheromone in Spider	ATCTGGATCTGGATCAGGTACTAGTACAATTACAACTGGTGGTTCCTCTAGTGGAGGATC	CAL0001577	orf19.2460		orf19.9997|IPF6696.2|IPF18403.2|Contig4-2709_0008|orf6.3562|orf6.4975|CA1873|CaO19.2460|IPF6696|CAWG_00818	Ca21chr1_C_albicans_SC5314	Predicted ORF in Assemblies 19, 20 and 21; exogenously expressed protein is a substrate for Kex2p processing in vitro; transcription is repressed in response to alpha pheromone in SpiderM medium	GO:0008150|GO:0003674|GO:0005575	GO:0003674=molecular_function	GO:0005575=cellular_component	GO:0008150=biological_process	GO:0003674|GO:0003674|GO:0008150|GO:0008150|GO:0005575|GO:0005575	CAL0001577	orf19.2460	orf19.2460		Protein of unknown function; substrate for Kex2 processing in vitro; repressed by alpha pheromone in SpiderM medium; Spider biofilm induced; Bcr1-repressed in a/a RPMI biofilms	GO:0005575|GO:0003674|GO:0008150	biological_process	cellular_component	molecular_function
CAL0005042	0	2.07193	185.16	732.88	CAL0005042	CAL0005042	CAL0005042 (alignment of 60bp with 100.00% identity) , Description: Polo-like kinase; probably essential for viability; depletion causes defects in spindle elongation and causes Cdc35p-dependent filamentation; member of conserved Mcm1p regulon; virulence	TCCGGACTGTATGGAGAAGATAATGGTCATCAAAGAAGCTATCAAGAAAAAAGCATTTAA		orf19.6010	CDC5			Polo-like kinase; member of conserved Mcm1p regulon; depletion causes defects in spindle elongation and Cdc35p-dependent filamentation; virulence-group-correlated expression; likely an essential gene; disruptants not obtained by UAU1 method		GO:0004672, GO:0004674, GO:0005524, GO:0004713	GO:0005935, GO:0000228, GO:0005819, GO:0005816, GO:0005829	GO:0001402, GO:1900461, GO:2000220, GO:0044182, GO:0000915, GO:0000712, GO:0090306, GO:0010687, GO:0006468, GO:0031031, GO:0034605, GO:0070194, GO:0010696, GO:0090307, GO:0030447, GO:0009267, GO:0036180, GO:0036170, GO:0071216		CAL0005042	orf19.6010	orf19.6010	CDC5	Polo-like kinase; member of conserved Mcm1 regulon; depletion causes defects in spindle elongation and Cdc35-dependent filamentation; virulence-group-correlated expression; likely essential (UAU1 method); Spider biofilm repressed	GO:0009267|GO:0090306|GO:0004713|GO:0004672|GO:0036180|GO:0000712|GO:1901648|GO:0044732|GO:0000915|GO:0071216|GO:0030447|GO:0006468|GO:0070194|GO:0044182|GO:0005524|GO:0036170|GO:0005816|GO:1901673|GO:1900461|GO:0031031|GO:0010696|GO:0005829|GO:0005819|GO:2000220|GO:0001402|GO:0005935|GO:0034605|GO:0007105|GO:0097431|GO:0000228|GO:0090307|GO:2000431	cellular response to biotic stimulus||cellular response to heat||cellular response to starvation||cytokinesis, actomyosin contractile ring assembly||cytokinesis, site selection||filamentous growth||filamentous growth of a population of unicellular organisms||filamentous growth of a population of unicellular organisms in response to biotic stimulus||filamentous growth of a population of unicellula…	cellular bud neck||cytosol||mitotic spindle pole||mitotic spindle pole body||nuclear chromosome||spindle||spindle pole body	ATP binding||protein kinase activity||protein tyrosine kinase activity
CAL0006291	0	2.04638	111.34	432.96	CAL0006291	CAL0006291	CAL0006291 (alignment of 60bp with 100.00% identity) , Description: Predicted ORF in Assemblies 19, 20 and 21; expression is regulated upon white-opaque switching; transcription is repressed in response to alpha pheromone in SpiderM medium, Location: 143	AGACGAACCTCCATACCCAGTTTATAATAGTGATAAACAACATGCAAGATTTGATGACGA	CAL0006291	orf19.2253		orf19.9793|IPF25047.1|IPF16720.2|Contig4-2665_0006|orf6.5893|CA3585|CaO19.9793|AQR3|CaO19.2253|IFT1|CAWG_05797	Ca21chr2_C_albicans_SC5314	Predicted ORF in Assemblies 19, 20 and 21; expression is regulated upon white-opaque switching; transcription is repressed in response to alpha pheromone in SpiderM medium	GO:0008150|GO:0003674|GO:0005575	GO:0003674=molecular_function	GO:0005575=cellular_component	GO:0008150=biological_process	GO:0003674|GO:0008150|GO:0005575	CAL0006291	orf19.2253	orf19.2253		Protein of unknown function; expression regulated by white-opaque switch; repressed by alpha pheromone in SpiderM medium; Spider biofilm induced	GO:0003674|GO:0005575|GO:0008150	biological_process	cellular_component	molecular_function
CAL0000076	0	2.03237	21.55	82.99	CAL0000076	CAL0000076	CAL0000076 (alignment of 60bp with 100.00% identity) , Description: Predicted ORF in Assemblies 19, 20 and 21; possibly spurious ORF (Annotation Working Group prediction), Location: Complement (945401..943908) in Candida albicans Ca21chrR, Gene: orf19.5	CATAAGAATTCTAAAGGTGGTAGTATAAATTTCATGATCACTACACCCAAGAATCCACCA	CAL0000076	orf19.510		orf19.8141|IPF11319.2|IPF29794.1|orf6.7060|Contig4-3063_0003|Contig4-3063_0005|CA4500|CaO19.510|CaO19.8141|GLB|IPF11319|CAWG_01759	Ca21chrR_C_albicans_SC5314	Ortholog of C. parapsilosis CDC317 : CPAR2_202120, Debaryomyces hansenii CBS767 : DEHA2F21164g, Candida dubliniensis CD36 : CD36_29540 and Pichia stipitis Pignal : PICST_64054	GO:0008150|GO:0003674|GO:0005575	GO:0003674=molecular_function	GO:0005575=cellular_component	GO:0008150=biological_process	GO:0003674|GO:0003674|GO:0008150|GO:0008150|GO:0005575|GO:0005575	CAL0000076	orf19.510	orf19.510		Protein of unknown function; Spider biofilm induced	GO:0005575|GO:0003674|GO:0008150	biological_process	cellular_component	molecular_function
CAL0000715	0	1.99	296.11	1287.42	CAL0000715	CAL0000715	CAL0000715 (alignment of 60bp with 100.00% identity) , Description: Plasma membrane protein involved in heme-iron utilization; allows utilization of hemin and hemoglobin as iron sources in host tissues; predicted GPI anchor; hypoxia, ketoconazole, ciclop	TCTGTTGCTCAATCTTCTTCTTCTGCTAATGTTGCTTCCGTGTCTGCTGAAACAGCCAAC	CAL0000715	orf19.5674	PGA10	orf19.13119|RBT51|RBT8|IPF21543.1|IPF20169.1|Contig4-2948_0005|orf6.6914|CRW2|CaO19.5674|CA4381|CaO19.13119|IPF20169|CAWG_03738	Ca21chr4_C_albicans_SC5314	Plasma membrane protein of heme-iron utilization; allows utilization of hemin and hemoglobin as iron sources in host tissues; predicted GPI anchor; biofilm, hypoxia, ketoconazole, ciclopirox, or hyphal-induced; upregulated by Rim101p at pH8	GO:0006879|GO:0020028|GO:0009986|GO:0009277|GO:0044011|GO:0020037	GO:0020037=heme binding	GO:0009986=cell surface|GO:0009277=fungal-type cell wall	GO:0006879=cellular iron ion homeostasis|GO:0020028=hemoglobin import|GO:0044011=single-species biofilm formation on inanimate substrate	GO:0020037|GO:0020037|GO:0020037|GO:0020037|GO:0020028|GO:0006879|GO:0044011|GO:0044011|GO:0020028|GO:0006879|GO:0044011|GO:0044011|GO:0009986|GO:0009986|GO:0009277|GO:0009986|GO:0009986|GO:0009277	CAL0000715	orf19.5674	orf19.5674	PGA10	"GPI anchored membrane protein; utilization of hemin and hemoglobin for Fe in host; Rim101 at ph8/hypoxia/ketoconazole/ciclopirox/hypha-induced; required for RPMI biofilm formation, Bcr1-induced in a/a biofilm; rat catheter biofilm repressed"	GO:0009277|GO:0006879|GO:0020037|GO:0009986|GO:0044011|GO:0020028	cellular iron ion homeostasis||hemoglobin import||single-species biofilm formation on inanimate substrate	cell surface||fungal-type cell wall	heme binding
CAL0000219	0	1.98051	177.06	657.79	CAL0000219	CAL0000219	CAL0000219 (alignment of 60bp with 100.00% identity) , Description: Chitinase, major; functional homolog of S. cerevisiae Cts1p; 4 N-glycosylation motifs; possible O-mannosylated region; putative signal peptide; hyphal-repressed; farnesol upregulated in	CTTCGCACCCTTACAACGACTTATCAAATATTGACAACTAGAACACATATTGAAACAGTT	CAL0000219	orf19.7586	CHT3	Contig4-3108_0002|IPF696.1|orf6.8934|CaO19.7586|CA5987|CAWG_02272	Ca21chrR_C_albicans_SC5314	Major chitinase; secreted; functional homolog of S. cerevisiae Cts1p; 4 N-glycosylation motifs; possible O-mannosylation; putative signal peptide; hyphal-repressed; farnesol upregulated in biofilm; regulated by Efg1p, Cyr1p, Ras1p	GO:0009986|GO:0043169|GO:0005975|GO:0005783|GO:0000282|GO:0000057|GO:0005576|GO:0005635|GO:0007109|GO:0008843|GO:0009277|GO:0004568|GO:0005935	GO:0043169=cation binding|GO:0008843=endochitinase activity|GO:0004568=chitinase activity	GO:0009986=cell surface|GO:0005783=endoplasmic reticulum|GO:0005576=extracellular region|GO:0005635=nuclear envelope|GO:0009277=fungal-type cell wall|GO:0005935=cellular bud neck	GO:0005975=carbohydrate metabolic process|GO:0000282=cellular bud site selection|GO:0000057=ribosomal large subunit export from nucleus|GO:0007109=cytokinesis, completion of separation	GO:0004568|GO:0004568|GO:0004568|GO:0004568|GO:0043169|GO:0008843|GO:0004568|GO:0004568|GO:0004568|GO:0004568|GO:0043169|GO:0008843|GO:0007109|GO:0000282|GO:0005975|GO:0007109|GO:0000282|GO:0005975|GO:0009986|GO:0009986|GO:0009986|GO:0005576|GO:0005576|GO:0005576|GO:0005576|GO:0009277|GO:0005783|GO:0005635|GO:0005935|GO:0009986|GO:0009986|GO:0009986|GO:0005576|GO:0005576|GO:0005576|GO:0005576|GO:…	CAL0000219	orf19.7586	orf19.7586	CHT3	Major chitinase; secreted; functional homolog of S. cerevisiae Cts1p; 4 N-glycosylation motifs; possible O-mannosylation; putative signal peptide; hyphal-repressed; farnesol upregulated in biofilm; regulated by Efg1p, Cyr1p, Ras1p	GO:0005783|GO:0005635|GO:0007109|GO:0005935|GO:0009277|GO:0009986|GO:0006032|GO:0004568|GO:0005576|GO:0000282|GO:0005975|GO:0008843	carbohydrate metabolic process||cellular bud site selection||chitin catabolic process||cytokinesis, completion of separation	cell surface||cellular bud neck||endoplasmic reticulum||extracellular region||fungal-type cell wall||nuclear envelope	chitinase activity||endochitinase activity
CAL0002701	0	1.90607	153.17	540.42	CAL0002701	CAL0002701	CAL0002701 (alignment of 60bp with 100.00% identity) , Description: Chitin synthase; essential; required for primary septum synthesis in yeast-form cells and hyphae; one of multiple chitin synthases; enzymatically activated by proteolytic processing; com	TCGAAGAGTAAATGGATGAAACGAGGATATACCGCGCCGAGTCACAATCCATTAAATTAG		orf19.5188	CHS1			Chitin synthase; essential; required for primary septum synthesis in yeast-form cells and hyphae; one of multiple chitin synthases; enzymatically activated by proteolytic processing; complements defects of S. cerevisiae chs1 or chs2 mutant		GO:0004100, GO:0004100, GO:0004100, GO:0004100, GO:0004100	GO:0016020, GO:0009986, GO:0030428, GO:0005935	GO:0006038, GO:0009405, GO:0006038, GO:0006038, GO:0000917, GO:0000916		CAL0002701	orf19.5188	orf19.5188	CHS1	Chitin synthase; essential; for primary septum synthesis in yeast and hyphae; 1 of several chitin synthases; enzymatically activated by proteolytic processing; complements defects of S. cerevisiae chs1 or chs2; Spider biofilm repressed	GO:0016020|GO:0090529|GO:0006038|GO:0030428|GO:0005935|GO:0009986|GO:0004100|GO:0009405|GO:0000916	actomyosin contractile ring contraction||cell septum assembly||cell wall chitin biosynthetic process||pathogenesis	cell septum||cell surface||cellular bud neck||membrane	chitin synthase activity
CAL0004242	0	1.80973	857.6	2830.36	CAL0004242	CAL0004242	CAL0004242 (alignment of 60bp with 100.00% identity) , Description: Putative GPI-anchored protein of unknown function; repressed during cell wall reorfration, Location: Complement (495160..493613) in Candida albicans Ca21chr4, Gene: orf19.2758 , :: Next	GTTGGTGCTACCATTATCACAAGTAATGTGACTGGTTTCCTTTCTTTAGTGATTTCTCTT	CAL0004242	orf19.2758	PGA38	orf19.10273|orf19.10272|IPF11998.3|IPF17815.2|orf6.1331|orf6.3591|orf6.1332|orf6.3590|CA1898|orf19.2759|IPF11998|IPF11998.2|CAWG_03551	Ca21chr4_C_albicans_SC5314	Putative GPI-anchored protein; adhesin-like protein; repressed during cell wall regeneration; possibly an essential gene, disruptants not obtained by UAU1 method	GO:0008150|GO:0003674|GO:0009986	GO:0003674=molecular_function	GO:0009986=cell surface	GO:0008150=biological_process	GO:0003674|GO:0008150|GO:0009986	CAL0004242	orf19.2758	orf19.2758	PGA38	Putative adhesin-like GPI-anchored protein; repressed during cell wall regeneration; possibly an essential gene, disruptants not obtained by UAU1 method; rat catheter and Spider biofilm repressed	GO:0003674|GO:0009986|GO:0008150	biological_process	cell surface	molecular_function
CAL0003156	0	1.76157	82.2	262.38	CAL0003156	CAL0003156	CAL0003156 (alignment of 60bp with 100.00% identity) , Description: Component of actomyosin ring at bud neck; cell-cycle regulated serine phosphorylation at CDK sites regulates association with formins Bni1p and Bnr1p, Iqg1p degradation, and ring disasse	GCATTGCAGTATGAGAACAAAACTAAATTTGAATTGTTCGATGGTATGGCAACGTTTGAT	CAL0003156	orf19.6536	IQG1	orf19.13889|IPF20657.1|IPF5165.2|Contig4-3024_0013|Contig4-3024_0015|orf6.7624|CA4939|CaO19.13889|CaO19.6536|CaJ7_0211|CaO19_6536|CaJ7.0211|CAWG_05535	Ca21chr7_C_albicans_SC5314	Component of actomyosin ring at bud neck; cell-cycle regulated serine phosphorylation at CDK sites regulates association with formins Bni1p and Bnr1p, Iqg1p degradation, and ring disassembly; mutation causes severe cytokinetic defects	GO:0008092|GO:0005516|GO:0051056|GO:0007264|GO:0032187|GO:0005816|GO:0003779|GO:0071519|GO:0000142|GO:0030428|GO:0005099|GO:0071520|GO:0000915	GO:0008092=cytoskeletal protein binding|GO:0005516=calmodulin binding|GO:0003779=actin binding|GO:0005099=Ras GTPase activator activity	GO:0005816=spindle pole body|GO:0000142=cellular bud neck contractile ring|GO:0030428=cell septum	GO:0051056=regulation of small GTPase mediated signal transduction|GO:0007264=small GTPase mediated signal transduction|GO:0032187=actomyosin contractile ring localization|GO:0071519=actin filament bundle assembly involved in cytokinetic actomyosin contractile ring assembly|GO:0071520=actin filament bundle convergence involved in cytokinetic actomyosin contractile ring assembly|GO:0000915=cytokin…	GO:0005099|GO:0008092|GO:0003779|GO:0005516|GO:0007264|GO:0051056|GO:0032187|GO:0000915|GO:0071520|GO:0071519|GO:0000142|GO:0005816|GO:0030428	CAL0003156	orf19.6536	orf19.6536	IQG1	"Actomyosin ring component at bud neck; cell-cycle regulated ser phosphorylation at CDK sites regulate association with Bni1/Bnr1, Iqg1 degradation, and ring disassembly; mutation causes cytokinetic defects; rat catheter biofilm repressed"	GO:0032187|GO:0005816|GO:0005099|GO:0030428|GO:0000142|GO:0007264|GO:0005516|GO:0071574|GO:0071519|GO:0000915|GO:0007165|GO:0008092|GO:0003779|GO:0071341|GO:0071520|GO:0051056|GO:0005096	actin filament bundle assembly involved in cytokinetic actomyosin contractile ring assembly||actin filament bundle convergence involved in cytokinetic actomyosin contractile ring assembly||actomyosin contractile ring localization||cytokinesis, actomyosin contractile ring assembly||protein localization to medial cortex||regulation of small GTPase mediated signal transduction||signal transduction||…	cell septum||cellular bud neck contractile ring||medial cortical node||spindle pole body	GTPase activator activity||Ras GTPase activator activity||actin binding||calmodulin binding||cytoskeletal protein binding
CAL0006153	0	1.75	644.26	2431.61	CAL0006153	CAL0006153	CAL0006153 (alignment of 60bp with 100.00% identity) , Description: Exo-1,3-beta-glucanase, major exoglucanase; member of family 5 glycosyl hydrolases; affects sensitivity to inhibitors of chitin and glucan synthesis; not required for yeast-to-hyphal tra	GGTCTTTTCCCACAACCAGTTACTGATAGACAATTCCCAAACCAATGTGGCTTTCACTGA		orf19.2990	XOG1			Exo-1,3-beta-glucanase; 5 glycosyl hydrolase family member; affects sensitivity to chitin and glucan synthesis inhibitors; not required for yeast-to-hyphal transition or for virulence in mouse systemic infection; Hap43p-induced gene		GO:0004338, GO:0004338, GO:0004338, GO:0004338, GO:0004338, GO:0050839, GO:0043169, GO:0046557	GO:0009986, GO:0005576, GO:0005576, GO:0005576, GO:0005576, GO:0009277, GO:0000935	GO:0031505, GO:0031589, GO:0006073		CAL0006153	orf19.2990	orf19.2990	XOG1	Exo-1,3-beta-glucanase; 5 glycosyl hydrolase family member; affects sensitivity to chitin and glucan synthesis inhibitors; not required for yeast-to-hypha transition or for virulence in mice; Hap43-induced; Spider biofilm induced	GO:0050839|GO:0006073|GO:0031505|GO:0031589|GO:0009277|GO:0044407|GO:0009986|GO:0044011|GO:0005576|GO:0004338|GO:0000935|GO:0046557	cell-substrate adhesion||cellular glucan metabolic process||fungal-type cell wall organization||single-species biofilm formation in or on host organism||single-species biofilm formation on inanimate substrate	barrier septum||cell surface||extracellular region||fungal-type cell wall	cell adhesion molecule binding||glucan endo-1,6-beta-glucosidase activity||glucan exo-1,3-beta-glucosidase activity
CAL0002204	0	1.74	46.14	181.835	CAL0002204	CAL0002204	CAL0002204 (alignment of 60bp with 100.00% identity) , Description: Chitinase, required for normal filamentous growth; mRNA binds to She3p and is localized to buds of yeast-form cells and hyphal tips; downregulated in core caspofungin response; induced i	AACTCTTTGAATAGTGTTTGGTTTCCTGTTCCATTCTTATTGGCTGCCTTTGCCTTCTAA	CAL0002204	orf19.3895	CHT2	orf19.11376|orf6.2344|IPF19719.2|IPF15860.2|Contig4-2459_0002|CA1051|CaO19.3895|CAWG_04786	Ca21chr5_C_albicans_SC5314	GPI-linked chitinase required for normal filamentous growth; downregulated in core caspofungin response; induced in yeast cells; fluconazole, Cyr1p-, Efg1p-, pH-regulated; mRNA binds She3p, is localized to yeast-form buds and hyphal tips	GO:0030447|GO:0009986|GO:0005975|GO:0043169|GO:0009277|GO:0044182|GO:0036170|GO:0005576|GO:0030445|GO:0004568|GO:0009267	GO:0043169=cation binding|GO:0004568=chitinase activity	GO:0009986=cell surface|GO:0009277=fungal-type cell wall|GO:0005576=extracellular region|GO:0030445=yeast-form cell wall	GO:0030447=filamentous growth|GO:0005975=carbohydrate metabolic process|GO:0044182=filamentous growth of a population of unicellular organisms|GO:0036170=filamentous growth of a population of unicellular organisms in response to starvation|GO:0009267=cellular response to starvation	GO:0004568|GO:0004568|GO:0043169|GO:0044182|GO:0030447|GO:0030447|GO:0009267|GO:0005975|GO:0036170|GO:0009986|GO:0009986|GO:0030445|GO:0005576|GO:0009277|GO:0009277|GO:0030445|GO:0005576|GO:0009986|GO:0030445|GO:0009277|GO:0009277	CAL0002204	orf19.3895	orf19.3895	CHT2	GPI-linked chitinase; required for normal filamentous growth; repressed in core caspofungin response; fluconazole, Cyr1, Efg1, pH-regulated; mRNA binds She3 and is localized to yeast-form buds and hyphal tips; Spider biofilm repressed	GO:0036170|GO:0009267|GO:0030447|GO:0009277|GO:0009986|GO:0030445|GO:0005975|GO:0004568|GO:0005576|GO:0044182	carbohydrate metabolic process||cellular response to starvation||filamentous growth||filamentous growth of a population of unicellular organisms||filamentous growth of a population of unicellular organisms in response to starvation	cell surface||extracellular region||fungal-type cell wall||yeast-form cell wall	chitinase activity
CAL0006224	0	1.73188	126.5	395.56	CAL0006224	CAL0006224	CAL0006224 (alignment of 60bp with 100.00% identity) , Description: Putative GPI-anchored protein; transposon mutation affects filamentous growth; possibly spurious ORF (Annotation Working Group prediction), Location: Complement (2302038..2301286) in Ca	GATGCAGAAGAAACCACTACATTAACTTCAACAATCACTACAACTGTCACTCTCAATTGA	CAL0006224	orf19.4910	FGR41	orf19.12376|PGA35|IPF22465.1|IPF9616.1|Contig4-2508_0005|orf6.3757|CaO19.12376|CA2024|CaO19.4910|IPF9616|CAWG_00393	Ca21chr1_C_albicans_SC5314	Putative GPI-anchored protein; adhesin-like protein; transposon mutation affects filamentous growth	GO:0003674|GO:0030447|GO:0009986|GO:0036170|GO:0071216|GO:0005576|GO:0036180|GO:0009267	GO:0003674=molecular_function	GO:0009986=cell surface|GO:0005576=extracellular region	GO:0030447=filamentous growth|GO:0036170=filamentous growth of a population of unicellular organisms in response to starvation|GO:0071216=cellular response to biotic stimulus|GO:0036180=filamentous growth of a population of unicellular organisms in response to biotic stimulus|GO:0009267=cellular response to starvation	GO:0003674|GO:0030447|GO:0009267|GO:0036180|GO:0036170|GO:0071216|GO:0009986|GO:0005576	CAL0006224	orf19.4910	orf19.4910	FGR41	Putative GPI-anchored adhesin-like protein; transposon mutation affects filamentous growth; Spider biofilm repressed	GO:0036180|GO:0036170|GO:0009267|GO:0071216|GO:0030447|GO:0003674|GO:0009986|GO:0005576	cellular response to biotic stimulus||cellular response to starvation||filamentous growth||filamentous growth of a population of unicellular organisms in response to biotic stimulus||filamentous growth of a population of unicellular organisms in response to starvation	cell surface||extracellular region	molecular_function
CAL0004487	0	1.73	137.86	508.09	CAL0004487	CAL0004487	CAL0004487 (alignment of 60bp with 100.00% identity) , Description: Major cell-surface ferric reductase under low-iron conditions; 7 transmembrane regions and a secretion signal predicted; repressed by Tup1p, Rim101p, Ssn6p, Hog1p, caspofungin; ciclopiro	GATAATTTGAGCAATTCCAACCACAGAGTTGAATTGTTTGAACAAATGCAAAACTGGTAG	CAL0004487	orf19.1415	FRE10	orf19.8991|CFL95|FRE1|RBT2|IPF25902.1|IPF6709.2|Contig4-2963_0017|CA3957|orf6.6384|CaO19.1415|CaO19.8991|CAWG_03375	Ca21chr4_C_albicans_SC5314	Major cell-surface ferric reductase under low-iron conditions; 7 transmembrane regions and a secretion signal predicted; repressed by Tup1p, Rim101p, Ssn6p, Hog1p, caspofungin; ciclopirox olamine induced; not required for filamentous growth	GO:0005886|GO:0009986|GO:0005506|GO:0000293|GO:0050660|GO:0016491|GO:0006826|GO:0009055|GO:0016722|GO:0016021|GO:0008823|GO:0055114	GO:0005506=iron ion binding|GO:0000293=ferric-chelate reductase activity|GO:0050660=flavin adenine dinucleotide binding|GO:0016491=oxidoreductase activity|GO:0009055=electron carrier activity|GO:0016722=oxidoreductase activity, oxidizing metal ions|GO:0008823=cupric reductase activity	GO:0005886=plasma membrane|GO:0009986=cell surface|GO:0016021=integral to membrane	GO:0006826=iron ion transport|GO:0055114=oxidation-reduction process	GO:0016722|GO:0000293|GO:0000293|GO:0000293|GO:0050660|GO:0005506|GO:0009055|GO:0016491|GO:0008823|GO:0006826|GO:0006826|GO:0055114|GO:0016021|GO:0009986|GO:0005886	CAL0004487	orf19.1415	orf19.1415	FRE10	Major cell-surface ferric reductase under low-iron conditions; 7 transmembrane regions and a secretion signal predicted; Tup1, Rim101, Ssn6, Hog1, caspofungin repressed; ciclopirox olamine induced; rat catheter biofilm induced	GO:0008823|GO:0016722|GO:0055114|GO:0009986|GO:0006826|GO:0016021|GO:0000293|GO:0005886|GO:0016491	iron ion transport||oxidation-reduction process	cell surface||integral to membrane||plasma membrane	cupric reductase activity||ferric-chelate reductase activity||oxidoreductase activity||oxidoreductase activity, oxidizing metal ions
CAL0003597	0	1.69948	260.14	795.38	CAL0003597	CAL0003597	CAL0003597 (alignment of 60bp with 100.00% identity) , Description: Putative cell wall protein; downregulated in core caspofungin response; transcription is repressed in response to alpha pheromone in SpiderM medium; transcription repressed in ace2 null	GATGATGGTCAAACTGCTGCTCTTGAATTAGTGGTGTTATATACAGCCTTTTGCGAAGTG	CAL0003597	orf19.5267		orf19.12732|IPF21970.1|IPF2053.1|Contig4-3082_0012|orf6.7675|CA4983|CaO19.12732|CaO19.5267|IPF2053|CAWG_00243	Ca21chr1_C_albicans_SC5314	Putative cell wall adhesin-like protein; downregulated in core caspofungin response; transcription repressed by alpha pheromone in SpiderM medium; transcription repressed in ace2 null mutant; biofilm- and planktonic growth-induced	GO:0008150|GO:0003674|GO:0005575	GO:0003674=molecular_function	GO:0005575=cellular_component	GO:0008150=biological_process	GO:0003674|GO:0008150|GO:0005575	CAL0003597	orf19.5267	orf19.5267		Putative cell wall adhesin-like protein; repressed in core caspofungin response and by alpha pheromone in SpiderM medium; transcript reduced in ace2 mutant; flow model, rat catheter and Spider biofilm repressed	GO:0005575|GO:0003674|GO:0008150	biological_process	cellular_component	molecular_function
CAL0002202	0	1.54882	812.64	2238.28	CAL0002202	CAL0002202	CAL0002202 (alignment of 60bp with 100.00% identity) , Description: Cell wall protein; transcription is decreased in mutant lacking ACE2; downregulated in core caspofungin response; transcriptionally regulated by iron; expression greater in high iron, Lo	GGAAAGATCCAGGTCCATACGGTATTGAACAATATTTTGGGGTCATTCAATTATTTCAAT		orf19.3893	SCW11			Cell wall protein; transcription decreased in mutant lacking ACE2; downregulated in core caspofungin response; expression greater in high iron; possibly an essential gene, disruptants not obtained by UAU1 method; planktonic growth-induced		GO:0004553, GO:0043169	GO:0009986, GO:0009277, GO:0005576, GO:0005576	GO:0005975, GO:0007109		CAL0002202	orf19.3893	orf19.3893	SCW11	Cell wall protein; repressed in ace2 mutant; repressed in core caspofungin response; induced in high iron; possibly an essential gene, disruptants not obtained by UAU1 method; rat catheter and Spider biofilm repressed	GO:0009277|GO:0009986|GO:0005975|GO:0007109|GO:0005576|GO:0003824	carbohydrate metabolic process||cytokinesis, completion of separation	cell surface||extracellular region||fungal-type cell wall	catalytic activity
CAL0004265	0	1.54369	33.43	91.75	CAL0004265	CAL0004265	CAL0004265 (alignment of 60bp with 100.00% identity) , Description: Protein lacking an ortholog in S. cerevisiae; transposon mutation affects filamentous growth, Location: Complement (2159079..2156749) in Candida albicans Ca21chr2, Gene: orf19.5316 , ::	TCCAGCAAAGATAACACAATGGAGGATATTGACCAGTATGATAGTGACGAAACTTTTTGA	CAL0004265	orf19.5316	FGR29	orf19.12776|IPF21826.1|IPF817.1|Contig4-2899_0017|orf6.8305|CaO19.5316|CA5483|IPF817|CaO19.12776|CAWG_06109	Ca21chr2_C_albicans_SC5314	Protein lacking an ortholog in S. cerevisiae; transposon mutation affects filamentous growth	GO:0003674|GO:0030447|GO:0036170|GO:0071216|GO:0005575|GO:0036180|GO:0009267	GO:0003674=molecular_function	GO:0005575=cellular_component	GO:0030447=filamentous growth|GO:0036170=filamentous growth of a population of unicellular organisms in response to starvation|GO:0071216=cellular response to biotic stimulus|GO:0036180=filamentous growth of a population of unicellular organisms in response to biotic stimulus|GO:0009267=cellular response to starvation	GO:0003674|GO:0030447|GO:0009267|GO:0036180|GO:0036170|GO:0071216|GO:0005575	CAL0004265	orf19.5316	orf19.5316	FGR29	Protein lacking an ortholog in S. cerevisiae; transposon mutation affects filamentous growth; rat catheter biofilm repressed	GO:0005575|GO:0003674|GO:0036180|GO:0036170|GO:0009267|GO:0071216|GO:0030447	cellular response to biotic stimulus||cellular response to starvation||filamentous growth||filamentous growth of a population of unicellular organisms in response to biotic stimulus||filamentous growth of a population of unicellular organisms in response to starvation	cellular_component	molecular_function
CAL0006221	0	1.52378	49.99	135.32	CAL0006221	CAL0006221	CAL0006221 (alignment of 60bp with 100.00% identity) , Description: Predicted ORF in Assemblies 19, 20 and 21; repressed by nitric oxide, Location: Complement (1388799..1387549) in Candida albicans Ca21chr2, Gene: orf19.2227 , :: Next best Hit, CAL00002	AGTAGTATTAGAAGTAACAGTAGTAATCCTATCAATGGTGTTGGCTCGGAAGATTTTGAT	CAL0006221	orf19.2227		orf19.10656|orf19.9769|IPF25081.1|IPF9051.2|IPF18923.2|IPF18924.1|Contig4-2341_0001|CA0619|orf6.1320|orf6.1656|CA0418|CaO19.2227|STC99|orf19.3146|CaO19.9769|IPF9051.5eoc|CAWG_05775	Ca21chr2_C_albicans_SC5314	Biofilm-induced gene; repressed by nitric oxide	GO:0008150|GO:0003674|GO:0005575	GO:0003674=molecular_function	GO:0005575=cellular_component	GO:0008150=biological_process	GO:0003674|GO:0008150|GO:0005575	CAL0006221	orf19.2227	orf19.2227		Protein of unknown function; flow model biofilm induced; nitric oxide-repressed	GO:0005575|GO:0003674|GO:0008150	biological_process	cellular_component	molecular_function
CAL0005537	0	1.50719	12.16	32.54	CAL0005537	CAL0005537	"CAL0005537 (alignment of 60bp with 100.00% identity) , Description: Cyclin homolog; reduced expression observed upon depletion of Cln3p; farnesol regulated; periodic mRNA expression, peak at cell-cycle G1/S phase, Location: Complement (1875646..1874882) "	GTGAAAGCTCTTACAATAGTATACCCATAAAGAAGAAACGCTCCATGATAAGTATAGTAG	CAL0005537	orf19.403	PCL2	orf19.8033|IPF26921.1|IPF8834.3|orf6.2813|orf6.6261|Contig4-3031_0001|CA1351|CaO19.403|IPF8834.2|CAWG_00569	Ca21chr1_C_albicans_SC5314	"Cyclin homolog; reduced expression observed upon depletion of Cln3p; farnesol regulated; periodic mRNA expression, peak at cell-cycle G1/S phase; Hap43p-induced gene"	GO:0031106|GO:0019901|GO:0000307|GO:0032878|GO:0005934|GO:0005634|GO:0016538|GO:0000131|GO:0000079|GO:0000080|GO:0005935|GO:0051302	GO:0019901=protein kinase binding|GO:0016538=cyclin-dependent protein kinase regulator activity	GO:0000307=cyclin-dependent protein kinase holoenzyme complex|GO:0005934=cellular bud tip|GO:0005634=nucleus|GO:0000131=incipient cellular bud site|GO:0005935=cellular bud neck	GO:0031106=septin ring organization|GO:0032878=regulation of establishment or maintenance of cell polarity|GO:0000079=regulation of cyclin-dependent protein kinase activity|GO:0000080=G1 phase of mitotic cell cycle|GO:0051302=regulation of cell division	GO:0019901|GO:0016538|GO:0000080|GO:0032878|GO:0031106|GO:0000079|GO:0051302|GO:0005634|GO:0000307|GO:0005934|GO:0000131|GO:0005935	CAL0005537	orf19.403	orf19.403	PCL2	"Cyclin homolog; reduced expression observed upon depletion of Cln3; farnesol regulated; periodic mRNA expression, peak at cell-cycle G1/S phase; Hap43-induced; rat catheter biofilm repressed"	GO:0000080|GO:0005634|GO:0032878|GO:0016538|GO:0005934|GO:0031106|GO:0005935|GO:0000307|GO:0000131|GO:0000079	G1 phase of mitotic cell cycle||regulation of cyclin-dependent protein serine/threonine kinase activity||regulation of establishment or maintenance of cell polarity||septin ring organization	cellular bud neck||cellular bud tip||cyclin-dependent protein kinase holoenzyme complex||incipient cellular bud site||nucleus	cyclin-dependent protein serine/threonine kinase regulator activity
CAL0004960	0	1.45624	36.15	93.38	CAL0004960	CAL0004960	CAL0004960 (alignment of 60bp with 100.00% identity) , Description: Predicted ORF in Assemblies 19, 20 and 21, Location: Complement (301239..298270) in Candida albicans Ca21chr6, Gene: orf19.3434 , :: Next best Hit, CAL0003208 (alignment of 16bp with 1	GATCGTAATTATAAACGATCAAGCTCAATTACATTAGGGATCTTGGCACAGACCGTAGGC	CAL0004960	orf19.3434	TRY5	orf19.10938|IPF23803.1|IPF7171.2|Contig4-2411_0005|CA4029|orf6.6471|CaO19.3434|CaO19.10938|IPF7171.5f|CAWG_05214	Ca21chr6_C_albicans_SC5314	Transcriptional regulator of yeast form adherence; required for yeast cell adherence to silicone substrate	GO:0005622|GO:0043565|GO:0006357|GO:1900189|GO:0044011|GO:0010811|GO:0008270	GO:0043565=sequence-specific DNA binding|GO:0008270=zinc ion binding	GO:0005622=intracellular	GO:0006357=regulation of transcription from RNA polymerase II promoter|GO:1900189=positive regulation of cell adhesion involved in single-species biofilm formation|GO:0044011=single-species biofilm formation on inanimate substrate|GO:0010811=positive regulation of cell-substrate adhesion	GO:0008270|GO:0043565|GO:0044011|GO:0006357|GO:0010811|GO:1900189|GO:0005622	CAL0004960	orf19.3434	orf19.3434	TRY5	Zn(II)2Cys6 transcription factor; regulator of yeast form adherence; required for yeast cell adherence to silicone substrate	GO:0005575|GO:1900189|GO:0006357|GO:0044011|GO:0043565|GO:0010811	positive regulation of cell adhesion involved in single-species biofilm formation||positive regulation of cell-substrate adhesion||regulation of transcription from RNA polymerase II promoter||single-species biofilm formation on inanimate substrate	cellular_component	sequence-specific DNA binding
CAL0002803	0	1.45568	351.23	906.92	CAL0002803	CAL0002803	CAL0002803 (alignment of 60bp with 100.00% identity) , Description: Predicted ORF in Assemblies 19, 20 and 21; similar to mucins and to a Litomosoides microfilarial sheath protein, Location: 26062..27036 in Candida albicans Ca21chr7, Gene: orf19.7104 ,	GGAAAAAGACGTTATTATGTGGTGGGGTTATCGGTGTTAGTTTGTTGCTAAATTTATTGT	CAL0002803	orf19.7104		IPF564.2|Contig4-3106_0005|orf6.8449|CA5596|CaO19.7104|CaJ7.0026|IPF564|CaO19_7104|CaJ7_0026|FWP1|CAWG_05376	Ca21chr7_C_albicans_SC5314	Adhesin-like cell wall protein; similar to mucins and to a Litomosoides microfilarial sheath protein; N-terminal secretion signal	GO:0008150|GO:0003674|GO:0009277	GO:0003674=molecular_function	GO:0009277=fungal-type cell wall	GO:0008150=biological_process	GO:0003674|GO:0008150|GO:0009277	CAL0002803	orf19.7104	orf19.7104		Adhesin-like cell wall protein; similar to mucins and to a Litomosoides microfilarial sheath protein; N-terminal secretion signal; rat catheter and Spider biofilm repressed	GO:0003674|GO:0009277|GO:0008150	biological_process	fungal-type cell wall	molecular_function
CAL0003775	0	1.44118	281.02	718.37	CAL0003775	CAL0003775	CAL0003775 (alignment of 60bp with 100.00% identity) , Description: Putative cell wall protein; transcription is negatively regulated by Rim101p, Efg1p, Ssn6p; alkaline downregulated; predicted signal sequence, O-glycosylation; no GPI anchor predicted, L	TTGAATGTCACTTCAGGACACTCATACTTTGTTGACAACGTCTTGCCACCTTTAAAGTAA	CAL0003775	orf19.7218	RBE1	PRY2|IPF872.1|Contig4-2519_0004|orf6.8118|CA5344|CaO19.7218|CAWG_00042	Ca21chr1_C_albicans_SC5314	Cell wall protein; transcript negatively regulated by Rim101p, Efg1p, Ssn6p, alkaline conditions; signal sequence, O-glycosylation; no GPI anchor predicted; ketoconazol upregulated; biofilm-induced, regulated by Sef1p, Sfu1p, Hap43p	GO:0008150|GO:0003674|GO:0000324|GO:0009986|GO:0009277|GO:0005576	GO:0003674=molecular_function	GO:0000324=fungal-type vacuole|GO:0009986=cell surface|GO:0009277=fungal-type cell wall|GO:0005576=extracellular region	GO:0008150=biological_process	GO:0003674|GO:0008150|GO:0009986|GO:0000324|GO:0005576|GO:0009277	CAL0003775	orf19.7218	orf19.7218	RBE1	Pry family cell wall protein; Rim101, Efg1, Ssn6, alkaline repressed; O-glycosylation; no GPI anchor predicted; ketoconazol induced; regulated by Sef1, Sfu1, Hap4; flow model biofilm induced; rat catheter and Spider biofilm repressed	GO:0015918|GO:0009277|GO:0009986|GO:0000324|GO:0032934|GO:0005576|GO:0009405	pathogenesis||sterol transport	cell surface||extracellular region||fungal-type cell wall||fungal-type vacuole	sterol binding
CAL0004831	0	1.39686	995.92	2468.86	CAL0004831	CAL0004831	CAL0004831 (alignment of 60bp with 100.00% identity) , Description: Predicted ORF in Assemblies 19, 20 and 21; opaque-specific transcription; transcription is repressed in response to alpha pheromone in SpiderM medium, Location: Complement (760270..75937	GGCAAAATGGAGTCGGATGATTAAAAATAACCCAACCTATAAACGGGTAACCGAAATGAT	CAL0004831	orf19.356	GTT13	orf19.7989|IPF27039.1|IPF1491.1|orf6.7240|Contig4-3090_0050|CaO19.7989|CaO19.356|CAWG_02638	Ca21chr3_C_albicans_SC5314	Putative glutathione S-transferase; opaque-specific transcription; transcription is repressed in response to alpha pheromone in SpiderM medium	GO:0004602|GO:0005783|GO:0004364|GO:0042803|GO:0055114	GO:0004602=glutathione peroxidase activity|GO:0004364=glutathione transferase activity|GO:0042803=protein homodimerization activity	GO:0005783=endoplasmic reticulum	GO:0055114=oxidation-reduction process	GO:0004364|GO:0004602|GO:0042803|GO:0055114|GO:0005783	CAL0004831	orf19.356	orf19.356	GTT13	Putative glutathione S-transferase; opaque-specific transcript; repressed by alpha pheromone in SpiderM medium; Spider biofilm induced	GO:0004364|GO:0005783|GO:0004602|GO:0042803|GO:0008150	biological_process	endoplasmic reticulum	glutathione peroxidase activity||glutathione transferase activity||protein homodimerization activity
CAL0004588	0	1.33635	75.01	178.31	CAL0004588	CAL0004588	CAL0004588 (alignment of 60bp with 100.00% identity) , Description: Putative phospholipase B; Hog1p-induced; regulated by Ssn6p; putative GPI-anchor; repressed during cell wall reorfration; clade-associated orf expression, Location: 241143..243251 in Ca	CAACGATGAGAAAGAAGAATTTATCGGTGTTGTACGTGAAAGTAACTCTGATAGTTTGAA	CAL0004588	orf19.1442	PLB4.5	orf19.9017|orf19.9018|IPF15731.2|IPF15733.2|IPF14660.3|IPF29416.1|Contig4-2174_0003|Contig4-2174_0004|PLB4.3|PLB4|PLB4.5f|PLB4.3f|CA0185|CA0186|orf6.1059|orf6.795|orf6.796|orf19.1443|CAWG_03911	Ca21chr2_C_albicans_SC5314	Putative phospholipase B; Hog1p-induced; regulated by Ssn6p; putative GPI-anchor; repressed during cell wall regeneration; clade-associated gene expression; Hap43p-induced gene	GO:0009986|GO:0005576|GO:0004620|GO:0009395	GO:0004620=phospholipase activity	GO:0009986=cell surface|GO:0005576=extracellular region	GO:0009395=phospholipid catabolic process	GO:0004620|GO:0009395|GO:0009986|GO:0005576	CAL0004588	orf19.1442	orf19.1442	PLB4.5	Phospholipase B; Hog1-induced; regulated by Ssn6; putative GPI-anchor; repressed during cell wall regeneration; clade-associated gene expression; Hap43-induced; rat catheter and Spider biofilm repressed	GO:0004620|GO:0009395|GO:0009986|GO:0008152|GO:0005576	metabolic process||phospholipid catabolic process	cell surface||extracellular region	phospholipase activity
CAL0004957	0	1.32837	4.67	11.04	CAL0004957	CAL0004957	NOTE: Has potential for cross hybridization with other orfs; CAL0004957 (alignment 60 bp with 100 % identity) , Description: Putative NAPDH dehydrogenase; induced by nitric oxide, benomyl; oxidative stress-induced via Cap1p; fungal-specific (no human or m	TCACTTCTGAACAAGGTGGTATGGATTTACATGTTCCTGGAATTTATAATGATGCTCAAA		orf19.3433	OYE23			Putative NAPDH dehydrogenase; induced by nitric oxide, benomyl; oxidative stress-induced via Cap1p; fungal-specific (no human or murine homolog); Hap43p-repressed gene		GO:0010181, GO:0016491	GO:0005634, GO:0005829	GO:0055114		CAL0004957	orf19.3433	orf19.3433	OYE23	Putative NAPDH dehydrogenase; induced by nitric oxide, benomyl; oxidative stress-induced via Cap1; Hap43p-repressed; rat catheter biofilm induced	GO:0005634|GO:0010181|GO:0005829|GO:0003824|GO:0055114|GO:0016491	oxidation-reduction process	cytosol||nucleus	FMN binding||catalytic activity||oxidoreductase activity
CAL0004596	0	1.29088	220.67	508.29	CAL0004596	CAL0004596	CAL0004596 (alignment of 60bp with 100.00% identity) , Description: B-type mitotic cyclin (cyclin-dependent protein kinase regulatory subunit); essential; required for wild-type mitotic exit; role in cell polarization; interacts with catalytic subunit Cd	ATTCCAAGCATCAGGAAGAGATTTGTTTGATGAACGATTATCGACCCATAGGCTAACATT	CAL0004596	orf19.1446	CLB2	orf19.9021|IPF25776.1|IPF7873.2|Contig4-3018_0026|CYB1|CA4553|orf6.7127|CaO19.9021|CaO19.1446|CAWG_03914	Ca21chr2_C_albicans_SC5314	B-type mitotic cyclin (cyclin-dependent protein kinase regulatory subunit); essential; required for wild-type mitotic exit; role in cell polarization; interacts with catalytic subunit Cdk1p	GO:0030447|GO:0019901|GO:0010389|GO:0005816|GO:0000226|GO:0005634|GO:0000079|GO:0070317|GO:0035690|GO:0007346|GO:0010696|GO:0000086|GO:0016538|GO:0034613|GO:0007090|GO:0005935	GO:0019901=protein kinase binding|GO:0016538=cyclin-dependent protein kinase regulator activity	GO:0005816=spindle pole body|GO:0005634=nucleus|GO:0005935=cellular bud neck	GO:0030447=filamentous growth|GO:0010389=regulation of G2/M transition of mitotic cell cycle|GO:0000226=microtubule cytoskeleton organization|GO:0000079=regulation of cyclin-dependent protein kinase activity|GO:0070317=negative regulation of G0 to G1 transition|GO:0035690=cellular response to drug|GO:0007346=regulation of mitotic cell cycle|GO:0010696=positive regulation of spindle pole body sepa…	GO:0016538|GO:0016538|GO:0016538|GO:0016538|GO:0016538|GO:0016538|GO:0019901|GO:0007090|GO:0000086|GO:0000079|GO:0007346|GO:0030447|GO:0035690|GO:0010696|GO:0000226|GO:0010389|GO:0034613|GO:0070317|GO:0005634|GO:0005816|GO:0005935	CAL0004596	orf19.1446	orf19.1446	CLB2	B-type mitotic cyclin (cyclin-dependent protein kinase regulatory subunit); essential; required for wild-type mitotic exit; role in cell polarization; interacts with catalytic subunit Cdk1; Spider biofilm repressed	GO:0035690|GO:0007346|GO:0016538|GO:0005737|GO:0010696|GO:0070317|GO:0005634|GO:0000226|GO:1900182|GO:0044732|GO:0030447|GO:0005935|GO:0010389|GO:0006995|GO:0010515|GO:0034613|GO:0000086|GO:0000079	G2/M transition of mitotic cell cycle||cellular protein localization||cellular response to drug||cellular response to nitrogen starvation||filamentous growth||microtubule cytoskeleton organization||negative regulation of G0 to G1 transition||negative regulation of induction of conjugation with cellular fusion||positive regulation of protein localization to nucleus||positive regulation of spindle …	cellular bud neck||cytoplasm||mitotic spindle pole body||nucleus	cyclin-dependent protein serine/threonine kinase regulator activity
CAL0000137	0	1.27917	2730.2	6237.89	CAL0000137	CAL0000137	CAL0000137 (alignment of 60bp with 100.00% identity) , Description: Putative protein of unknown function, transcription is upregulated in clinical isolates from HIV+ patients with oral candidiasis; alkaline upregulated by Rim101p; fungal-specific (no hum	GAACTTTTGGCTTTGGAAGATTTGGAAGACAAAGAAAGATATCAAAAAGCTCCAATTTGG	CAL0000137	orf19.7566		GNP1|Contig4-3105_0041|IPF934.1|orf6.8914|GNP2|CA5972|CaO19.7566|CAWG_02256	Ca21chrR_C_albicans_SC5314	Late-stage biofilm-induced gene; transcription is upregulated in clinical isolates from HIV+ patients with oral candidiasis; alkaline upregulated by Rim101p; fungal-specific (no human or murine homolog)	GO:0016020|GO:0015171|GO:0003333	GO:0015171=amino acid transmembrane transporter activity	GO:0016020=membrane	GO:0003333=amino acid transmembrane transport	GO:0015171|GO:0015171|GO:0003333|GO:0003333|GO:0016020|GO:0016020	CAL0000137	orf19.7566	orf19.7566		Predicted amino acid transport domain; transcript upregulated in clinical strains from HIV+ patients with oral candidiasis; alkaline upregulated by Rim101; rat catheter, Spider and flow model biofilm induced	GO:0016020|GO:0055085|GO:0003333|GO:0015171	amino acid transmembrane transport||transmembrane transport	membrane	amino acid transmembrane transporter activity
CAL0002620	0	1.27472	11.99	27.31	CAL0002620	CAL0002620	CAL0002620 (alignment of 60bp with 100.00% identity) , Description: Expression is regulated upon white-opaque switching; induced by nitric oxide in yhb1 mutant, Location: 935624..936472 in Candida albicans Ca21chr2, Gene: orf19.4505 , :: Next best Hit,	GGTTGGATTAGGAAGCATGGAATTAAAGATTCCAAATTATGCATTTGCTATTCGTGAAGT	CAL0002620	orf19.4505	ADH3	orf19.11981|IPF4795.1|IPF28369.1|Contig4-2894_0019|Contig4-2894_0020|CA2334|SAD3|CaO19.4505|ADH3.3f|orf6.4197|CAWG_04203	Ca21chr2_C_albicans_SC5314	Putative NAD-dependent (R,R)-butanediol dehydrogenase; expression is regulated upon white-opaque switching; induced by nitric oxide independent of Yhb1p	GO:0000166|GO:0016491|GO:0008270|GO:0005575|GO:0055114	GO:0000166=nucleotide binding|GO:0016491=oxidoreductase activity|GO:0008270=zinc ion binding	GO:0005575=cellular_component	GO:0055114=oxidation-reduction process	GO:0016491|GO:0008270|GO:0000166|GO:0055114|GO:0005575	CAL0002620	orf19.4505	orf19.4505	ADH3	Putative NAD-dependent (R,R)-butanediol dehydrogenase; regulated by white-opaque switch; induced by nitric oxide independent of Yhb1; Spider biofilm induced	GO:0005575|GO:0008270|GO:0016747|GO:0055114|GO:0016491	oxidation-reduction process	cellular_component	oxidoreductase activity||transferase activity, transferring acyl groups other than amino-acyl groups||zinc ion binding
CAL0005793	0	1.26167	739.03	1668.16	CAL0005793	CAL0005793	CAL0005793 (alignment of 60bp with 100.00% identity) , Description: Putative sperimidine transporter; fungal-specific (no human or murine homolog), Location: Complement (890929..888821) in Candida albicans Ca21chrR, Gene: orf19.473 , :: Next best Hit, C	TCCGCTGTCGAACTTGAAATGTCATCAGAATCCGAGAAAGCTGTTGCTGAAAAAGTGTGA	CAL0005793	orf19.473	TPO4	orf19.8104|IPF26767.1|IPF11142.2|Contig4-2684_0006|orf6.2283|CA1016|CaO19.8104|IPF11142|CaO19.473|CAWG_01729	Ca21chrR_C_albicans_SC5314	Putative sperimidine transporter; fungal-specific (no human or murine homolog)	GO:0000297|GO:0000296|GO:0016020|GO:0005886|GO:0015848|GO:0000329|GO:0015606|GO:0016021|GO:0015893|GO:0055085|GO:0015238	GO:0000297=spermine transmembrane transporter activity|GO:0015606=spermidine transmembrane transporter activity|GO:0015238=drug transmembrane transporter activity	GO:0016020=membrane|GO:0005886=plasma membrane|GO:0000329=fungal-type vacuole membrane|GO:0016021=integral to membrane	GO:0000296=spermine transport|GO:0015848=spermidine transport|GO:0015893=drug transport|GO:0055085=transmembrane transport	GO:0015238|GO:0000297|GO:0015606|GO:0015893|GO:0055085|GO:0015848|GO:0000296|GO:0000329|GO:0005886|GO:0016020|GO:0016021	CAL0005793	orf19.473	orf19.473	TPO4	Putative sperimidine transporter; fungal-specific (no human or murine homolog); Spider biofilm induced; promoter bound by Tec1 and Ndt80; Bcr1-repressed in RPMI a/a biofilms	GO:0016020|GO:0055085|GO:0000329|GO:0015238|GO:0000296|GO:0015606|GO:0015848|GO:0015893|GO:0016021|GO:0000297|GO:0005886	drug transport||spermidine transport||spermine transport||transmembrane transport	fungal-type vacuole membrane||integral to membrane||membrane||plasma membrane	drug transmembrane transporter activity||spermidine transmembrane transporter activity||spermine transmembrane transporter activity
CAL0000492	0	1.25836	413.21	930.57	CAL0000492	CAL0000492	CAL0000492 (alignment of 60bp with 100.00% identity) , Description: Predicted ORF in Assemblies 19, 20 and 21, Location: 1433503..1435086 in Candida albicans Ca21chr1, Gene: orf19.6240 , :: Next best Hit, Not found , ; Probe location within target orf	GGTACTAGTTGGTATGTTTTCGCTCAGTGGGAGTGCATAGGTAGCACAGTTGCAAATTAG	CAL0000492	orf19.6240	CYK3	orf19.13620|IPF15741.2|IPF19687.2|orf6.904|orf6.5116|orf19.6241|CA6304|CA6308|IPF15741.3f|CAWG_00743	Ca21chr1_C_albicans_SC5314	Ortholog(s) have role in barrier septum assembly involved in cell cycle cytokinesis and cell tip, cellular bud neck contractile ring localization	GO:0003674|GO:0051286|GO:0071937|GO:0000142	GO:0003674=molecular_function	GO:0051286=cell tip|GO:0000142=cellular bud neck contractile ring	GO:0071937=barrier septum assembly involved in cell cycle cytokinesis	GO:0003674|GO:0003674|GO:0071937|GO:0071937|GO:0051286|GO:0000142|GO:0051286|GO:0000142	CAL0000492	orf19.6240	orf19.6240		SH3-domain protein; role in barrier septum assembly involved in cell cycle cytokinesis; activates the Chs2 chitin synthase activity during cytokinesis; Spider biofilm repressed	GO:0003674|GO:0051286|GO:0005634|GO:0000142|GO:0000917|GO:0044697	barrier septum assembly	HICS complex||cell tip||cellular bud neck contractile ring||nucleus	molecular_function
CAL0005965	0	1.25435	107.65	241.76	CAL0005965	CAL0005965	CAL0005965 (alignment of 60bp with 100.00% identity) , Description: Predicted ORF in Assemblies 19, 20 and 21, Location: Complement (1620230..1618215) in Candida albicans Ca21chrR, Gene: orf19.6119 , :: Next best Hit, CAL0000325 (alignment of 14bp with	GAAGTCGGTAATAAATTACTAAGGCAAAGGGTGATATCCGGTCAAAGTGAACCTAATTAA	CAL0005965	orf19.6119		orf19.13538|IPF20977.1|IPF9116.2|Contig4-2916_0011|orf6.5100|CA2994|CaO19.13538|CaO19.6119|IPF9116|CAWG_02042	Ca21chrR_C_albicans_SC5314	Ortholog of C. parapsilosis CDC317 : CPAR2_204390, Candida tenuis NRRL Y-1498 : CANTEDRAFT_105095, Debaryomyces hansenii CBS767 : DEHA2E03806g and Candida dubliniensis CD36 : CD36_33080	GO:0008150|GO:0003674|GO:0005575	GO:0003674=molecular_function	GO:0005575=cellular_component	GO:0008150=biological_process	GO:0003674|GO:0008150|GO:0005575	CAL0005965	orf19.6119	orf19.6119		Protein of unknown function; Spider biofilm repressed	GO:0003674|GO:0005575|GO:0008150	biological_process	cellular_component	molecular_function
CAL0002006	0	1.24469	375.77	838.27	CAL0002006	CAL0002006	CAL0002006 (alignment of 60bp with 100.00% identity) , Description: Predicted ORF in Assemblies 19, 20 and 21, Location: 2568844..2572209 in Candida albicans Ca21chr1, Gene: orf19.1144 , :: Next best Hit, CAL0002783 (alignment of 14bp with 100.00% iden	TGGTATGAGAAAGCATATAAAATGGGAAACCGAGAGGCTGGTAGGAAATTAGGATACTCA	CAL0002006	orf19.1144		orf19.8737|IPF26180.1|IPF13166.3|Contig4-2773_0012|CA0953|orf6.2172|orf6.2787|CaO19.1144|IPF13166|IPF13166.3eoc|IPF13166.2|CAWG_00264	Ca21chr1_C_albicans_SC5314	Early-stage biofilm-induced gene	GO:0008150|GO:0003674|GO:0005575	GO:0003674=molecular_function	GO:0005575=cellular_component	GO:0008150=biological_process	GO:0003674|GO:0008150|GO:0005575	CAL0002006	orf19.1144	orf19.1144		Protein with SEL-1 like protein domain; early-stage flow model biofilm induced	GO:0005575|GO:0003674|GO:0008150	biological_process	cellular_component	molecular_function
CAL0006049	0	1.21748	759.77	1663.24	CAL0006049	CAL0006049	CAL0006049 (alignment of 60bp with 100.00% identity) , Description: Protein described as homoserine dehydrogenase; regulated by Gcn4p; induced in response to amino acid starvation (3-aminotriazole treatment); macrophage-induced protein; protein level dec	ATCACTGCACATGGTGTTTTGGCAGACACTATCAAAATTGCTGAAAGAATTGCCAATTGA	CAL0006049	orf19.2951	HOM6	orf19.10468|IPF24318.1|IPF4417.2|Contig4-2696_0009|CA4181|orf6.6665|CaO19.2951|CaO19.10468|CAWG_01121	Ca21chr1_C_albicans_SC5314	Putative homoserine dehydrogenase; Gcn4p-regulated; induced in response to amino acid starvation (3-ATtreatment); macrophage-induced protein; protein level decreases in stationary phase cultures	GO:0004412|GO:0050661|GO:0005737|GO:0009086|GO:0005634|GO:0009090|GO:0055114|GO:0009088	GO:0004412=homoserine dehydrogenase activity|GO:0050661=NADP binding	GO:0005737=cytoplasm|GO:0005634=nucleus	GO:0009086=methionine biosynthetic process|GO:0009090=homoserine biosynthetic process|GO:0055114=oxidation-reduction process|GO:0009088=threonine biosynthetic process	GO:0050661|GO:0004412|GO:0009090|GO:0009088|GO:0009086|GO:0055114|GO:0005634|GO:0005737	CAL0006049	orf19.2951	orf19.2951	HOM6	Putative homoserine dehydrogenase; Gcn4-regulated; induced by amino acid starvation (3-ATtreatment); macrophage-induced protein; protein level decreases in stationary phase cultures; flow model biofilm repressed	GO:0005634|GO:0009088|GO:0004412|GO:0055114|GO:0005737|GO:0050661|GO:0009090|GO:0009086	homoserine biosynthetic process||methionine biosynthetic process||oxidation-reduction process||threonine biosynthetic process	cytoplasm||nucleus	NADP binding||homoserine dehydrogenase activity
CAL0000477	0	1.21377	108.88	237.74	CAL0000477	CAL0000477	CAL0000477 (alignment of 60bp with 100.00% identity) , Description: Predicted ORF in Assemblies 19, 20 and 21; mutation confers hypersensitivity to 5-fluorocytosine (5-FC), 5-fluorouracil (5-FU), and tubercidin (7-deazaadenosine), Location: Complement (1	CGGATCTCGAAGAGAAATTACAAAGAGTTTCTCAAGCATACACTGAATTAAGAAACAAAC	CAL0000477	orf19.6234	IPI3	orf19.13614|IPF12148.1|IPF12516.1|Contig4-2906_0007|orf6.1584|orf6.5122|CA3007|CaO19.6234|IPF12148|CAWG_00737	Ca21chr1_C_albicans_SC5314	Putative U2 snRNP component; Hap43p-induced gene; mutation confers hypersensitivity to 5-fluorocytosine (5-FC), 5-fluorouracil (5-FU), and tubercidin (7-deazaadenosine)	GO:0003674|GO:0006364|GO:0005816|GO:0000027|GO:0005654|GO:0032153|GO:0035690|GO:0005829	GO:0003674=molecular_function	GO:0005816=spindle pole body|GO:0005654=nucleoplasm|GO:0032153=cell division site|GO:0005829=cytosol	GO:0006364=rRNA processing|GO:0000027=ribosomal large subunit assembly|GO:0035690=cellular response to drug	GO:0003674|GO:0003674|GO:0035690|GO:0000027|GO:0006364|GO:0035690|GO:0000027|GO:0006364|GO:0005654|GO:0005829|GO:0005816|GO:0032153|GO:0005654|GO:0005829|GO:0005816|GO:0032153	CAL0000477	orf19.6234	orf19.6234		Putative U2 snRNP component; mutation confers hypersensitivity to 5-fluorocytosine (5-FC), 5-fluorouracil (5-FU), and tubercidin (7-deazaadenosine); Hap43-induced, Spider biofilm induced	GO:0030174|GO:0035690|GO:0044732|GO:0000027|GO:0006364|GO:0032153|GO:0030702|GO:0006267|GO:0003682|GO:0005829|GO:0005656|GO:0097344|GO:0005720	cellular response to drug||chromatin silencing at centromere||nuclear pre-replicative complex assembly||rRNA processing||regulation of DNA-dependent DNA replication initiation||ribosomal large subunit assembly	Rix1 complex||cell division site||cytosol||mitotic spindle pole body||nuclear heterochromatin||nuclear pre-replicative complex	chromatin binding
CAF0006983	0	1.21275	243.23	530.72	CAF0006983	CAF0006983	CAF0006983 (alignment of 60bp with 100.00% identity) , Description: Protein not essential for viability; similar to Candida maltosa Pox18p, which is a peroxisomal protein; Assembly 21 sequence was updated based on comparative genome analysis and new sequ	TTGAAAGCAGTGTCTATCGAATCCCTTTTCAAAGACTTAGGACCAGTCCCAGCCAAGTTA	CAF0006983	orf19.3330.3	POX18	CA1711|IPF11509.2|Contig4-2339_0004|CA6274|orf19.10841|POX18.3f|CAWG_01234	Ca21chr1_C_albicans_SC5314	Protein not essential for viability; similar to Candida maltosa Pox18p, which is a peroxisomal protein; Assembly 21 sequence was updated based on comparative genome analysis and new sequence data, and allelic orf19.10841 was reinstated	GO:0008150|GO:0032934|GO:0005575	GO:0032934=sterol binding	GO:0005575=cellular_component	GO:0008150=biological_process	GO:0032934|GO:0032934|GO:0008150|GO:0008150|GO:0005575|GO:0005575	CAF0006983	orf19.3330.3			Similar to Pox18, a peroxisomal protein; induced during chlamydospore formation in C. albicans and C. dubliniensis; A21 sequence updated based on new sequence and analysis, the allelic orf19.10841 was reinstated; Spider biofilm induced	GO:0005575|GO:0032934|GO:0008150	biological_process	cellular_component	sterol binding
CAL0002487	0	1.19787	1295.67	2798.09	CAL0002487	CAL0002487	CAL0002487 (alignment of 60bp with 100.00% identity) , Description: Putative phospholipase B, fungal-specific (no human or murine homolog); null mutation eliminates cell-associated phospholipase A2 activity and attenuates virulence; putative GPI anchor,	GACTTGGTTAATGGTGGTGTACCTTCTTCAATTTTCCTTGTTTTTAATAGTTTGCTAGGA	CAL0002487	orf19.5102	PLB5	orf19.12568|IPF13965.2|IPF17127.3|Contig4-2297_0003|orf6.4037|orf6.6348|CA2223|CaO19.5102|CAWG_00600	Ca21chr1_C_albicans_SC5314	Putative GPI-linked phospholipase B, fungal-specific (no mammalian homolog); null mutation eliminates cell-associated phospholipase A2 activity and attenuates virulence; fluconazole-repressed	GO:0009986|GO:0009277|GO:0004623|GO:0030446|GO:0006644|GO:0009395	GO:0004623=phospholipase A2 activity	GO:0009986=cell surface|GO:0009277=fungal-type cell wall|GO:0030446=hyphal cell wall	GO:0006644=phospholipid metabolic process|GO:0009395=phospholipid catabolic process	GO:0004623|GO:0006644|GO:0009395|GO:0030446|GO:0009277|GO:0009986|GO:0009986	CAL0002487	orf19.5102	orf19.5102	PLB5	Putative GPI-linked phospholipase B, fungal-specific (no mammalian homolog); null mutation eliminates cell-associated phospholipase A2 activity and attenuates virulence; fluconazole-repressed; flow model biofilm repressed	GO:0009395|GO:0009277|GO:0030446|GO:0009986|GO:0006644|GO:0004623	phospholipid catabolic process||phospholipid metabolic process	cell surface||fungal-type cell wall||hyphal cell wall	phospholipase A2 activity
CAL0000614	0	1.18973	1142.03	2452.42	CAL0000614	CAL0000614	CAL0000614 (alignment of 60bp with 100.00% identity) , Description: Predicted ferric reductase; orf alkaline-induced directly by Rim101p; iron-chelation-induced by CCAAT-binding factor (with Hap43p); fluconazole-downregulated; ciclopirox olamine induced;	CAAAGTGCTAGAAGGGTGAAAGGTGCACCGGAAGTGTATTGTTATACAGAGTCGTTTTAG	CAL0000614	orf19.5634	FRP1	orf19.13079|orf6.4503|FRE5|IPF21526.1|IPF12102.2|Contig4-2202_0003|Contig4-2202_0004|CaO19.13079|CA2556|CaO19.5634|CAWG_03773	Ca21chr4_C_albicans_SC5314	Ferric reductase; alkaline-induced by Rim101p; iron-chelation-induced by CCAAT-binding factor; fluconazole-downregulated; ciclopirox-, biofilm-, hypoxia-, Hap43p-induced; colony morphology-related regulation by Ssn6p; 2 CCAAT box motifs	GO:0033215|GO:0005506|GO:0000293|GO:0005783|GO:0050660|GO:0006827|GO:0009055|GO:0016021|GO:0055114	GO:0005506=iron ion binding|GO:0000293=ferric-chelate reductase activity|GO:0050660=flavin adenine dinucleotide binding|GO:0009055=electron carrier activity	GO:0005783=endoplasmic reticulum|GO:0016021=integral to membrane	GO:0033215=iron assimilation by reduction and transport|GO:0006827=high-affinity iron ion transport|GO:0055114=oxidation-reduction process	GO:0000293|GO:0005506|GO:0009055|GO:0050660|GO:0000293|GO:0005506|GO:0009055|GO:0050660|GO:0006827|GO:0055114|GO:0033215|GO:0006827|GO:0055114|GO:0033215|GO:0016021|GO:0005783|GO:0016021|GO:0005783	CAL0000614	orf19.5634	orf19.5634	FRP1	Ferric reductase; alkaline-induced by Rim101; iron-chelation-induced by CCAAT-binding factor; fluconazole-repressed; ciclopirox-, hypoxia-, Hap43-induced; colony morphology-related regulation by Ssn6; Spider and flow model biofilm induced	GO:0010106|GO:0006827|GO:0005783|GO:0033215|GO:0000293|GO:0055114	cellular response to iron ion starvation||high-affinity iron ion transport||iron assimilation by reduction and transport||oxidation-reduction process	endoplasmic reticulum	ferric-chelate reductase activity
CAL0005389	0	1.15755	31.38	65.9	CAL0005389	CAL0005389	CAL0005389 (alignment of 60bp with 100.00% identity) , Description: Predicted ORF in Assemblies 19, 20 and 21; Plc1p-regulated, Location: Complement (367058..365082) in Candida albicans Ca21chr2, Gene: orf19.1507 , :: Next best Hit, CAL0001591 (alignmen	CTGACTATAGGATTAGCAGGATGTCATATAACTGATAAATGTGTTTGGGAAATTGCCAAT	CAL0005389	orf19.1507	AMN1	orf19.9083|IPF25758.1|IPF17676.2|Contig4-2650_0001|Contig4-2650_0018|Contig4-1513_0004|CA0411|orf6.1307|CaO19.9083|AMN1|CaO19.1507|IPF17676|CAWG_03963	Ca21chr2_C_albicans_SC5314	Putative negative regulator of exit from mitosis; Plc1p-regulated	GO:0003674|GO:0005737|GO:0007093|GO:0005933|GO:0001100|GO:0005634	GO:0003674=molecular_function	GO:0005737=cytoplasm|GO:0005933=cellular bud|GO:0005634=nucleus	GO:0007093=mitotic cell cycle checkpoint|GO:0001100=negative regulation of exit from mitosis	GO:0003674|GO:0007093|GO:0001100|GO:0005634|GO:0005737|GO:0005933	CAL0005389	orf19.1507	orf19.1507	AMN1	Putative negative regulator of exit from mitosis; Plc1-regulated; rat catheter biofilm induced	GO:0007093|GO:0003674|GO:0005634|GO:0001100|GO:0005737|GO:0005933	mitotic cell cycle checkpoint||negative regulation of exit from mitosis	cellular bud||cytoplasm||nucleus	molecular_function
CAL0000100	0	1.11377	1284.78	2617.47	CAL0000100	CAL0000100	CAL0000100 (alignment of 60bp with 100.00% identity) , Description: Protein similar to multicopper ferroxidase; expression greater in low iron and reduced in a fluconazole-resistant isolate; downregulated by Sfu1p, Hog1p; alkaline upregulated by Rim101p;	GAACAAAGCATTACTGAGCAGGCTGCAACTGGTTCCTCTTCTAGCCCTTCAAACAAATAA	CAL0000100	orf19.4215	FET34	orf19.11691|orf19.8797|orf6.5006|orf6.2939|IPF26138.1|IPF12467.2|IPF23068.1|IPF17039.1|FET5|FET34.3eoc|CA1431|FET35|CA2920|orf19.1206|FET5.5eoc|CAWG_05314	Ca21chr6_C_albicans_SC5314	Putative multicopper ferroxidase; expression greater in low iron and reduced in a fluconazole-resistant isolate; downregulated by Sfu1p, Hog1p; alkaline upregulated by Rim101p; ciclopirox olamine, ketoconazole and hypoxia induced	GO:0033573|GO:0033215|GO:0004322|GO:0005886|GO:0005507|GO:0006827|GO:0005381|GO:0046688|GO:0055114	GO:0004322=ferroxidase activity|GO:0005507=copper ion binding|GO:0005381=iron ion transmembrane transporter activity	GO:0033573=high affinity iron permease complex|GO:0005886=plasma membrane	GO:0033215=iron assimilation by reduction and transport|GO:0006827=high-affinity iron ion transport|GO:0046688=response to copper ion|GO:0055114=oxidation-reduction process	GO:0004322|GO:0005507|GO:0005381|GO:0004322|GO:0005507|GO:0005381|GO:0055114|GO:0006827|GO:0033215|GO:0046688|GO:0055114|GO:0006827|GO:0033215|GO:0046688|GO:0005886|GO:0033573|GO:0005886|GO:0033573	CAL0000100	orf19.4215	orf19.4215	FET34	Multicopper ferroxidase; induced by low iron, ciclopirox olamine, ketoconazole, hypoxia; alkaline induced by Rim101; repressed in fluconazole-resistant isolate; Sfu1, Hog1 repressed; complements S. cerevisiae fet3; Spider biofilm induced	GO:0006827|GO:0010106|GO:0036180|GO:0034755|GO:0033573|GO:0033215|GO:0036170|GO:0005381|GO:0055114|GO:0046688|GO:0071281|GO:0005507|GO:0004322|GO:0005886|GO:0009405	cellular response to iron ion||cellular response to iron ion starvation||filamentous growth of a population of unicellular organisms in response to biotic stimulus||filamentous growth of a population of unicellular organisms in response to starvation||high-affinity iron ion transport||iron assimilation by reduction and transport||iron ion transmembrane transport||oxidation-reduction process||path…	high affinity iron permease complex||plasma membrane	copper ion binding||ferroxidase activity||iron ion transmembrane transporter activity
CAL0002546	0	1.0942	13.21	26.55	CAL0002546	CAL0002546	CAL0002546 (alignment of 60bp with 100.00% identity) , Description: Predicted ORF in Assemblies 19, 20 and 21; flucytosine repressed, Location: Complement (422258..420762) in Candida albicans Ca21chrR, Gene: orf19.2587 , :: Next best Hit, CAL0002089 (al	CAGTGATTATTTGCTGGTTTCTGTATGGAAAAGCTAAGTTCATTGCCAATAAGACTGAAT	CAL0002546	orf19.2587	HNM3	orf19.10118|IPF2778.2|IPF2781.2|Contig4-2970_0020|Contig4-2970_0022|orf6.4112|CA2276|CaO19.2587|CaO19.10118|CAWG_01547	Ca21chrR_C_albicans_SC5314	Putative transporter; Hap43p-repressed gene; flucytosine repressed; possibly an essential gene, disruptants not obtained by UAU1 method	GO:0051180|GO:0016020|GO:0015171|GO:0022857|GO:0009102|GO:0003333	GO:0015171=amino acid transmembrane transporter activity|GO:0022857=transmembrane transporter activity	GO:0016020=membrane	GO:0051180=vitamin transport|GO:0009102=biotin biosynthetic process|GO:0003333=amino acid transmembrane transport	GO:0015171|GO:0022857|GO:0051180|GO:0009102|GO:0003333|GO:0016020	CAL0002546	orf19.2587	orf19.2587	HNM3	Putative transporter; Hap43, flucytosine repressed; possibly essential, disruptants not obtained by UAU1 method; Spider biofilm induced	GO:0016020|GO:0051180|GO:0003333|GO:0022857|GO:0015171|GO:0009102	amino acid transmembrane transport||biotin biosynthetic process||vitamin transport	membrane	amino acid transmembrane transporter activity||transmembrane transporter activity
CAL0004507	0	1.09125	698.56	1401.12	CAL0004507	CAL0004507	CAL0004507 (alignment of 60bp with 100.00% identity) , Description: Predicted ORF in Assemblies 19, 20 and 21, Location: Complement (1938292..1936814) in Candida albicans Ca21chrR, Gene: orf19.7304 , :: Next best Hit, CAL0005932 (alignment of 14bp with	GGCATTACGTTTAGTTGAAGTCTTATTGCTTTGGTTTATCTGGAGTTTCAATAAACCACT	CAL0004507	orf19.7304		Contig4-2245_0009|IPF19812.1|orf6.8385|IPF19812|CA5542|CaO19.7304|CAWG_02182	Ca21chrR_C_albicans_SC5314	Hap43p-induced gene; expression is upregulated early upon infection of reconstituted human epithelium (RHE), while expression of the C. dubliniensis ortholog is not upregulated; not required for viability	GO:0008150|GO:0003674|GO:0005575	GO:0003674=molecular_function	GO:0005575=cellular_component	GO:0008150=biological_process	GO:0003674|GO:0008150|GO:0005575	CAL0004507	orf19.7304	orf19.7304		Protein of unknown function; Hap43-induced; transcript induced early in infection of reconstituted human epithelium, while expression of the C. dubliniensis ortholog is not upregulated; mutants are viable; rat catheter biofilm repressed	GO:0005575|GO:0003674|GO:0008150	biological_process	cellular_component	molecular_function
CAL0001965	0	1.07318	1142.61	2263.24	CAL0001965	CAL0001965	CAL0001965 (alignment of 60bp with 100.00% identity) , Description: Predicted ORF in Assemblies 19, 20 and 21; downregulated during core stress response, Location: Complement (851044..848882) in Candida albicans Ca21chr1, Gene: orf19.4479 , :: Next best	GAAGAAGCTACAGGAACTGCTTCCGAAAAGAAACAAAAGCTTAGAGGACGTAGACGTTGA	CAL0001965	orf19.4479	NOP9	orf19.11959|orf19.11960|IPF22770.1|IPF22776.1|IPF13757.2|IPF13756.2|Contig4-2664_0018|Contig4-2664_0021|orf6.4308|orf6.4307|CA2414|CA2413|orf19.4480|IPF13756.3f|CAWG_00989	Ca21chr1_C_albicans_SC5314	Putative U3-containing 90S preribosome subunit; Hap43p-induced gene; downregulated during core stress response	GO:0000472|GO:0003723|GO:0005730|GO:0000480|GO:0000447|GO:0030688|GO:0000056|GO:0030686	GO:0003723=RNA binding	GO:0005730=nucleolus|GO:0030688=preribosome, small subunit precursor|GO:0030686=90S preribosome	GO:0000472=endonucleolytic cleavage to generate mature 5'-end of SSU-rRNA from (SSU-rRNA, 5.8S rRNA, LSU-rRNA)|GO:0000480=endonucleolytic cleavage in 5'-ETS of tricistronic rRNA transcript (SSU-rRNA, 5.8S rRNA, LSU-rRNA)|GO:0000447=endonucleolytic cleavage in ITS1 to separate SSU-rRNA from 5.8S rRNA and LSU-rRNA from tricistronic rRNA transcript (SSU-rRNA, 5.8S rRNA, LSU-rRNA)|GO:0000056=ribosoma…	GO:0003723|GO:0000472|GO:0000056|GO:0000447|GO:0000480|GO:0030686|GO:0005730|GO:0030688	CAL0001965	orf19.4479	orf19.4479		Putative U3-containing 90S preribosome subunit; Hap43-induced; repressed in core stress response; Spider biofilm induced	GO:0003723|GO:0030686|GO:0000472|GO:0000056|GO:0000447|GO:0000480|GO:0005730|GO:0030688	endonucleolytic cleavage in 5'-ETS of tricistronic rRNA transcript (SSU-rRNA, 5.8S rRNA, LSU-rRNA)||endonucleolytic cleavage in ITS1 to separate SSU-rRNA from 5.8S rRNA and LSU-rRNA from tricistronic rRNA transcript (SSU-rRNA, 5.8S rRNA, LSU-rRNA)||endonucleolytic cleavage to generate mature 5'-end of SSU-rRNA from (SSU-rRNA, 5.8S rRNA, LSU-rRNA)||ribosomal small subunit export from nucleus	90S preribosome||nucleolus||preribosome, small subunit precursor	RNA binding
CAL0002509	0	1.07142	11961.3	23663.7	CAL0002509	CAL0002509	CAL0002509 (alignment of 60bp with 100.00% identity) , Description: Putative alcohol dehydrogenase; soluble protein in hyphae; fungal-specific (no human or murine homolog); expression is regulated upon white-opaque switching; regulated by Ssn6p; transcri	GTTGGTTTGCCAGCTGGTGCTAAAATTAGTACCCCAGTCTTTGATGCTGTTATCAAGACC	CAL0002509	orf19.5113	ADH2	orf19.12579|IPF22142.1|IPF16784.2|Contig4-2451_0001|orf6.6337|CA3923|CaO19.5113|CAWG_00592	Ca21chr1_C_albicans_SC5314	Alcohol dehydrogenase; soluble in hyphae; fungal-specific; expression regulated by white-opaque switching; regulated by Ssn6p; transcriptionally indued by Mnl1p by weak acid stress; protein enriched in stationary phase yeast cultures	GO:0004022|GO:0016747|GO:0005886|GO:0000166|GO:0006116|GO:0019170|GO:0008270|GO:0000947|GO:0005829|GO:0043458	GO:0004022=alcohol dehydrogenase (NAD) activity|GO:0016747=transferase activity, transferring acyl groups other than amino-acyl groups|GO:0000166=nucleotide binding|GO:0019170=methylglyoxal reductase (NADH-dependent) activity|GO:0008270=zinc ion binding	GO:0005886=plasma membrane|GO:0005829=cytosol	GO:0006116=NADH oxidation|GO:0000947=amino acid catabolic process to alcohol via Ehrlich pathway|GO:0043458=ethanol biosynthetic process involved in glucose fermentation to ethanol	GO:0016747|GO:0008270|GO:0000166|GO:0004022|GO:0019170|GO:0043458|GO:0000947|GO:0006116|GO:0005829|GO:0005886	CAL0002509	orf19.5113	orf19.5113	ADH2	Alcohol dehydrogenase; soluble in hyphae; expression regulated by white-opaque switching; regulated by Ssn6; indued by Mnl1 in weak acid stress; protein enriched in stationary phase yeast cultures; Spider biofilm induced	GO:0043458|GO:0006116|GO:0004022|GO:0019170|GO:0005829|GO:0000947|GO:0008270|GO:0016747|GO:0005886	NADH oxidation||amino acid catabolic process to alcohol via Ehrlich pathway||ethanol biosynthetic process involved in glucose fermentation to ethanol	cytosol||plasma membrane	alcohol dehydrogenase (NAD) activity||methylglyoxal reductase (NADH-dependent) activity||transferase activity, transferring acyl groups other than amino-acyl groups||zinc ion binding
CAL0001053	0	1.05823	1040.64	2040.01	CAL0001053	CAL0001053	CAL0001053 (alignment of 60bp with 100.00% identity) , Description: Decreased transcription is observed upon benomyl treatment or in an azole-resistant strain that overexpresses MDR1; induced upon biofilm formation, Location: 2504197..2505273 in Candida	CATTCCCACCTGCTCAACAACCTAGAAAGATTGATTTACAAATTGAAAGTGGTGAATATT		orf19.661	KRR1			Putative nucleolar protein; decreased transcription is observed upon benomyl treatment or in an azole-resistant strain that overexpresses MDR1; induced upon biofilm formation		GO:0003723	GO:0030686, GO:0005730, GO:0032040	GO:0007346, GO:0000447		CAL0001053	orf19.661	orf19.661	KRR1	Putative nucleolar protein; repressed benomyl treatment or in an azole-resistant strain that overexpresses MDR1; F-12/CO2 early biofilm induced	GO:0003723|GO:0030686|GO:0007346|GO:0032040|GO:0005730|GO:0000447	endonucleolytic cleavage in ITS1 to separate SSU-rRNA from 5.8S rRNA and LSU-rRNA from tricistronic rRNA transcript (SSU-rRNA, 5.8S rRNA, LSU-rRNA)||regulation of mitotic cell cycle	90S preribosome||nucleolus||small-subunit processome	RNA binding
CAL0003035	0	1.04117	97.3	188.5	CAL0003035	CAL0003035	NOTE: Has potential for cross hybridization with other orfs; CAL0003035 (alignment 60 bp with 100 % identity) , Description: NADPH oxidoreductase; interacts with phenolic substrates, such as 17beta-estradiol; possible role in response to estrogen; induced	GTTGAACCTCGTGTTACTGGTATTTATGATGTTTCTTTAAAAGATCAACAAGGTCGTAGT	CAL0003035	orf19.125	EBP1	orf19.7772|Contig4-2900_0026|IPF7044.2|IPF29953.1|orf6.2606|CA1216|CaO19.125|CAWG_05243	Ca21chr6_C_albicans_SC5314	NADPH oxidoreductase; interacts with phenolic substrates such as 17beta-estradiol; possible role in estrogen response; induced by oxidative, weak acid stress, nitric oxide, benomyl, GlcNAc; activated by Cap1p, Mnl1p; Sko1p; Hap43p-repressed	GO:0000324|GO:0009986|GO:0010181|GO:0008144|GO:0042562|GO:0003959|GO:0030446|GO:0005496|GO:0008202|GO:0055114	GO:0010181=FMN binding|GO:0008144=drug binding|GO:0042562=hormone binding|GO:0003959=NADPH dehydrogenase activity|GO:0005496=steroid binding	GO:0000324=fungal-type vacuole|GO:0009986=cell surface|GO:0030446=hyphal cell wall	GO:0008202=steroid metabolic process|GO:0055114=oxidation-reduction process	GO:0008144|GO:0003959|GO:0005496|GO:0003959|GO:0003959|GO:0003959|GO:0003959|GO:0005496|GO:0005496|GO:0003959|GO:0042562|GO:0010181|GO:0008202|GO:0055114|GO:0030446|GO:0000324|GO:0009986	CAL0003035	orf19.125	orf19.125	EBP1	NADPH oxidoreductase; interacts with phenolic substrates (17beta-estradiol); possible role in estrogen response; induced by oxidative, weak acid stress, NO, benomyl, GlcNAc; Cap1, Mnl1 induced; Hap43-repressed; rat catheter biofilm induced	GO:0000324|GO:0042562|GO:0055114|GO:0030446|GO:0008202|GO:0009986|GO:0008144|GO:0010181|GO:0003959|GO:0005496	oxidation-reduction process||steroid metabolic process	cell surface||fungal-type vacuole||hyphal cell wall	FMN binding||NADPH dehydrogenase activity||drug binding||hormone binding||steroid binding
CAL0002419	0	1.03949	356.58	690	CAL0002419	CAL0002419	CAL0002419 (alignment of 60bp with 100.00% identity) , Description: Predicted ORF in Assemblies 19, 20 and 21; induced upon biofilm formation, Location: Complement (334487..333201) in Candida albicans Ca21chrR, Gene: orf19.2527 , :: Next best Hit, CAL00	GAAACTGATATCACCATGACAGAAGGTGACGTCCAACTGGAGAAGAAATCTAAAAAGGAC	CAL0002419	orf19.2527	YNL035C	orf19.10062|IPF24756.1|IPF4983.1|Contig4-2933_0017|orf6.3370|CA1736|CaO19.2527|CaO19.10062|IPF4983|CAWG_01493	Ca21chrR_C_albicans_SC5314	Putative protein of unknown function; Hap43p-induced; required for normal biofilm growth; induced upon biofilm formation	GO:0003674|GO:0044011|GO:0005634|GO:0005829	GO:0003674=molecular_function	GO:0005634=nucleus|GO:0005829=cytosol	GO:0044011=single-species biofilm formation on inanimate substrate	GO:0003674|GO:0044011|GO:0005634|GO:0005829	CAL0002419	orf19.2527	orf19.2527		Putative protein of unknown function; Hap43-induced; required for normal biofilm growth; F-12/CO2 early biofilm induced	GO:0003674|GO:0005634|GO:0044011|GO:0005829	single-species biofilm formation on inanimate substrate	cytosol||nucleus	molecular_function
CAL0006030	0	1.03508	1997.41	3853.3	CAL0006030	CAL0006030	CAL0006030 (alignment of 60bp with 100.00% identity) , Description: Predicted ORF in Assemblies 19, 20 and 21, Location: Complement (1581537..1579423) in Candida albicans Ca21chrR, Gene: orf19.6143 , :: Next best Hit, CAL0002288 (alignment of 21bp with	GTTGCCAGACACATTGGTTTGGGCTTGGCTAAAGATTTGAAAACCAAAGCAAAATTGTAG	CAL0006030	orf19.6143		orf19.13562|IPF9238.1|IPF27800.1|Contig4-2953_0005|orf6.5671|CA3412|FAO1|CaO19.6143|IPF9238|CAWG_02023	Ca21chrR_C_albicans_SC5314	Has domain(s) with predicted flavin adenine dinucleotide binding, long-chain-alcohol oxidase activity and role in oxidation-reduction process	GO:0050660|GO:0046577|GO:0005575|GO:0055114	GO:0050660=flavin adenine dinucleotide binding|GO:0046577=long-chain-alcohol oxidase activity	GO:0005575=cellular_component	GO:0055114=oxidation-reduction process	GO:0050660|GO:0046577|GO:0055114|GO:0005575	CAL0006030	orf19.6143	orf19.6143		Predicted long-chain-alcohol oxidase; Spider biofilm induced	GO:0016614|GO:0005575|GO:0050660|GO:0055114	oxidation-reduction process	cellular_component	flavin adenine dinucleotide binding||oxidoreductase activity, acting on CH-OH group of donors
CAL0000090	0	1.03487	40.2	77.54	CAL0000090	CAL0000090	CAL0000090 (alignment of 60bp with 100.00% identity) , Description: Putative transporter; slightly similar to the Sit1p siderophore transporter; induced by nitric oxide in yhb1 mutant, Location: 2097128..2098810 in Candida albicans Ca21chrR, Gene: orf19	CAGCTTATTTGTCAAAGATAAAGGACTCCAGTGTATAGATGAAGAACCTGAAAAAGAGGA	CAL0000090	orf19.7554		orf6.8902|Contig4-3105_0012|IPF961.1|CA5965|CaO19.7554|IPF961|CAWG_02248	Ca21chrR_C_albicans_SC5314	Putative transporter; slightly similar to the Sit1p siderophore transporter; induced by nitric oxide independent of Yhb1p	GO:0016020|GO:0016021|GO:0015893|GO:0055085|GO:0015238	GO:0015238=drug transmembrane transporter activity	GO:0016020=membrane|GO:0016021=integral to membrane	GO:0015893=drug transport|GO:0055085=transmembrane transport	GO:0015238|GO:0015238|GO:0015893|GO:0055085|GO:0015893|GO:0055085|GO:0016020|GO:0016021|GO:0016020|GO:0016021	CAL0000090	orf19.7554	orf19.7554		Transporter; similar to the Sit1 siderophore transporter; induced by nitric oxide independent of Yhb1; repressed during chlamydospore formation in C. albicans and C. dubliniensis; rat catheter biofilm repressed	GO:0016020|GO:0055085|GO:0015893|GO:0016021|GO:0015238	drug transport||transmembrane transport	integral to membrane||membrane	drug transmembrane transporter activity
CAL0001486	0	1.02443	637.92	1221.59	CAL0001486	CAL0001486	CAL0001486 (alignment of 60bp with 100.00% identity) , Description: Subunit of the NuA4 histone acetyltransferase complex; soluble protein in hyphae, Location: Complement (1596561..1594501) in Candida albicans Ca21chr4, Gene: orf19.3077 , :: Next best H	GGTTATCAAAAGACCAAGTAACTAAACTTGCAGCTCAGTACCTCGCCAGTTTGCTGCAAC	CAL0001486	orf19.3077	VID21	orf19.10590|IPF18566.2|IPF1713.2|CA0604|orf6.1634|orf6.3743|orf6.3744|CaO19.3077|CAWG_03107	Ca21chr4_C_albicans_SC5314	Subunit of the NuA4 histone acetyltransferase complex; soluble protein in hyphae	GO:0006355|GO:0006281|GO:0043967|GO:0035267|GO:0010485|GO:0003677|GO:0043623	GO:0010485=H4 histone acetyltransferase activity|GO:0003677=DNA binding	GO:0035267=NuA4 histone acetyltransferase complex	GO:0006355=regulation of transcription, DNA-dependent|GO:0006281=DNA repair|GO:0043967=histone H4 acetylation|GO:0043623=cellular protein complex assembly	GO:0010485|GO:0003677|GO:0010485|GO:0003677|GO:0043967|GO:0006355|GO:0006281|GO:0043623|GO:0043967|GO:0006355|GO:0006281|GO:0043623|GO:0035267|GO:0035267	CAL0001486	orf19.3077	orf19.3077	VID21	Subunit of the NuA4 histone acetyltransferase complex; soluble protein in hyphae; Spider biofilm repressed	GO:0035267|GO:0003677|GO:0006281|GO:0043967|GO:0003682|GO:0010485|GO:0043623	DNA repair||cellular protein complex assembly||histone H4 acetylation	NuA4 histone acetyltransferase complex	DNA binding||H4 histone acetyltransferase activity||chromatin binding
CAL0004881	0	1.01834	74.85	142.73	CAL0004881	CAL0004881	CAL0004881 (alignment of 60bp with 100.00% identity) , Description: Predicted ORF in Assemblies 19, 20 and 21, Location: Complement (1862569..1860281) in Candida albicans Ca21chr2, Gene: orf19.4068 , :: Next best Hit, CAL0003274 (alignment of 15bp with	GTGTTAAAGGATACCTCCAAGTATGTTAGAGAAAATGGGTCTTATGAGGAATTACTAAAG	CAL0004881	orf19.4068		orf19.11551|IPF17322.2|IPF9462.2|orf6.2486|orf6.604|CA1140|CaO19.4068|IPF17322.3f|CAWG_05991	Ca21chr2_C_albicans_SC5314	Biofilm-induced gene	GO:0008150|GO:0008270|GO:0005575	GO:0008270=zinc ion binding	GO:0005575=cellular_component	GO:0008150=biological_process	GO:0008270|GO:0008150|GO:0005575	CAL0004881	orf19.4068	orf19.4068		Protein of unknown function; flow model biofilm induced	GO:0005575|GO:0003674|GO:0008150	biological_process	cellular_component	molecular_function
CAL0006341	0	0.99885	8.93	16.8	CAL0006341	CAL0006341	CAL0006341 (alignment of 60bp with 100.00% identity) , Description: Protein lacking an ortholog in S. cerevisiae; transposon mutation affects filamentous growth; transcriptionally repressed by A1p and Alpha2p in white-phase cells, a-specific and induced	CCACCACCACAGAAAGAAAGTTCATCAGTATTGAGTTCATCGTTAGTCATTAATAATTCT	CAL0006341	orf19.1616	FGR23	orf19.9183|PGA40|IPF12262.3|IPF12624.3|Contig4-2400_0003|CA0267|orf6.1089|orf6.555|orf6.1030|CaO19.1616|IPF12262|IPF12262.2|CAWG_02555	Ca21chr3_C_albicans_SC5314	Biofilm- and planktonic growth-induced gene; transposon mutation affects filamentous growth; transcriptionally repressed by A1p and Alpha2p in white-phase cells, a-specific and induced by alpha factor; Hap43p-repressed	GO:0003674|GO:0030447|GO:0009986|GO:0036170|GO:0071216|GO:0036180|GO:0009267	GO:0003674=molecular_function	GO:0009986=cell surface	GO:0030447=filamentous growth|GO:0036170=filamentous growth of a population of unicellular organisms in response to starvation|GO:0071216=cellular response to biotic stimulus|GO:0036180=filamentous growth of a population of unicellular organisms in response to biotic stimulus|GO:0009267=cellular response to starvation	GO:0003674|GO:0030447|GO:0009267|GO:0036170|GO:0036180|GO:0071216|GO:0009986	CAL0006341	orf19.1616	orf19.1616	FGR23	"Protein of unknown function; repressed by a1/alpha2 in white-phase cells, a-specific, alpha factor-induced; Hap43-repressed; flow model biofilm induced; Tn mutation affects filamentous growth;"	GO:0003674|GO:0036180|GO:0009986|GO:0036170|GO:0009267|GO:0071216|GO:0030447	cellular response to biotic stimulus||cellular response to starvation||filamentous growth||filamentous growth of a population of unicellular organisms in response to biotic stimulus||filamentous growth of a population of unicellular organisms in response to starvation	cell surface	molecular_function
CAL0000040	0	0.993785	803.47	1506.27	CAL0000040	CAL0000040	CAL0000040 (alignment of 60bp with 100.00% identity) , Description: Putative acyl-CoA oxidase; enzyme of fatty acid beta-oxidation; induced during macrophage infection; expression is opaque specific; has putative peroxisome targeting signal, Location: 42	CGTCAATCGATTTCTCAAAGAGAAAGATTCGAAAGAAGTAAAGAAGCAGCTGCTAAATTA	CAL0000040	orf19.1655	PXP2	orf19.9224|IPF25599.1|IPF13474.2|Contig4-2710_0004|POX1-1|CA1574|orf6.3140|CaO19.1655|POX102|CaO19.9224|CAWG_02521	Ca21chr3_C_albicans_SC5314	Putative acyl-CoA oxidase; enzyme of fatty acid beta-oxidation; induced during macrophage infection; expression is opaque specific; has putative peroxisome targeting signal	GO:0006635|GO:0050660|GO:0003997|GO:0003995|GO:0005777	GO:0050660=flavin adenine dinucleotide binding|GO:0003997=acyl-CoA oxidase activity|GO:0003995=acyl-CoA dehydrogenase activity	GO:0005777=peroxisome	GO:0006635=fatty acid beta-oxidation	GO:0003997|GO:0050660|GO:0003995|GO:0003997|GO:0050660|GO:0003995|GO:0006635|GO:0006635|GO:0005777|GO:0005777	CAL0000040	orf19.1655	orf19.1655	PXP2	Putative acyl-CoA oxidase; enzyme of fatty acid beta-oxidation; induced during macrophage infection; opaque specific transcript; putative peroxisome targeting signal; Spider biofilm induced	GO:0006635|GO:0003997|GO:0050660|GO:0003995|GO:0005777	fatty acid beta-oxidation	peroxisome	acyl-CoA dehydrogenase activity||acyl-CoA oxidase activity||flavin adenine dinucleotide binding
CAL0003595	0	0.99299	1163.48	2179.98	CAL0003595	CAL0003595	CAL0003595 (alignment of 60bp with 100.00% identity) , Description: Protein abundance is affected by URA3 expression in the CAI-4 strain background; protein detected by mass spec in exponential and stationary phase cultures, Location: Complement (361972.	CGCTAAAGAAAAAGCTTTGCTTGATCAATTGACTTTCTTCGATAGTGTTCAAGTCTTGAA	CAL0003595	orf19.4609	AIM2	orf19.12079|IPF22624.1|IPF6037.1|Contig4-2931_0007|orf6.7908|CA5171|CaO19.12079|CaO19.4609|IPF6037|CAWG_03611	Ca21chr4_C_albicans_SC5314	Putative dienelactone hydrolase; protein abundance is affected by URA3 expression in the CAI-4 strain background; protein present in exponential and stationary growth phase yeast cultures	GO:0008150|GO:0005737|GO:0016787	GO:0016787=hydrolase activity	GO:0005737=cytoplasm	GO:0008150=biological_process	GO:0016787|GO:0008150|GO:0005737	CAL0003595	orf19.4609	orf19.4609		Putative dienelactone hydrolase; protein abundance is affected by URA3 expression in the CAI-4 strain background; protein present in exponential and stationary growth phase yeast cultures; rat catheter biofilm repressed	GO:0016787|GO:0008150|GO:0005737	biological_process	cytoplasm	hydrolase activity
CAL0001013	0	0.978563	95.33	176.84	CAL0001013	CAL0001013	CAL0001013 (alignment of 60bp with 100.00% identity) , Description: Predicted ORF in Assemblies 19, 20 and 21, Location: 697397..698467 in Candida albicans Ca21chr5, Gene: orf19.4342 , :: Next best Hit, CAL0006341 (alignment of 18bp with 100.00% identi	TTGAAAAATTCTCAATCCACTGCTAGTGGTACCACTATTACAACCAACTGTTCTAGTATC	CAL0001013	orf19.4342	SUT1	orf19.11817|IPF11357.2|IPF14623.2|Contig4-2344_0008|orf6.1848|orf6.2799|CaO19.4342|CA1344|IPF14623|CAWG_04694	Ca21chr5_C_albicans_SC5314	Biofilm-induced gene	GO:0001103|GO:0003700|GO:0035969|GO:0005634|GO:0008270	GO:0001103=RNA polymerase II repressing transcription factor binding|GO:0003700=sequence-specific DNA binding transcription factor activity|GO:0008270=zinc ion binding	GO:0005634=nucleus	GO:0035969=positive regulation of sterol import by positive regulation of transcription from RNA polymerase II promoter	GO:0008270|GO:0003700|GO:0001103|GO:0008270|GO:0003700|GO:0001103|GO:0035969|GO:0035969|GO:0005634|GO:0005634	CAL0001013	orf19.4342	orf19.4342		Zn2Cys6 transcription factor involved in sterol uptake; flow model biofilm induced; Spider biofilm repressed	GO:0000981|GO:0035969|GO:0005634|GO:0001103|GO:0008270|GO:0005737	positive regulation of sterol import by positive regulation of transcription from RNA polymerase II promoter	cytoplasm||nucleus	RNA polymerase II repressing transcription factor binding||sequence-specific DNA binding RNA polymerase II transcription factor activity||zinc ion binding
CAL0004511	0	0.970126	285.84	527.15	CAL0004511	CAL0004511	CAL0004511 (alignment of 60bp with 100.00% identity) , Description: Alpha-tubulin; orf has intron; complements cold-sensitivity of S. cerevisiae tub1 mutant; C. albicans has single alpha-tubulin orf, whereas S. cerevisiae has two (TUB1, TUB3); farnesol-u	GCTTTAGAGAGAGATTATATTGAAGTTGGTACTGATTCTTTCCCTGAAGAAGAAGAAGAA		orf19.7308	TUB1			Alpha-tubulin; gene has intron; complements cold-sensitivity of S. cerevisiae tub1 mutant; C. albicans has single alpha-tubulin gene, whereas S. cerevisiae has two (TUB1, TUB3); farnesol-upregulated in biofilm; sumoylation target		GO:0005200, GO:0003924, GO:0005525, GO:0046982	GO:0005819, GO:0045298, GO:0045298, GO:0005874, GO:0005828, GO:0005634, GO:0005829, GO:0005816	GO:0007017, GO:0007017, GO:0035690, GO:0006184, GO:0051258, GO:0007018, GO:0007163, GO:0048311		CAL0004511	orf19.7308	orf19.7308	TUB1	Alpha-tubulin; gene has intron; complements cold-sensitivity of S. cerevisiae tub1 mutant; C. albicans has single alpha-tubulin gene, whereas S. cerevisiae has two (TUB1, TUB3); farnesol-upregulated in biofilm; sumoylation target	GO:0071963|GO:0045298|GO:0035690|GO:0005874|GO:0005816|GO:0046982|GO:0005829|GO:0005819|GO:0007017|GO:0005634|GO:0006184|GO:0048311|GO:0005200|GO:0005828|GO:0003924|GO:0051258|GO:0005525	GTP catabolic process||cellular response to drug||establishment or maintenance of cell polarity regulating cell shape||microtubule-based process||mitochondrion distribution||protein polymerization	cytosol||kinetochore microtubule||microtubule||nucleus||spindle||spindle pole body||tubulin complex	GTP binding||GTPase activity||protein heterodimerization activity||structural constituent of cytoskeleton
CAL0001827	0	0.966245	850.25	1563.83	CAL0001827	CAL0001827	CAL0001827 (alignment of 60bp with 100.00% identity) , Description: Predicted ORF in Assemblies 19, 20 and 21, Location: Complement (1511607..1509238) in Candida albicans Ca21chr2, Gene: orf19.1893 , :: Next best Hit, CAL0005049 (alignment of 15bp with	CCCAGTTCACCTTTGAAAAGATCATTTGGTTTGAATCACAGTCTAAGTTCTATAGTTAGT	CAL0001827	orf19.1893		orf19.9449|IPF25421.1|IPF6455.2|Contig4-2189_0003|Contig4-2752_0004|Contig4-2752_0005|CA4475|orf6.7027|CaO19.9449|CaO19.1893|IPF6455|CAWG_05835	Ca21chr2_C_albicans_SC5314	Ortholog of C. parapsilosis CDC317 : CPAR2_105140, Candida tenuis NRRL Y-1498 : CANTEDRAFT_91809, Debaryomyces hansenii CBS767 : DEHA2C08052g and Candida dubliniensis CD36 : CD36_21660	GO:0008150|GO:0003674|GO:0005575	GO:0003674=molecular_function	GO:0005575=cellular_component	GO:0008150=biological_process	GO:0003674|GO:0003674|GO:0008150|GO:0008150|GO:0005575|GO:0005575	CAL0001827	orf19.1893	orf19.1893		Protein of unknown function; Spider biofilm repressed	GO:0005575|GO:0003674|GO:0008150	biological_process	cellular_component	molecular_function
CAL0002495	0	0.943365	938.16	1698.37	CAL0002495	CAL0002495	CAL0002495 (alignment of 60bp with 100.00% identity) , Description: Predicted ORF in Assemblies 19, 20 and 21; mutation confers resistance to 5-fluorocytosine (5-FC), 5-fluorouracil (5-FU), and tubercidin (7-deazaadenosine), Location: 1498605..1500293 in	CTTGATACTTCAAATAGTGACAGCAAAAGTCTGTTGTTAGAAGGGTGGACTTTAGTTTAG	CAL0002495	orf19.1902	NOC4	orf19.9458|IPF25429.1|IPF9717.2|Contig4-2752_0016|CA4470|orf6.7018|IPF9717|CaO19.1902|CaO19.9458|CAWG_05830	Ca21chr2_C_albicans_SC5314	Putative nucleolar protein; Hap43p-induced gene; mutation confers resistance to 5-fluorocytosine (5-FC), 5-fluorouracil (5-FU), and tubercidin (7-deazaadenosine)	GO:0000472|GO:0003674|GO:0032040|GO:0000480|GO:0030692|GO:0000447|GO:0035690	GO:0003674=molecular_function	GO:0032040=small-subunit processome|GO:0030692=Noc4p-Nop14p complex	GO:0000472=endonucleolytic cleavage to generate mature 5'-end of SSU-rRNA from (SSU-rRNA, 5.8S rRNA, LSU-rRNA)|GO:0000480=endonucleolytic cleavage in 5'-ETS of tricistronic rRNA transcript (SSU-rRNA, 5.8S rRNA, LSU-rRNA)|GO:0000447=endonucleolytic cleavage in ITS1 to separate SSU-rRNA from 5.8S rRNA and LSU-rRNA from tricistronic rRNA transcript (SSU-rRNA, 5.8S rRNA, LSU-rRNA)|GO:0035690=cellular…	GO:0003674|GO:0035690|GO:0000472|GO:0000447|GO:0000480|GO:0030692|GO:0032040	CAL0002495	orf19.1902	orf19.1902	NOC4	Putative nucleolar protein; Hap43-induced; mutation confers resistance to 5-fluorocytosine (5-FC), 5-fluorouracil (5-FU), and tubercidin (7-deazaadenosine); Spider biofilm induced	GO:0000472|GO:0035690|GO:0000447|GO:0000480|GO:0003674|GO:0030692|GO:0005730|GO:0032040	cellular response to drug||endonucleolytic cleavage in 5'-ETS of tricistronic rRNA transcript (SSU-rRNA, 5.8S rRNA, LSU-rRNA)||endonucleolytic cleavage in ITS1 to separate SSU-rRNA from 5.8S rRNA and LSU-rRNA from tricistronic rRNA transcript (SSU-rRNA, 5.8S rRNA, LSU-rRNA)||endonucleolytic cleavage to generate mature 5'-end of SSU-rRNA from (SSU-rRNA, 5.8S rRNA, LSU-rRNA)	Noc4p-Nop14p complex||nucleolus||small-subunit processome	molecular_function
CAL0003715	0	0.941133	51.59	93.25	CAL0003715	CAL0003715	CAL0003715 (alignment of 60bp with 100.00% identity) , Description: Predicted ORF in Assemblies 19, 20 and 21; possibly spurious ORF (Annotation Working Group prediction), Location: 63667..64644 in Candida albicans Ca21chr5, Gene: orf19.955 , :: Next be	GGTGACTTGGATGAAAATCATTTGGCAAATAATGAACAAAAGTTGTCTTTGGAATTGGAC	CAL0003715	orf19.955		orf19.8570|IPF26337.1|IPF1558.1|Contig4-3103_0035|orf6.8204|CaO19.8570|CA5411|CaO19.955|IPF1558|CAWG_04429	Ca21chr5_C_albicans_SC5314	Ortholog of C. parapsilosis CDC317 : CPAR2_304150, Candida tenuis NRRL Y-1498 : CANTEDRAFT_135060, Debaryomyces hansenii CBS767 : DEHA2B07810g and Candida dubliniensis CD36 : CD36_50370	GO:0008150|GO:0003674|GO:0005575	GO:0003674=molecular_function	GO:0005575=cellular_component	GO:0008150=biological_process	GO:0003674|GO:0008150|GO:0005575	CAL0003715	orf19.955	orf19.955		Protein of unknown function; Spider biofilm repressed	GO:0005575|GO:0003674|GO:0008150	biological_process	cellular_component	molecular_function
CAL0002165	0	0.938137	292.67	527.91	CAL0002165	CAL0002165	CAL0002165 (alignment of 60bp with 100.00% identity) , Description: Putative GPI-anchored protein; described as similar to mucins; induced during cell wall reorfration, and during core caspofungin response; regulated by Tsa1p, Tsa1Bp in minimal media at	AATGTTGTTCCAACCACAGCATTCGGGCTCTTTGCCATTATTCTTGCATCAATCTTTTAA	CAL0002165	orf19.6420	PGA13	orf19.13778|IPF20734.1|IPF1341.1|Contig4-3073_0004|orf6.7834|CaO19.6420|CA5112|CaO19.13778|IPF1341|CAWG_02138	Ca21chrR_C_albicans_SC5314	GPI-anchored cell wall protein involved in cell wall synthesis; required for normal cell surface properties; induced in oralpharyngeal candidasis	GO:0060257|GO:0003674|GO:0030447|GO:0009986|GO:0031505|GO:0009277|GO:0044182	GO:0003674=molecular_function	GO:0009986=cell surface|GO:0009277=fungal-type cell wall	GO:0060257=negative regulation of flocculation|GO:0030447=filamentous growth|GO:0031505=fungal-type cell wall organization|GO:0044182=filamentous growth of a population of unicellular organisms	GO:0003674|GO:0060257|GO:0044182|GO:0030447|GO:0031505|GO:0009986|GO:0009986|GO:0009277	CAL0002165	orf19.6420	orf19.6420	PGA13	GPI-anchored cell wall protein involved in cell wall synthesis; required for normal cell surface properties; induced in oralpharyngeal candidasis; Spider biofilm induced; Bcr1-repressed in RPMI a/a biofilms	GO:0009277|GO:0003674|GO:0009986|GO:0031505|GO:0030447|GO:0044182|GO:0060257	filamentous growth||filamentous growth of a population of unicellular organisms||fungal-type cell wall organization||negative regulation of flocculation	cell surface||fungal-type cell wall	molecular_function
CAL0006398	0	0.936485	19.92	35.89	CAL0006398	CAL0006398	CAL0006398 (alignment of 60bp with 100.00% identity) , Description: Nonessential, GPI anchored, predicted cell wall protein; macrophage-induced protein; induced in hyphae; induction associated with azole resistance; regulated by Rfg1p, Efg1p, Nrg1p, Tup1	GCCATCAAACACAACTGATTCATCATCTAGTGTTCCAACTATTGATACTAATGAAAATGG		orf19.4975	HYR1			Hyphal-induced GPI-anchored cell wall protein; macrophage-induced; repressed by neutrophil-co-culture; resistance to killing by neutrophils, azole resistance; regulated by Rfg1p, Efg1p, Nrg1p, Tup1p, Cyr1p, Bcr1p, Hap43p; biofilm-induced		GO:0030985	GO:0009277, GO:0046658, GO:0009986, GO:0009986, GO:0005576, GO:0030446, GO:0009986, GO:0009986, GO:0009277, GO:0009986	GO:0044407, GO:0044413		CAL0006398	orf19.4975	orf19.4975	HYR1	GPI-anchored hyphal cell wall protein; macrophage-induced; repressed by neutrophils; resistance to killing by neutrophils, azoles; regulated by Rfg1, Efg1, Nrg1, Tup1, Cyr1, Bcr1, Hap43; Spider and flow model biofilm induced	GO:0030446|GO:0009277|GO:0044407|GO:0009986|GO:0005576|GO:0046658|GO:0044413|GO:0030985	avoidance of host defenses||single-species biofilm formation in or on host organism	anchored to plasma membrane||cell surface||extracellular region||fungal-type cell wall||hyphal cell wall	high molecular weight kininogen binding
CAL0001590	0	0.930829	290.49	521.33	CAL0001590	CAL0001590	CAL0001590 (alignment of 60bp with 100.00% identity) , Description: Protein likely to be essential for growth, based on an insertional mutaorfsis strategy; similar to S. cerevisiae Dim1p, which is an 18S rRNA dimethylase involved in rRNA modification and	GAAACTGGGTTTTCCGATAAAAGAGCCGGTAAATTGGATCAAACTGATTTCTTAAAATTG	CAL0001590	orf19.5010	DIM1	orf19.12477|IPF22277.1|IPF1822.1|Contig4-3061_0009|orf6.7999|CaO19.5010|CA5252|CaO19.12477|CAWG_00079	Ca21chr1_C_albicans_SC5314	Putative 18S rRNA dimethylase with a predicted role in rRNA modification and processing; induced upon biofilm formation; Hap43p-induced; likely to be essential for growth based on insertional mutagenesis strategy	GO:0005819|GO:0005730|GO:0000154|GO:0030686|GO:0000179	GO:0000179=rRNA (adenine-N6,N6-)-dimethyltransferase activity	GO:0005819=spindle|GO:0005730=nucleolus|GO:0030686=90S preribosome	GO:0000154=rRNA modification	GO:0000179|GO:0000179|GO:0000154|GO:0000154|GO:0030686|GO:0005730|GO:0005819|GO:0030686|GO:0005730|GO:0005819	CAL0001590	orf19.5010	orf19.5010	DIM1	Putative 18S rRNA dimethylase; predicted role in rRNA modification and processing; Hap43-induced; likely to be essential for growth based on insertional mutagenesis strategy; F-12/CO2 early biofilm induced	GO:0000154|GO:0030686|GO:0005730|GO:0016433|GO:0005819|GO:0006364|GO:0000179	rRNA modification||rRNA processing	90S preribosome||nucleolus||spindle	rRNA (adenine) methyltransferase activity||rRNA (adenine-N6,N6-)-dimethyltransferase activity
CAL0001302	0	0.925545	1093.51	1955.3	CAL0001302	CAL0001302	CAL0001302 (alignment of 60bp with 100.00% identity) , Description: Putative GPI-anchored protein of unknown function; fluconazole-downregulated, Location: Complement (9900..7282) in Candida albicans Ca21chr6, Gene: orf19.6336 , :: Next best Hit, CAL000	TACTTCTGGTTCTGGTTCTGGATCAAGTTCAAATTCTGGAGCAAGTTCTGGTGGTACCTG		orf19.6336	PGA25			Putative GPI-anchored adhesin-like protein; fluconazole-downregulated; induced in oralpharyngeal candidasis		GO:0003674	GO:0009986	GO:0008150		CAL0001302	orf19.6336	orf19.6336	PGA25	Putative GPI-anchored adhesin-like protein; fluconazole-downregulated; induced in oralpharyngeal candidasis; Spider biofilm induced	GO:0003674|GO:0009986|GO:0008150	biological_process	cell surface	molecular_function
CAL0003537	0	0.913778	442.48	784.77	CAL0003537	CAL0003537	CAL0003537 (alignment of 60bp with 100.00% identity) , Description: Protein essential for growth; transposon mutation affects filamentous growth, Location: Complement (2686695..2685817) in Candida albicans Ca21chr1, Gene: orf19.5232 , :: Next best Hit,	GCTGCTGATCAAGCAAAATCTAGATCTCAAGCTGCTTTAGAAAGAAAGATTAAAAAGAGA	CAL0003537	orf19.5232	CSI2	orf19.12697|IPF11270.2|IPF28101.1|Contig4-2357_0002|orf6.2436|orf6.7710|CaO19.5232|BRX1|CA1106|IPF11270|CAWG_00210	Ca21chr1_C_albicans_SC5314	Putative 66S pre-ribosomal particle component; Hap43p-induced gene; essential for growth; transposon mutation affects filamentous growth	GO:0030447|GO:0005730|GO:0036180|GO:0032153|GO:0005524|GO:0006412|GO:0004812|GO:0005829|GO:0036170|GO:0000027|GO:0071216|GO:0008097|GO:0030687|GO:0042134|GO:0009267	GO:0005524=ATP binding|GO:0004812=aminoacyl-tRNA ligase activity|GO:0008097=5S rRNA binding|GO:0042134=rRNA primary transcript binding	GO:0005730=nucleolus|GO:0032153=cell division site|GO:0005829=cytosol|GO:0030687=preribosome, large subunit precursor	GO:0030447=filamentous growth|GO:0036180=filamentous growth of a population of unicellular organisms in response to biotic stimulus|GO:0006412=translation|GO:0036170=filamentous growth of a population of unicellular organisms in response to starvation|GO:0000027=ribosomal large subunit assembly|GO:0071216=cellular response to biotic stimulus|GO:0009267=cellular response to starvation	GO:0005524|GO:0004812|GO:0042134|GO:0008097|GO:0000027|GO:0006412|GO:0030447|GO:0009267|GO:0036180|GO:0036170|GO:0071216|GO:0005730|GO:0005829|GO:0030687|GO:0032153	CAL0003537	orf19.5232	orf19.5232	CSI2	Putative 66S pre-ribosomal particle component; Hap43-induced; essential for growth; transposon mutation affects filamentous growth; Spider biofilm induced	GO:0036180|GO:0036170|GO:0009267|GO:0042134|GO:0071216|GO:0000027|GO:0030447|GO:0008097|GO:0030687|GO:0032153|GO:0005730|GO:0005829	cellular response to biotic stimulus||cellular response to starvation||filamentous growth||filamentous growth of a population of unicellular organisms in response to biotic stimulus||filamentous growth of a population of unicellular organisms in response to starvation||ribosomal large subunit assembly	cell division site||cytosol||nucleolus||preribosome, large subunit precursor	5S rRNA binding||rRNA primary transcript binding
CAL0004785	0	0.911624	9866.45	17472.7	CAL0004785	CAL0004785	CAL0004785 (alignment of 60bp with 100.00% identity) , Description: Predicted ORF in Assemblies 19, 20 and 21; similar to S. cerevisiae Ydr090cp; transposon mutation affects filamentous growth, Location: 1748343..1749083 in Candida albicans Ca21chr3, Ge	CAGAGACATCACGAAACACATAGCAATGACGAGGAGAAGAGTGAAGTGGTAGTCGTATAG		orf19.6720	0			Protein similar to S. cerevisiae Ydr090cp; transposon mutation affects filamentous growth		GO:0003674	GO:0051286, GO:0005794, GO:0032153	GO:0009267, GO:0036180, GO:0036170, GO:0071216		CAL0004785	orf19.6720	orf19.6720		P-Loop domain-containing protein of unknown function; transposon mutation affects filamentous growth; Spider biofilm induced	GO:0003674|GO:0036180|GO:0051286|GO:0036170|GO:0009267|GO:0005794|GO:0071216|GO:0032153	cellular response to biotic stimulus||cellular response to starvation||filamentous growth of a population of unicellular organisms in response to biotic stimulus||filamentous growth of a population of unicellular organisms in response to starvation	Golgi apparatus||cell division site||cell tip	molecular_function
CAL0004343	0	0.911461	38.6	68.35	CAL0004343	CAL0004343	CAL0004343 (alignment of 60bp with 100.00% identity) , Description: Predicted ORF in Assemblies 19, 20 and 21; expression regulated during planktonic growth; similarity to mutator-like element (MULE) transposase; possibly spurious ORF (Annotation Working	GAGGTACTTTGCCAGATGAGTCACTACCGCTATTAAATATTCAAACACATCATATTTTGT	CAL0004343	orf19.4702		orf19.12172|IPF14519.1|IPF16377.2|Contig4-2960_0008|orf6.3519|orf6.1755|CA0683|CaO19.4702|IPF14519.5f|IPF14519|CAWG_03689	Ca21chr4_C_albicans_SC5314	Biofilm-induced gene; expression regulated during planktonic growth; similarity to mutator-like element (MULE) transposase	GO:0008150|GO:0003674|GO:0005575	GO:0003674=molecular_function	GO:0005575=cellular_component	GO:0008150=biological_process	GO:0003674|GO:0008150|GO:0005575	CAL0004343	orf19.4702	orf19.4702		Possible similarity to mutator-like element (MULE) transposase; flow model biofilm induced; expression regulated during planktonic growth	GO:0003674|GO:0005575|GO:0008150	biological_process	cellular_component	molecular_function
CAL0002290	0	0.899899	6.45	11.33	CAL0002290	CAL0002290	CAL0002290 (alignment of 60bp with 100.00% identity) , Description: Predicted ORF in Assemblies 19, 20 and 21, Location: Complement (1503162..1502722) in Candida albicans Ca21chr4, Gene: orf19.3134 , :: Next best Hit, CAL0004327 (alignment of 16bp with	CAGGAAACCTTCACCACTTTTACTTCGTTCTTTCTTTTTTCTCTTTATCGTCGGGTGCCA	CAL0002290	orf19.3134		orf19.10646|IPF24213.1|IPF7804.1|Contig4-2579_0007|CA3567|orf6.5871|CaO19.3134|CaO19.10646|IPF7804.5f|CAWG_03154	Ca21chr4_C_albicans_SC5314	Late-stage biofilm-induced gene						CAL0002290	orf19.3134	orf19.3134		Protein of unknown function; flow model biofilm induced		biological_process	cellular_component	molecular_function
CAL0005566	0	0.897107	540.67	947.9	CAL0005566	CAL0005566	CAL0005566 (alignment of 60bp with 100.00% identity) , Description: Predicted ORF in Assemblies 19, 20 and 21; physically interacts with TAP-tagged Nop1p, Location: 481408..484236 in Candida albicans Ca21chr2, Gene: orf19.1566 , :: Next best Hit, CAL000	GTTATCCATCAGTTTGAAAATGAAACTAGTCTTCATGAAGCTTTGGAAGAATACAGACAG	CAL0005566	orf19.1566	UTP21	orf19.9139|IPF25737.1|IPF14782.2|Contig4-2110_0005|Contig4-2110_0006|CA3990|orf6.6423|CaO19.1566|CaO19.9139|IPF14782|CAWG_04011	Ca21chr2_C_albicans_SC5314	Putative U3 snoRNP protein; Hap43p-induced gene; physically interacts with TAP-tagged Nop1p	GO:0003674|GO:0006364|GO:0005816|GO:0032040|GO:0032153|GO:0034388|GO:0005829	GO:0003674=molecular_function	GO:0005816=spindle pole body|GO:0032040=small-subunit processome|GO:0032153=cell division site|GO:0034388=Pwp2p-containing subcomplex of 90S preribosome|GO:0005829=cytosol	GO:0006364=rRNA processing	GO:0003674|GO:0006364|GO:0032040|GO:0034388|GO:0005816|GO:0032153|GO:0005829	CAL0005566	orf19.1566	orf19.1566	UTP21	Putative U3 snoRNP protein; Hap43-induce; physically interacts with TAP-tagged Nop1; Spider biofilm induced	GO:0034388|GO:0003674|GO:0044732|GO:0032040|GO:0005829|GO:0006364|GO:0032153	rRNA processing	Pwp2p-containing subcomplex of 90S preribosome||cell division site||cytosol||mitotic spindle pole body||small-subunit processome	molecular_function
CAL0001650	0	0.892537	34.04	59.49	CAL0001650	CAL0001650	CAL0001650 (alignment of 60bp with 100.00% identity) , Description: Predicted ORF in Assemblies 19, 20 and 21, Location: Complement (817412..816489) in Candida albicans Ca21chr4, Gene: orf19.5039 , :: Next best Hit, CAL0002647 (alignment of 21bp with 9	GGTGGATCATCAACGAAATTTCAACCACCAATTTTTATAACAATTGGAGTCATTGGGAAA	CAL0001650	orf19.5039	RRP42	orf19.12506|IPF22190.1|IPF12306.1|Contig4-2272_0001|Contig4-2272_0002|orf6.3316|RRP42|CaO19.12506|CA1695|CaO19.5039|CAWG_03428	Ca21chr4_C_albicans_SC5314	Ortholog(s) have role in exonucleolytic trimming to generate mature 3'-end of 5.8S rRNA from tricistronic rRNA transcript (SSU-rRNA, 5.8S rRNA, LSU-rRNA), nuclear polyadenylation-dependent tRNA catabolic process, rRNA catabolic process	GO:0016075|GO:0000175|GO:0000177|GO:0003723|GO:0000176|GO:0071038|GO:0000467|GO:0005829	GO:0000175=3'-5'-exoribonuclease activity|GO:0003723=RNA binding	GO:0000177=cytoplasmic exosome (RNase complex)|GO:0000176=nuclear exosome (RNase complex)|GO:0005829=cytosol	GO:0016075=rRNA catabolic process|GO:0071038=nuclear polyadenylation-dependent tRNA catabolic process|GO:0000467=exonucleolytic trimming to generate mature 3'-end of 5.8S rRNA from tricistronic rRNA transcript (SSU-rRNA, 5.8S rRNA, LSU-rRNA)	GO:0003723|GO:0000175|GO:0003723|GO:0000175|GO:0016075|GO:0000467|GO:0071038|GO:0016075|GO:0000467|GO:0071038|GO:0005829|GO:0000176|GO:0000177|GO:0005829|GO:0000176|GO:0000177	CAL0001650	orf19.5039	orf19.5039	RRP42	Putative exosome non-catalytic core component; involved in 3'-5' RNA processing; rat catheter biofilm induced	GO:0003674|GO:0016075|GO:0000177|GO:0000176|GO:0005829|GO:0071038|GO:0000467	exonucleolytic trimming to generate mature 3'-end of 5.8S rRNA from tricistronic rRNA transcript (SSU-rRNA, 5.8S rRNA, LSU-rRNA)||nuclear polyadenylation-dependent tRNA catabolic process||rRNA catabolic process	cytoplasmic exosome (RNase complex)||cytosol||nuclear exosome (RNase complex)	molecular_function
CAL0004247	0	0.890738	1889.17	3297.49	CAL0004247	CAL0004247	CAL0004247 (alignment of 60bp with 100.00% identity) , Description: GPI-anchored cell wall protein; transcription is decreased upon yeast-hyphal switch; transcriptionally regulated by iron; expression greater in high iron; clade-associated orf expression	GGCCAAAACAAATTAAGCTATGGTGTTGGTATGGCTGCTGTTGTTGCTGGATTAGTCATG	CAL0004247	orf19.5305	RHD3	orf19.12765|orf6.8294|PGA29|IPF21875.1|IPF8527.1|Contig4-2961_0009|LDG7|CA5476|CaO19.5305|CaO19.12765|IPF8527|CAWG_03394	Ca21chr4_C_albicans_SC5314	GPI-anchored cell wall protein; yeast-associated protein; transcriptionally regulated by iron; expression greater in high iron; clade-associated gene expression; not essential for cell wall integrity; fluconazole-repressed	GO:0003674|GO:0016020|GO:0009986|GO:0031505|GO:0009277|GO:0009405|GO:0005576|GO:0030446|GO:0046658|GO:0030445	GO:0003674=molecular_function	GO:0016020=membrane|GO:0009986=cell surface|GO:0009277=fungal-type cell wall|GO:0005576=extracellular region|GO:0030446=hyphal cell wall|GO:0046658=anchored to plasma membrane|GO:0030445=yeast-form cell wall	GO:0031505=fungal-type cell wall organization|GO:0009405=pathogenesis	GO:0003674|GO:0031505|GO:0009405|GO:0009986|GO:0030445|GO:0009277|GO:0005576|GO:0030445|GO:0009277|GO:0030445|GO:0030446|GO:0046658|GO:0009986|GO:0030445|GO:0009277|GO:0016020	CAL0004247	orf19.5305	orf19.5305	RHD3	GPI-anchored yeast-associated cell wall protein; induced in high iron; clade-associated gene expression; not essential for cell wall integrity; fluconazole-repressed; flow model and Spider biofilm repressed	GO:0016020|GO:0031505|GO:0003674|GO:0009277|GO:0030446|GO:0009986|GO:0030445|GO:0005576|GO:0046658|GO:0009405	fungal-type cell wall organization||pathogenesis	anchored to plasma membrane||cell surface||extracellular region||fungal-type cell wall||hyphal cell wall||membrane||yeast-form cell wall	molecular_function
CAL0001461	0	0.887434	1369.29	2384.59	CAL0001461	CAL0001461	CAL0001461 (alignment of 60bp with 100.00% identity) , Description: Endo-1,3-beta-glucanase required for cell separation after division, orthologous to S. cerevisiae Dse4p; caspofungin repressed; fungal-specific (no human or murine homolog); repressed in	AATGGTCAAAGTAGAACTTGGAGTTTGGCTTTTGCTGCTGGTGCTCTCAATGCTAGTTAG	CAL0001461	orf19.3066	ENG1	orf19.10584|IPF9751.2|IPF28933.1|Contig4-2792_0015|Contig4-2792_0016|Contig4-2952_0001|YNR67|ACF3|orf6.7803|DSE4|CaO19.3066|orf19.71|CA5091|CAWG_01022	Ca21chr1_C_albicans_SC5314	Endo-1,3-beta-glucanase required for cell separation after division, orthologous to S. cerevisiae Dse4p; caspofungin-, fluconazole-repressed; fungal-specific; repressed in response to alpha pheromone in SpiderM medium; biofilm-induced gene	GO:0009986|GO:0009277|GO:0016998|GO:0043187|GO:0005576|GO:0030247|GO:0004338|GO:0007109|GO:0030994|GO:0042973	GO:0030247=polysaccharide binding|GO:0004338=glucan exo-1,3-beta-glucosidase activity|GO:0042973=glucan endo-1,3-beta-D-glucosidase activity	GO:0009986=cell surface|GO:0009277=fungal-type cell wall|GO:0043187=cell septum surface|GO:0005576=extracellular region	GO:0016998=cell wall macromolecule catabolic process|GO:0007109=cytokinesis, completion of separation|GO:0030994=primary cell septum disassembly	GO:0004338|GO:0042973|GO:0030247|GO:0004338|GO:0042973|GO:0030247|GO:0007109|GO:0007109|GO:0030994|GO:0016998|GO:0007109|GO:0007109|GO:0030994|GO:0016998|GO:0009986|GO:0005576|GO:0009277|GO:0043187|GO:0009986|GO:0005576|GO:0009277|GO:0043187	CAL0001461	orf19.3066	orf19.3066	ENG1	Endo-1,3-beta-glucanase; ortholog of S. cerevisiae Dse4 needed for cell separation; caspofungin, fluconazole repressed; repressed by alpha pheromone in SpiderM medium; flow model biofilm induced; rat catheter biofilm repressed	GO:0030247|GO:0016998|GO:0052861|GO:0007109|GO:0043187|GO:0042973|GO:0009277|GO:0009986|GO:0030994|GO:0052862|GO:0005576|GO:0004338	cell wall macromolecule catabolic process||cytokinesis, completion of separation||primary cell septum disassembly	cell septum surface||cell surface||extracellular region||fungal-type cell wall	glucan endo-1,3-beta-D-glucosidase activity||glucan endo-1,3-beta-glucanase activity, C-3 substituted reducing group||glucan endo-1,4-beta-glucanase activity, C-3 substituted reducing group||glucan exo-1,3-beta-glucosidase activity||polysaccharide binding
CAL0003856	0	0.883334	6.87	11.93	CAL0003856	CAL0003856	CAL0003856 (alignment of 60bp with 100.00% identity) , Description: Predicted ORF in Assemblies 19, 20 and 21; transcription downregulated upon yeast-hyphal switch; Ras1p-regulated, Location: Complement (1677182..1676646) in Candida albicans Ca21chr2, G	CACTTCCCCCTTGAATTGATTGTTGTTACAACTCCTCTTTCCTTAAAAACCAAACTTATA	CAL0003856	orf19.1353		orf19.8933|IPF25986.1|IPF11646.2|Contig4-1837_0006|Contig4-2626_0004|CA0368|orf6.1217|CaO19.8933|CaO19.1353|IPF11646	Ca21chr2_C_albicans_SC5314	Biofilm-and planktonic growth-induced gene; transcription downregulated upon yeast-hyphal switch; Ras1p-regulated; oral infection upregulated; mutants have reduced capacity to damage oral epithelial cells						CAL0003856	orf19.1353	orf19.1353		Protein of unknown function; repressed by yeast-hypha switch; Ras1-regulated; oral infection induced; mutants defective in damage to oral epithelium; flow model biofilm induced; Spider biofilm induced		biological_process	cellular_component	molecular_function
CAL0000026	0	0.881896	1040.94	1805.83	CAL0000026	CAL0000026	CAL0000026 (alignment of 60bp with 100.00% identity) , Description: Predicted ORF in Assemblies 19, 20 and 21, Location: Complement (16827..14971) in Candida albicans Ca21chrR, Gene: orf19.7538 , :: Next best Hit, CAL0001677 (alignment of 14bp with 100	GACAAGGTTACGACGTCGAATGCTGTGAGAATGTTCTACCAGTCGTTAGAGCAAGTATAG	CAL0000026	orf19.7538	RRM3	Contig4-3048_0007|IPF336.1|orf6.8790|CA5871|PIF1|CaO19.7538|PIF2|CAWG_01367	Ca21chrR_C_albicans_SC5314	Ortholog(s) have ATP-dependent DNA helicase activity, role in DNA replication, mitochondrial genome maintenance, replication fork progression beyond termination site and nuclear telomeric heterochromatin, replication fork localization	GO:0006260|GO:0004003|GO:0005657|GO:0005724|GO:0097046|GO:0019079|GO:0005524|GO:0000002	GO:0004003=ATP-dependent DNA helicase activity|GO:0005524=ATP binding	GO:0005657=replication fork|GO:0005724=nuclear telomeric heterochromatin	GO:0006260=DNA replication|GO:0097046=replication fork progression beyond termination site|GO:0019079=viral genome replication|GO:0000002=mitochondrial genome maintenance	GO:0005524|GO:0004003|GO:0005524|GO:0004003|GO:0019079|GO:0097046|GO:0006260|GO:0000002|GO:0019079|GO:0097046|GO:0006260|GO:0000002|GO:0005724|GO:0005657|GO:0005724|GO:0005657	CAL0000026	orf19.7538	orf19.7538		DNA helicase involved in rDNA replication; Spider biofilm repressed	GO:0005724|GO:0006281|GO:0005524|GO:0097046|GO:0006260|GO:0004003|GO:0000166|GO:0000002|GO:0005657|GO:0000723	DNA repair||DNA replication||mitochondrial genome maintenance||replication fork progression beyond termination site||telomere maintenance	nuclear telomeric heterochromatin||replication fork	ATP binding||ATP-dependent DNA helicase activity||nucleotide binding
CAL0004922	0	0.875478	2506.59	4329.15	CAL0004922	CAL0004922	CAL0004922 (alignment of 60bp with 100.00% identity) , Description: Predicted ORF in Assemblies 19, 20 and 21, Location: 1675736..1676926 in Candida albicans Ca21chr3, Gene: orf19.6766 , :: Next best Hit, CAL0000831 (alignment of 15bp with 100.00% iden	GCACAAAGAGCTAGTGTTGCAATTGTCCCATCAGCTGGTAAAAAGATTAAGTTTGATTAG	CAL0004922	orf19.6766	NOP13	orf19.14058|IPF20375.1|IPF2798.1|Contig4-3030_0014|orf6.8865|NOP13|CaO19.6766|CA5935|CaO19.14058|IPF2798|CAWG_03038	Ca21chr3_C_albicans_SC5314	Hap43p-induced gene; S. cerevisiae ortholog NOP13, a nucleolar protein found in preribosomal complexes	GO:0008150|GO:0000166|GO:0005730|GO:0030684|GO:0003676	GO:0000166=nucleotide binding|GO:0003676=nucleic acid binding	GO:0005730=nucleolus|GO:0030684=preribosome	GO:0008150=biological_process	GO:0003676|GO:0000166|GO:0008150|GO:0005730|GO:0030684	CAL0004922	orf19.6766	orf19.6766	NOP13	Ortholog of S. cerevisiae Nop13; a nucleolar protein found in preribosomal complexes; Hap43-induced gene; rat catheter biofilm induced	GO:0005730|GO:0000166|GO:0008150|GO:0003676|GO:0030684	biological_process	nucleolus||preribosome	nucleic acid binding||nucleotide binding
CAL0003475	0	0.873811	418.68	722.27	CAL0003475	CAL0003475	CAL0003475 (alignment of 60bp with 100.00% identity) , Description: Dynein heavy chain; dynein is a motor protein that moves toward the microtubule minus end; required for wild-type yeast-form cell separation, spindle positioning, nuclear migration, hyph	TCATGGATCAATAAGTTGCCTTATGACACACCATTATCTTGGATTTACTTGTCTGATGAT		orf19.5999	DYN1			Dynein heavy chain, a motor protein that moves toward the microtubule minus end; required for wild-type yeast-form cell separation, spindle positioning, nuclear migration, hyphal growth; transcription is regulated by Mig1p, Hap43p		GO:0008569, GO:0008134, GO:0016887, GO:0005524	GO:0005938, GO:0005816, GO:0000235, GO:0030286, GO:0005881	GO:0000920, GO:0000132, GO:0040023, GO:0040001, GO:0000132, GO:0071216, GO:0030447, GO:0009267, GO:0007018, GO:0006355, GO:0036180, GO:0036170, GO:0000070		CAL0003475	orf19.5999	orf19.5999	DYN1	Dynein heavy chain; motor protein that moves to microtubule minus end; required for yeast cell separation, spindle positioning, nuclear migration, hyphal growth; regulated by Mig1, Hap43; flow model and rat catheter biofilm repressed	GO:0000132|GO:0005524|GO:0036170|GO:0009267|GO:0005938|GO:0005881|GO:0005816|GO:0008569|GO:0000070|GO:0000920|GO:0030286|GO:0000166|GO:0040023|GO:0016887|GO:0007018|GO:0036180|GO:0071216|GO:0030447|GO:0040001|GO:0000235	cellular response to biotic stimulus||cellular response to starvation||cytokinetic cell separation||establishment of mitotic spindle localization||establishment of mitotic spindle orientation||establishment of nucleus localization||filamentous growth||filamentous growth of a population of unicellular organisms in response to biotic stimulus||filamentous growth of a population of unicellular organ…	astral microtubule||cell cortex||cytoplasmic microtubule||dynein complex||spindle pole body	ATP binding||ATPase activity||minus-end-directed microtubule motor activity||nucleotide binding
CAL0005870	0	0.860405	235.35	402.25	CAL0005870	CAL0005870	CAL0005870 (alignment of 60bp with 100.00% identity) , Description: Predicted ORF in Assemblies 19, 20 and 21, Location: 921819..923564 in Candida albicans Ca21chrR, Gene: orf19.494 , :: Next best Hit, CAL0000490 (alignment of 20bp with 95.00% identity	CCCTGCACAATTAGAGCACTTACAAAGATTACTTTTACAGCATCTACAAAACAATCAGAA	CAL0005870	orf19.494	NAF1	orf19.8124|IPF8966.2|IPF15912.3|orf6.270|orf6.7077|Contig4-2904_0005|CaO19.494|NAF1|CA4511|IPF8966|CAWG_01748	Ca21chrR_C_albicans_SC5314	"Ortholog(s) have RNA binding activity, role in box H/ACA snoRNP assembly and nucleoplasm localization"	GO:0030515|GO:0042254|GO:0003723|GO:0005654|GO:0031120|GO:0000493	GO:0030515=snoRNA binding|GO:0003723=RNA binding	GO:0005654=nucleoplasm	GO:0042254=ribosome biogenesis|GO:0031120=snRNA pseudouridine synthesis|GO:0000493=box H/ACA snoRNP assembly	GO:0030515|GO:0003723|GO:0031120|GO:0042254|GO:0000493|GO:0005654	CAL0005870	orf19.494	orf19.494		Putative RNA-binding protein; role in assembly of box H/ACA snoRNPs and thus pre-rRNA processing; Spider biofilm induced	GO:0030515|GO:0031120|GO:0003723|GO:0042254|GO:0005654|GO:0000493	box H/ACA snoRNP assembly||ribosome biogenesis||snRNA pseudouridine synthesis	nucleoplasm	RNA binding||snoRNA binding
CAL0004462	0	0.857328	3380.06	5764.74	CAL0004462	CAL0004462	CAL0004462 (alignment of 60bp with 100.00% identity) , Description: Copper- and zinc-containing superoxide dismutase; role in response to host innate immune ROS; regulated on white-opaque switching; ciclopirox olamine induced; caspofungin repressed; memb	GCTGAAATAAGTGGTTTCTTGGCTGCTGGTATTGCCGGTGTTGTTGCTGCTTTAATTTAG	CAL0004462	orf19.2062	SOD4	orf19.9609|PGA2|IPF25297.1|IPF1218.1|Contig4-3065_0001|orf6.7493|CA4835|SOD32|CaO19.9609|CaO19.2062|IPF1218|CAWG_03845	Ca21chr2_C_albicans_SC5314	Copper- and zinc-containing superoxide dismutase; role in response to host innate immune ROS; regulated on white-opaque switching; ciclopirox olamine induced; caspofungin repressed; family includes SOD1, SOD4, SOD5, SOD6; yeast-associated	GO:0009986|GO:0071451|GO:0009277|GO:0006801|GO:0005576|GO:0030446|GO:0030445|GO:0046872|GO:0055114|GO:0052059|GO:0004784	GO:0046872=metal ion binding|GO:0004784=superoxide dismutase activity	GO:0009986=cell surface|GO:0009277=fungal-type cell wall|GO:0005576=extracellular region|GO:0030446=hyphal cell wall|GO:0030445=yeast-form cell wall	GO:0071451=cellular response to superoxide|GO:0006801=superoxide metabolic process|GO:0055114=oxidation-reduction process|GO:0052059=evasion or tolerance by symbiont of host-produced reactive oxygen species	GO:0004784|GO:0004784|GO:0046872|GO:0052059|GO:0006801|GO:0055114|GO:0071451|GO:0009986|GO:0009986|GO:0030445|GO:0005576|GO:0030445|GO:0009277|GO:0030445|GO:0009986|GO:0030445|GO:0030446|GO:0009277	CAL0004462	orf19.2062	orf19.2062	SOD4	Cu and Zn-containing superoxide dismutase; role in response to host innate immune ROS; regulated on white-opaque switch; ciclopirox olamine induced; caspofungin repressed; SOD1,4,5,6 gene family; yeast-associated; Spider biofilm induced	GO:0006801|GO:0004784|GO:0071451|GO:0055114|GO:0009277|GO:0030446|GO:0046872|GO:0009986|GO:0030445|GO:0052059|GO:0005576	cellular response to superoxide||evasion or tolerance by symbiont of host-produced reactive oxygen species||oxidation-reduction process||superoxide metabolic process	cell surface||extracellular region||fungal-type cell wall||hyphal cell wall||yeast-form cell wall	metal ion binding||superoxide dismutase activity
CAL0002565	0	0.854746	28.4	48.35	CAL0002565	CAL0002565	CAL0002565 (alignment of 60bp with 100.00% identity) , Description: Protein described as biotin synthase; transcriptionally upregulated in high iron; transcription is downregulated in response to treatment with ciclopirox olamine; upregulated in clinical	GAAGATATCGCCATGTTGAAGAAATGGGGTTTGAAACCAATGGAAAGTTTCACTAAGTAG	CAL0002565	orf19.2593	BIO2	orf19.10124|orf6.4105|IPF24757.1|IPF2771.2|Contig4-2970_0027|Contig4-2821_0003|CA2273|CaO19.2593|CaO19.10124|CAWG_01544	Ca21chrR_C_albicans_SC5314	Putative biotin synthase; transcriptionally upregulated in high iron; transcription downregulated by treatment with ciclopirox olamine; upregulated in clinical isolates from HIV+ patients with oral candidiasis; Hap43p-repressed	GO:0005739|GO:0051536|GO:0004076|GO:0009102	GO:0051536=iron-sulfur cluster binding|GO:0004076=biotin synthase activity	GO:0005739=mitochondrion	GO:0009102=biotin biosynthetic process	GO:0004076|GO:0051536|GO:0009102|GO:0005739	CAL0002565	orf19.2593	orf19.2593	BIO2	Putative biotin synthase; induced by high iron; repressed by ciclopirox olamine; upregulated in clinical isolates from HIV+ patients with oral candidiasis; Hap43-repressed; Spider biofilm induced	GO:0004076|GO:0005739|GO:0051536|GO:0009102	biotin biosynthetic process	mitochondrion	biotin synthase activity||iron-sulfur cluster binding
CAL0005306	0	0.842829	147.91	249.74	CAL0005306	CAL0005306	CAL0005306 (alignment of 60bp with 100.00% identity) , Description: Predicted ORF in Assemblies 19, 20 and 21; shows colony morphology-related orf regulation by Ssn6p, Location: Complement (8097..4903) in Candida albicans Ca21chr3, Gene: orf19.5469 , ::	TAGCGACGAAAAGTTTTAGTTGTGGGATTGACTTGCCGAATATACGGGCGATTGTTTTTT	CAL0005306	orf19.5469		orf19.12924|IPF21813.1|IPF2690.1|Contig4-2935_0001|orf6.1630|orf6.6371|orf6.8705|YRF1|CaO19.12924|CaO19.5469	Ca21chr3_C_albicans_SC5314	Predicted ORF in Assemblies 19, 20 and 21; shows colony morphology-related gene regulation by Ssn6p; overlaps orf19.5472	GO:0008026|GO:0008150|GO:0005575|GO:0003676|GO:0005524	GO:0008026=ATP-dependent helicase activity|GO:0003676=nucleic acid binding|GO:0005524=ATP binding	GO:0005575=cellular_component	GO:0008150=biological_process	GO:0003676|GO:0005524|GO:0008026|GO:0008150|GO:0005575	CAL0005306	orf19.5469	orf19.5469		Protein with a predicted DEAD-like DNA/RNA helicase domain; shows colony morphology-related gene regulation by Ssn6; overlaps orf19.5472; Spider biofilm repressed	GO:0005575|GO:0005524|GO:0008150|GO:0008026|GO:0003676	biological_process	cellular_component	ATP binding||ATP-dependent helicase activity||nucleic acid binding
CAL0002375	0	0.837997	202.09	340.08	CAL0002375	CAL0002375	CAL0002375 (alignment of 60bp with 100.00% identity) , Description: Predicted ORF in Assemblies 19, 20 and 21, Location: Complement (1171268..1168632) in Candida albicans Ca21chrR, Gene: orf19.5852 , :: Next best Hit, CAL0001694 (alignment of 14bp with	GCTGTGTTGGATGACCAAGCTATGTTTAGTCTTATCCACCGGACTTTCTTTTCAGAATGA	CAL0002375	orf19.5852		orf19.13274|IPF21357.1|IPF3790.1|IPF12562.2|Contig4-2975_0001|Contig4-2975_0002|orf6.1953|orf6.4954|orf19.3520|CA2883|CaO19.5852|CaO19.13274|IPF3790|CAWG_01873	Ca21chrR_C_albicans_SC5314	Ortholog of Candida tenuis NRRL Y-1498 : CANTEDRAFT_115828, Debaryomyces hansenii CBS767 : DEHA2G23122g, Candida dubliniensis CD36 : CD36_30840 and Pichia stipitis Pignal : PICST_54809	GO:0008150|GO:0003674|GO:0005575	GO:0003674=molecular_function	GO:0005575=cellular_component	GO:0008150=biological_process	GO:0003674|GO:0008150|GO:0005575	CAL0002375	orf19.5852	orf19.5852		Protein of unknown function; rat catheter biofilm repressed	GO:0003674|GO:0005575|GO:0008150	biological_process	cellular_component	molecular_function
CAL0005223	0	0.833963	10.19	17.1	CAL0005223	CAL0005223	CAL0005223 (alignment of 60bp with 100.00% identity) , Description: Gene adjacent to CDC68; divergently transcribed with CDC68, Location: Complement (1443855..1442224) in Candida albicans Ca21chr4, Gene: orf19.2885 , :: Next best Hit, CAL0002682 (alignm	CTGAACCTCGTCCGAATATTAAATCTGAATATCATGGTTGTCCATATCGTGATTTCAATT		orf19.2885	PRI2			Putative DNA primase; gene adjacent to and divergently transcribed with CDC68; Hap43p-induced gene		GO:0003697, GO:0003896	GO:0005635, GO:0005829, GO:0005658	GO:0006269, GO:0000731, GO:0000723		CAL0005223	orf19.2885	orf19.2885	PRI2	Putative DNA primase; gene adjacent to and divergently transcribed with CDC68; Hap43-induced; Spider biofilm repressed	GO:0003697|GO:0000731|GO:0006269|GO:0003896|GO:0005829|GO:0005635|GO:0005658|GO:0000723	DNA replication, synthesis of RNA primer||DNA synthesis involved in DNA repair||telomere maintenance	alpha DNA polymerase:primase complex||cytosol||nuclear envelope	DNA primase activity||DNA primase activity||single-stranded DNA binding
CAL0002235	0	0.83022	411.24	688.32	CAL0002235	CAL0002235	CAL0002235 (alignment of 60bp with 100.00% identity) , Description: Predicted ORF in Assemblies 19, 20 and 21, Location: 1544911..1545339 in Candida albicans Ca21chr4, Gene: orf19.3113 , :: Next best Hit, CAL0003567 (alignment of 14bp with 100.00% iden	GAATACGAGACCCATTATGGTGGTCAGAGGCATTGGTCGCCAAACTTCAAACCAATAAGT	CAL0002235	orf19.3113		orf19.10625|IPF24211.1|IPF14368.2|Contig4-2739_0004|orf6.6932|CaO19.3113|CaO19.10625|CAWG_03132	Ca21chr4_C_albicans_SC5314	Ortholog of Debaryomyces hansenii CBS767 : DEHA2B15840g, Candida dubliniensis CD36 : CD36_46430, Pichia stipitis Pignal : PICST_37097 and Candida tropicalis MYA-3404 : CTRG_03751	GO:0008150|GO:0003674|GO:0005575	GO:0003674=molecular_function	GO:0005575=cellular_component	GO:0008150=biological_process	GO:0003674|GO:0008150|GO:0005575	CAL0002235	orf19.3113	orf19.3113		Protein of unknown function; Spider biofilm induced	GO:0003674|GO:0005575|GO:0008150	biological_process	cellular_component	molecular_function
CAL0004190	0	0.82913	84.52	141.36	CAL0004190	CAL0004190	CAL0004190 (alignment of 60bp with 100.00% identity) , Description: Putative protein of unknown function, transcription is upregulated in clinical isolates from HIV+ patients with oral candidiasis; predicted ORF in Assemblies 19, 20 and 21, Location: Com	CACCCTTCATATGGAGGAATTGCTAATTATATGTATTATCCAAATGAACCGGAGATGAAT	CAL0004190	orf19.3373	RIM4	orf19.10881|IPF13110.3|IPF14155.1|Contig4-2242_0002|CA1403|orf6.141|orf6.2887|RIM4|CaO19.3373|IPF14155|CAWG_03462	Ca21chr4_C_albicans_SC5314	Putative protein of unknown function, transcription is upregulated in clinical isolates from HIV+ patients with oral candidiasis	GO:0005737|GO:0000166|GO:0003723|GO:0006279|GO:0030435|GO:0007131	GO:0000166=nucleotide binding|GO:0003723=RNA binding	GO:0005737=cytoplasm	GO:0006279=premeiotic DNA replication|GO:0030435=sporulation resulting in formation of a cellular spore|GO:0007131=reciprocal meiotic recombination	GO:0000166|GO:0003723|GO:0006279|GO:0030435|GO:0007131|GO:0005737	CAL0004190	orf19.3373	orf19.3373		Putative protein of unknown function; transcript upregulated in clinical isolates from HIV+ patients with oral candidiasis; Spider biofilm induced	GO:0006279|GO:0003723|GO:0030435|GO:0007131|GO:0000166|GO:0005737	premeiotic DNA replication||reciprocal meiotic recombination||sporulation resulting in formation of a cellular spore	cytoplasm	RNA binding||nucleotide binding
CAL0000767	0	0.818604	177.68	295.01	CAL0000767	CAL0000767	CAL0000767 (alignment of 60bp with 100.00% identity) , Description: Predicted ORF in Assemblies 19, 20 and 21, Location: 306822..307481 in Candida albicans Ca21chr3, Gene: orf19.1708 , :: Next best Hit, CAL0003698 (alignment of 19bp with 100.00% identi	TATCCTGGATTAACTCCTGGATTGGCACCAGTTGATTATGAAGAAGAAGATGATGAATAA	CAL0000767	orf19.1708	RRT14	orf19.9275|IPF25649.1|IPF16533.2|Contig4-2424_0002|CA1559|orf6.3119|CaO19.9275|CaO19.1708|IPF16533|CAWG_02475	Ca21chr3_C_albicans_SC5314	Ortholog(s) have nucleolus localization	GO:0008150|GO:0003674|GO:0005730	GO:0003674=molecular_function	GO:0005730=nucleolus	GO:0008150=biological_process	GO:0003674|GO:0003674|GO:0008150|GO:0008150|GO:0005730|GO:0005730	CAL0000767	orf19.1708	orf19.1708		Protein of unknown function; Spider biofilm induced	GO:0003674|GO:0005730|GO:0008150	biological_process	nucleolus	molecular_function
CAL0003022	0	0.818122	3405.22	5651.95	CAL0003022	CAL0003022	CAL0003022 (alignment of 60bp with 100.00% identity) , Description: Predicted ORF in Assemblies 19, 20 and 21; repressed by Rgt1p, Location: Complement (1306454..1305276) in Candida albicans Ca21chr4, Gene: orf19.1277 , :: Next best Hit, CAL0000451 (ali	GTTGTTGCTGAGAATGGATGGGATGACATTGGACCAGAAGCAGTAAACTATCAGTTCTAA	CAL0003022	orf19.1277		orf19.8864|IPF19348.2|IPF11858.2|Contig4-2741_0002|CA1411|orf6.2900|orf6.303|CaO19.1277|IPF11858|CAWG_03232	Ca21chr4_C_albicans_SC5314	Hap43p-repressed gene; repressed by Rgt1p; late-stage biofilm-induced gene	GO:0008150|GO:0003674|GO:0005575	GO:0003674=molecular_function	GO:0005575=cellular_component	GO:0008150=biological_process	GO:0003674|GO:0008150|GO:0005575	CAL0003022	orf19.1277	orf19.1277		Protein of unknown function; Rgt1, Hap43-repressed; flow model biofilm induced; Spider biofilm induced	GO:0003674|GO:0005575|GO:0008150	biological_process	cellular_component	molecular_function
CAL0006018	0	0.810113	442.99	731.2	CAL0006018	CAL0006018	CAL0006018 (alignment of 60bp with 100.00% identity) , Description: Predicted ORF in Assemblies 19, 20 and 21; regulated by Gcn2p and Gcn4p, Location: Complement (1789799..1788147) in Candida albicans Ca21chr2, Gene: orf19.3591 , :: Next best Hit, CAL00	GCATCCAATTCAGAAAAACCAAATGAATTCATCTACAGAGGCTCCAAGTTGATTATGTAA	CAL0006018	orf19.3591	APE3	orf19.11073|IPF17873.2|IPF16625.2|Contig4-2320_0004|Contig4-2320_0005|CA0871|orf6.2049|orf6.806|CaO19.3591|CAWG_05963	Ca21chr2_C_albicans_SC5314	Putative vacuolar aminopeptidase Y,; regulated by Gcn2p and Gcn4p	GO:0007039|GO:0000324|GO:0004177|GO:0006508	GO:0004177=aminopeptidase activity	GO:0000324=fungal-type vacuole	GO:0007039=vacuolar protein catabolic process|GO:0006508=proteolysis	GO:0004177|GO:0006508|GO:0007039|GO:0000324	CAL0006018	orf19.3591	orf19.3591	APE3	Putative vacuolar aminopeptidase Y,; regulated by Gcn2 and Gcn4; rat catheter and Spider biofilm repressed	GO:0004177|GO:0006508|GO:0007039|GO:0000324	proteolysis||vacuolar protein catabolic process	fungal-type vacuole	aminopeptidase activity
CAL0000321	0	0.806346	83.46	137.4	CAL0000321	CAL0000321	CAL0000321 (alignment of 60bp with 100.00% identity) , Description: Cell wall and secreted protein with suggested role in dispersal in host; mutation causes increased adhesion and biofilm formation; has stable propeptide; regulated by growth phase, phosp	ACCACTGTTGCTAAAGCTTCAGGTTCTGGTAAAGCTGCCATTAGTACTTTTGAAGGTGCC		orf19.3618	YWP1			Secreted yeast cell wall protein; possible role in dispersal in host; mutation causes increased adhesion and biofilm formation; stable propeptide; regulated by growth phase, phosphate, Ssk1p, Ssn6p, Efg1p, Efh1p, Hap43p; mRNA binds to She3p		GO:0003674	GO:0009986, GO:0030445, GO:0030445, GO:0005576, GO:0030445, GO:0009277, GO:0030445, GO:0005576, GO:0009986, GO:0030445, GO:0030446, GO:0009277, GO:0005576, GO:0009277	GO:0044406, GO:0044406, GO:0044010		CAL0000321	orf19.3618	orf19.3618	YWP1	"Secreted yeast wall protein; possible role in dispersal in host; mutation increases adhesion and biofilm formation; propeptide; growth phase, phosphate, Ssk1/Ssn6/Efg1/Efh1/Hap43 regulated; mRNA binds She3; flow and Spider biofilm repressed"	GO:0044010|GO:0009277|GO:0030446|GO:0003674|GO:0009986|GO:0044406|GO:0030445|GO:0005576	adhesion to host||single-species biofilm formation	cell surface||extracellular region||fungal-type cell wall||hyphal cell wall||yeast-form cell wall	molecular_function
CAL0002606	0	0.802761	330.81	543.26	CAL0002606	CAL0002606	CAL0002606 (alignment of 60bp with 100.00% identity) , Description: Essential transcriptional activator that binds to a conserved sequence at ribosomal protein orfs and the rDNA locus; acts with Cbf1p at a subset of promoters; biological role is analogou	AAGGATAACGTTACTAAGAAAACTGCTGCTGCACCTGTTCCAAATATGCTGGAACAATTG	CAL0002606	orf19.801	TBF1	orf19.8420|IPF5070.2|IPF19724.1|Contig4-2905_0023|orf6.1354|orf6.2550|CA1182|CaO19.801|IPF19724|CAWG_04176	Ca21chr2_C_albicans_SC5314	Essential transcriptional activator that regulates ribosomal protein genes and the rDNA locus; acts with Cbf1p at a subset of promoters; recruits Fhl1p and Ifh1p to promoters; role is analogous to that of S. cerevisiae Rap1p	GO:0001015|GO:0000790|GO:0006355|GO:0003700|GO:0009303|GO:0000982|GO:0042162|GO:0010833|GO:0000978|GO:0042803|GO:0043565|GO:0032211|GO:0090069|GO:0045944|GO:0043035|GO:0007004|GO:0030674|GO:0000784|GO:0031936	GO:0003700=sequence-specific DNA binding transcription factor activity|GO:0000982=RNA polymerase II core promoter proximal region sequence-specific DNA binding transcription factor activity|GO:0042162=telomeric DNA binding|GO:0000978=RNA polymerase II core promoter proximal region sequence-specific DNA binding|GO:0042803=protein homodimerization activity|GO:0043565=sequence-specific DNA binding|G…	GO:0000790=nuclear chromatin|GO:0000784=nuclear chromosome, telomeric region	GO:0001015=snoRNA transcription from an RNA polymerase II promoter|GO:0006355=regulation of transcription, DNA-dependent|GO:0009303=rRNA transcription|GO:0010833=telomere maintenance via telomere lengthening|GO:0032211=negative regulation of telomere maintenance via telomerase|GO:0090069=regulation of ribosome biogenesis|GO:0045944=positive regulation of transcription from RNA polymerase II promo…	GO:0043565|GO:0030674|GO:0043565|GO:0003700|GO:0042803|GO:0000982|GO:0042162|GO:0000978|GO:0043035|GO:0006355|GO:0090069|GO:0009303|GO:0045944|GO:0009303|GO:0045944|GO:0009303|GO:0009303|GO:0010833|GO:0031936|GO:0032211|GO:0001015|GO:0007004|GO:0000790|GO:0000784	CAL0002606	orf19.801	orf19.801	TBF1	Essential transcription factor; induces ribosomal protein genes and the rDNA locus; acts with Cbf1 at subset of promoters; recruits Fhl1 and Ifh1 to promoters; role is analogous to that of S. cerevisiae Rap1; Spider biofilm induced	GO:0000784|GO:0043035|GO:0030674|GO:0006355|GO:0042162|GO:0010833|GO:0043565|GO:0032211|GO:0003700|GO:0001015|GO:0090069|GO:0000978|GO:0031936|GO:0000790|GO:0042803|GO:0000982|GO:0045944|GO:0009303	negative regulation of chromatin silencing||negative regulation of telomere maintenance via telomerase||positive regulation of transcription from RNA polymerase II promoter||rRNA transcription||regulation of ribosome biogenesis||regulation of transcription, DNA-dependent||snoRNA transcription from an RNA polymerase II promoter||telomere maintenance via telomere lengthening	nuclear chromatin||nuclear chromosome, telomeric region	RNA polymerase II core promoter proximal region sequence-specific DNA binding||RNA polymerase II core promoter proximal region sequence-specific DNA binding transcription factor activity||chromatin insulator sequence binding||protein binding, bridging||protein homodimerization activity||sequence-specific DNA binding||sequence-specific DNA binding transcription factor activity||telomeric DNA bindi…
CAL0003486	0	0.801334	154.53	253.52	CAL0003486	CAL0003486	CAL0003486 (alignment of 60bp with 100.00% identity) , Description: Predicted ORF in Assemblies 19, 20 and 21, Location: Complement (1194799..1193270) in Candida albicans Ca21chr2, Gene: orf19.5206 , :: Next best Hit, CAL0004775 (alignment of 15bp with	TTACCAGAAATAGAGGTCATGGCTGAAGAGATGTTCCAACAAGTTCAATCACAACAATAA	CAL0003486	orf19.5206	SHQ1	orf19.12673|IPF22007.1|IPF13966.2|Contig4-2237_0005|orf6.3449|CaO19.12673|CA1792|CaO19.5206|IPF13966|CAWG_04329	Ca21chr2_C_albicans_SC5314	"Ortholog(s) have unfolded protein binding activity, role in box H/ACA snoRNP assembly and cytosol, nucleoplasm localization"	GO:0005654|GO:0051082|GO:0000493|GO:0005829	GO:0051082=unfolded protein binding	GO:0005654=nucleoplasm|GO:0005829=cytosol	GO:0000493=box H/ACA snoRNP assembly	GO:0051082|GO:0000493|GO:0005654|GO:0005829	CAL0003486	orf19.5206	orf19.5206		Putative chaperone protein; role in the assembly of box H/ACA snoRNPs and thus for pre-rRNA processing; Spider biofilm induced	GO:0005654|GO:0051082|GO:0005829|GO:0000493	box H/ACA snoRNP assembly	cytosol||nucleoplasm	unfolded protein binding
CAL0005938	0	0.800418	876.73	1437.44	CAL0005938	CAL0005938	CAL0005938 (alignment of 60bp with 100.00% identity) , Description: Mevalonate diphosphate decarboxylase; functional homolog of S. cerevisiae Erg19p; possible drug target; transcriptionally regulated by carbon source, yeast-hyphal switch, growth phase, a	CGTATCATTCAAACGTCTATTGGCCCGGGGCCTCAAGAAACTAGTGAATCATTAACTAAA	CAL0005938	orf19.6105	MVD	orf19.13524|MVD1|IPF4647.2|IPF4652.1|Contig4-2342_0002|orf6.6236|CA3853|MVD1.3|CAWG_01359	Ca21chr1_C_albicans_SC5314	Mevalonate diphosphate decarboxylase; functional homolog of S. cerevisiae Erg19p; possible drug target; transcriptionally regulated by carbon source, yeast-hyphal switch, growth phase, antifungals; gene has intron	GO:0016310|GO:0016301|GO:0004163|GO:0016126|GO:0005634|GO:0019287|GO:0005524|GO:0005829	GO:0016301=kinase activity|GO:0004163=diphosphomevalonate decarboxylase activity|GO:0005524=ATP binding	GO:0005634=nucleus|GO:0005829=cytosol	GO:0016310=phosphorylation|GO:0016126=sterol biosynthetic process|GO:0019287=isopentenyl diphosphate biosynthetic process, mevalonate pathway	GO:0004163|GO:0004163|GO:0005524|GO:0016301|GO:0019287|GO:0016126|GO:0016310|GO:0005634|GO:0005829	CAL0005938	orf19.6105	orf19.6105	MVD	Mevalonate diphosphate decarboxylase; functional homolog of S. cerevisiae Erg19; possible drug target; regulated by carbon source, yeast-hypha switch, growth phase, antifungals; gene has intron; rat catheter, Spider biofilm repressed	GO:0005634|GO:0016126|GO:0005524|GO:0019287|GO:0005829|GO:0004163	isopentenyl diphosphate biosynthetic process, mevalonate pathway||sterol biosynthetic process	cytosol||nucleus	ATP binding||diphosphomevalonate decarboxylase activity
CAL0002164	0	0.796645	7381.77	12071.2	CAL0002164	CAL0002164	"CAL0002164 (alignment of 60bp with 100.00% identity) , Description: Protein similar to S. cerevisiae Nop5p protein of small nucleolar ribonucleoprotein complex; transposon mutation affects filamentous growth; macrophage/pseudohyphal-induced; physically i"	CACCTCTAAAGTTGTGAGAGAACAACCAAAAGTGGAAATAACCGAAGCCCGTGCTTATAA	CAL0002164	orf19.1199	NOP5	orf19.8790|IPF18691.2|IPF7161.1|Contig4-3055_0011|Contig4-3055_0012|NOP58|CA1438|orf6.2852|orf6.2946|CaO19.1199|CAWG_05321	Ca21chr6_C_albicans_SC5314	Protein similar to S. cerevisiae Nop5p protein of small nucleolar ribonucleoprotein complex; transposon mutation affects filamentous growth; macrophage/pseudohyphal-induced; physically interacts with TAP-tagged Nop1p	GO:0000472|GO:0003674|GO:0030447|GO:0031428|GO:0032040|GO:0000480|GO:0000447|GO:0030686	GO:0003674=molecular_function	GO:0031428=box C/D snoRNP complex|GO:0032040=small-subunit processome|GO:0030686=90S preribosome	GO:0000472=endonucleolytic cleavage to generate mature 5'-end of SSU-rRNA from (SSU-rRNA, 5.8S rRNA, LSU-rRNA)|GO:0030447=filamentous growth|GO:0000480=endonucleolytic cleavage in 5'-ETS of tricistronic rRNA transcript (SSU-rRNA, 5.8S rRNA, LSU-rRNA)|GO:0000447=endonucleolytic cleavage in ITS1 to separate SSU-rRNA from 5.8S rRNA and LSU-rRNA from tricistronic rRNA transcript (SSU-rRNA, 5.8S rRNA,…	GO:0003674|GO:0030447|GO:0000472|GO:0000447|GO:0000480|GO:0032040|GO:0030686|GO:0031428	CAL0002164	orf19.1199	orf19.1199	NOP5	Ortholog of S. cerevisiae Nop58; involved in pre-rRNA process; Tn mutation affects filamentous growth; macrophage/pseudohyphal-induced; physically interacts with TAP-tagged Nop1; Spider biofilm repressed	GO:0003674|GO:0030686|GO:0000472|GO:0032040|GO:0031428|GO:0030447|GO:0000447|GO:0000480	endonucleolytic cleavage in 5'-ETS of tricistronic rRNA transcript (SSU-rRNA, 5.8S rRNA, LSU-rRNA)||endonucleolytic cleavage in ITS1 to separate SSU-rRNA from 5.8S rRNA and LSU-rRNA from tricistronic rRNA transcript (SSU-rRNA, 5.8S rRNA, LSU-rRNA)||endonucleolytic cleavage to generate mature 5'-end of SSU-rRNA from (SSU-rRNA, 5.8S rRNA, LSU-rRNA)||filamentous growth	90S preribosome||box C/D snoRNP complex||small-subunit processome	molecular_function
CAL0003426	0	0.789348	1521.1	2474.85	CAL0003426	CAL0003426	CAL0003426 (alignment of 60bp with 100.00% identity) , Description: Protein similar to S. cerevisiae Atg9p, required for an early step in autophagy; required for cytoplasm to vacuole trafficking of Lap41p, Location: Complement (1085083..1082225) in Cand	GGGTTACGAAATCGAAATCCAATTCAATCAATTGATCCAGCAATAATGACTGGGAATTAT	CAL0003426	orf19.5974	ATG9	orf19.13395|IPF21152.1|IPF32.2|Contig4-3042_0018|orf6.9063|CaO19.13395|CA6085|CaO19.5974|IPF32|CAWG_02816	Ca21chr3_C_albicans_SC5314	Protein similar to S. cerevisiae Atg9p, required for an early step in autophagy; required for cytoplasm to vacuole trafficking of Lap41p	GO:0005739|GO:0006995|GO:0003674|GO:0016020|GO:0000422|GO:0006914|GO:0034727|GO:0051260|GO:0000407|GO:0016021|GO:0000045|GO:0032258	GO:0003674=molecular_function	GO:0005739=mitochondrion|GO:0016020=membrane|GO:0000407=pre-autophagosomal structure|GO:0016021=integral to membrane	GO:0006995=cellular response to nitrogen starvation|GO:0000422=mitochondrion degradation|GO:0006914=autophagy|GO:0034727=piecemeal microautophagy of nucleus|GO:0051260=protein homooligomerization|GO:0000045=autophagic vacuole assembly|GO:0032258=CVT pathway	GO:0003674|GO:0032258|GO:0006914|GO:0006914|GO:0006995|GO:0051260|GO:0000045|GO:0000422|GO:0034727|GO:0016021|GO:0000407|GO:0005739|GO:0016020	CAL0003426	orf19.5974	orf19.5974	ATG9	Protein similar to S. cerevisiae Atg9; required for early step in autophagy; required for cytoplasm to vacuole trafficking of Lap41; Spider biofilm induced	GO:0032258|GO:0051260|GO:0000422|GO:0034727|GO:0003674|GO:0006995|GO:0006914|GO:0016021|GO:0000407|GO:0005739|GO:0000045	CVT pathway||autophagic vacuole assembly||autophagy||cellular response to nitrogen starvation||mitochondrion degradation||piecemeal microautophagy of nucleus||protein homooligomerization	integral to membrane||mitochondrion||pre-autophagosomal structure	molecular_function
CAL0006175	0	0.788612	290.01	471.61	CAL0006175	CAL0006175	CAL0006175 (alignment of 60bp with 100.00% identity) , Description: Protein similar to S. cerevisiae Yvc1p; transcription is repressed in response to alpha pheromone in SpiderM medium, Location: 1577496..1579523 in Candida albicans Ca21chr2, Gene: orf19	GGACAAGCAAGTAAAGTTGGTGTCAATTGGCAAATTTATGAAGTCATTGAAAAGATTGAC	CAL0006175	orf19.2209	YVC1	orf19.9754|IPF25104.1|IPF5479.2|Contig4-3058_0005|orf6.3575|CA1883|CaO19.2209|IPF5479|CaO19.9754|CAWG_05869	Ca21chr2_C_albicans_SC5314	Protein similar to S. cerevisiae Yvc1p; transcription is repressed in response to alpha pheromone in SpiderM medium	GO:0005262|GO:0005244|GO:0005272|GO:0030003|GO:0000329|GO:0005267|GO:0005227|GO:0055085|GO:0006811	GO:0005262=calcium channel activity|GO:0005244=voltage-gated ion channel activity|GO:0005272=sodium channel activity|GO:0005267=potassium channel activity|GO:0005227=calcium activated cation channel activity	GO:0000329=fungal-type vacuole membrane	GO:0030003=cellular cation homeostasis|GO:0055085=transmembrane transport|GO:0006811=ion transport	GO:0005244|GO:0005267|GO:0005227|GO:0005272|GO:0005262|GO:0030003|GO:0055085|GO:0006811|GO:0000329	CAL0006175	orf19.2209	orf19.2209	YVC1	Putative vacuolar cation channel shock; repressed by alpha pheromone in SpiderM medium; flow model biofilm repressed	GO:0005244|GO:0000329|GO:0005267|GO:0005227|GO:0005262|GO:0005272|GO:0030003	cellular cation homeostasis	fungal-type vacuole membrane	calcium activated cation channel activity||calcium channel activity||potassium channel activity||sodium channel activity||voltage-gated ion channel activity
CAL0001125	0	0.787421	797	1295	CAL0001125	CAL0001125	NOTE: Has potential for cross hybridization with other orfs; CAL0001125 (alignment 60 bp with 100 % identity) , Description: Predicted ORF in Assemblies 19, 20 and 21, Location: Complement (775845..774073) in Candida albicans Ca21chr1, Gene: orf19.1037 ,	GAAAGGTGAAGGTGATGAATTCGAAGGTGCATTTACAAGAAGTTTTTCATTATGTGAACA	CAL0001125	orf19.1037		orf19.8639|orf19.8640|IPF26266.1|IPF19718.1|IPF26258.1|IPF13751.2|Contig4-2664_0012|CA1036|CA1035|orf6.2320|orf6.2319|CaO19.1037|orf19.1038|CaO19.8639|IFI2.5f|CAWG_01019	Ca21chr1_C_albicans_SC5314	Ortholog of Candida tenuis NRRL Y-1498 : CANTEDRAFT_114303, Candida dubliniensis CD36 : CD36_03460, Pichia stipitis Pignal : PICST_63037 and Spathaspora passalidarum NRRL Y-27907 : SPAPADRAFT_136773	GO:0008150|GO:0003674|GO:0005575	GO:0003674=molecular_function	GO:0005575=cellular_component	GO:0008150=biological_process	GO:0003674|GO:0008150|GO:0005575	CAL0001125	orf19.1037	orf19.1037		Protein of unknown function; rat catheter biofilm repressed	GO:0003674|GO:0005575|GO:0008150	biological_process	cellular_component	molecular_function
CAL0003469	0	0.786585	1279.21	2077.31	CAL0003469	CAL0003469	CAL0003469 (alignment of 60bp with 100.00% identity) , Description: Putative translation elongation factor; orfs encoding ribosomal subunits, translation factors, and tRNA synthetases are downregulated upon phagocytosis by murine macrophage, Location: 74	GCTGATTTATTTGCTGTTAAAGTTGTTATTGGTGCTGTTGCTACTGTTTTTGGTAAACCA	CAL0003469	orf19.2651	CAM1-1	orf19.10174|IPF24690.1|IPF16860.2|Contig4-2002_0004|orf6.3352|CA1723|CaO19.2651|CAM1|CaO19.10174|TEF4|CAWG_04704	Ca21chr5_C_albicans_SC5314	Putative translation elongation factor; genes encoding ribosomal subunits, translation factors, tRNA synthetases are downregulated upon phagocytosis by murine macrophages; Hap43p-induced gene	GO:0005853|GO:0003746|GO:0005829|GO:0006414	GO:0003746=translation elongation factor activity	GO:0005853=eukaryotic translation elongation factor 1 complex|GO:0005829=cytosol	GO:0006414=translational elongation	GO:0003746|GO:0006414|GO:0005829|GO:0005853	CAL0003469	orf19.2651	orf19.2651	CAM1-1	Putative translation elongation factor; downregulated upon phagocytosis by murine macrophages; Hap43-induced gene; Spider biofilm repressed	GO:0005829|GO:0003746|GO:0006414|GO:0005853	translational elongation	cytosol||eukaryotic translation elongation factor 1 complex	translation elongation factor activity
CAL0001718	0	0.786312	2548.2	4137.24	CAL0001718	CAL0001718	CAL0001718 (alignment of 60bp with 100.00% identity) , Description: Predicted ORF in Assemblies 19, 20 and 21; ciclopirox olamine induced; regulated by Ssn6p; induced by nitric oxide in yhb1 mutant, Location: 1722918..1723493 in Candida albicans Ca21chr	TACCATAAATTAGAACAAGCTACTAAAGCTGAAGTCGTTGGTGGTGCTTGTGCTAAATAA	CAL0001718	orf19.5063	COI1	orf19.12529|IPF17932.1|IPF13493.1|Contig4-1944_0005|Contig4-1378_0002|orf6.1609|orf6.468|CA0586|CaO19.5063|IPF13493|CAWG_00630	Ca21chr1_C_albicans_SC5314	Secreted protein; ciclopirox olamine induced; regulated by Ssn6p; induced by nitric oxide independent of Yhb1p; Hap43p-induced	GO:0008150|GO:0003674|GO:0009986|GO:0005576	GO:0003674=molecular_function	GO:0009986=cell surface|GO:0005576=extracellular region	GO:0008150=biological_process	GO:0003674|GO:0003674|GO:0008150|GO:0008150|GO:0009986|GO:0005576|GO:0009986|GO:0005576	CAL0001718	orf19.5063	orf19.5063	COI1	Secreted protein; ciclopirox olamine induced; regulated by Ssn6; induced by nitric oxide independent of Yhb1; Hap43-induced; Spider biofilm repressed	GO:0003674|GO:0009986|GO:0005576|GO:0008150	biological_process	cell surface||extracellular region	molecular_function
CAL0001998	0	0.784224	633.13	1026.46	CAL0001998	CAL0001998	CAL0001998 (alignment of 60bp with 100.00% identity) , Description: Predicted ORF in Assemblies 19, 20 and 21; possibly spurious ORF (Annotation Working Group prediction), Location: Complement (2577590..2576964) in Candida albicans Ca21chr1, Gene: orf19	GGTTAGAACAAGCTCAAGTGGGTGTTTATCAAGCAGTTCATGATTTTAGAAAATTGGTAA	CAL0001998	orf19.1140		orf19.8733|IPF17749.2|IPF13160.2|Contig4-2171_0003|CA0955|orf6.2176|CaO19.1140|IPF13160|CAWG_00261	Ca21chr1_C_albicans_SC5314	Ortholog of C. parapsilosis CDC317 : CPAR2_804530, Candida tenuis NRRL Y-1498 : CANTEDRAFT_99945, Debaryomyces hansenii CBS767 : DEHA2F10296g and Candida dubliniensis CD36 : CD36_11050	GO:0008150|GO:0003674|GO:0005575	GO:0003674=molecular_function	GO:0005575=cellular_component	GO:0008150=biological_process	GO:0003674|GO:0008150|GO:0005575	CAL0001998	orf19.1140	orf19.1140		Protein of unknown function; Spider biofilm repressed	GO:0005575|GO:0003674|GO:0008150	biological_process	cellular_component	molecular_function
CAL0005685	0	0.780252	180.37	291.62	CAL0005685	CAL0005685	CAL0005685 (alignment of 60bp with 100.00% identity) , Description: C-14 sterol reductase, has a role in ergosterol biosynthesis; mutation confers increased sensitivity to dyclonine, Location: Complement (1914692..1913346) in Candida albicans Ca21chr2,	CGGCGAGGATTGGGAAAAGTACGAAAAGCTAGTTCCTTATAAAATAATTCCTTATGTATA	CAL0005685	orf19.1598	ERG24	orf19.9166|IPF25723.1|IPF3764.2|Contig4-3095_0045|CA0300|orf6.1086|orf6.1911|CaO19.9166|CaO19.1598|CAWG_06017	Ca21chr2_C_albicans_SC5314	C-14 sterol reductase, has a role in ergosterol biosynthesis; mutation confers increased sensitivity to dyclonine	GO:0006696|GO:0050613|GO:0016020|GO:0005783|GO:0009405|GO:0036180|GO:0035690|GO:0055114	GO:0050613=delta14-sterol reductase activity	GO:0016020=membrane|GO:0005783=endoplasmic reticulum	GO:0006696=ergosterol biosynthetic process|GO:0009405=pathogenesis|GO:0036180=filamentous growth of a population of unicellular organisms in response to biotic stimulus|GO:0035690=cellular response to drug|GO:0055114=oxidation-reduction process	GO:0050613|GO:0050613|GO:0006696|GO:0009405|GO:0006696|GO:0035690|GO:0055114|GO:0036180|GO:0016020|GO:0005783	CAL0005685	orf19.1598	orf19.1598	ERG24	C-14 sterol reductase, has a role in ergosterol biosynthesis; mutation confers increased sensitivity to dyclonine; rat catheter and Spider biofilm repressed	GO:0016020|GO:0036180|GO:0005783|GO:0035690|GO:0050613|GO:0006696|GO:0009405	cellular response to drug||ergosterol biosynthetic process||filamentous growth of a population of unicellular organisms in response to biotic stimulus||pathogenesis	endoplasmic reticulum||membrane	delta14-sterol reductase activity
CAF0006950	0	0.775558	135.74	218.75	CAF0006950	CAF0006950	CAF0006950 (alignment of 60bp with 100.00% identity) , Description: Protein with microtubule-dependent localization to the Spitzenkorper, also localizes to cytokinetic ring in hyphae; cell-cycle dependent localization to bud tip (polarisome) and bud neck	GACTCTGAAGTTGATGAGTTATTAAAAGGGGTCAATGTAACTTCTGATGGAAATGTGGAT	CAF0006950	orf19.2416.1	MLC1	IPF24934.1|IPF7297.1|Contig4-2529_0004|CA3045|IPF7297.3|CAWG_01645	Ca21chrR_C_albicans_SC5314	Protein with microtubule-dependent localization to the Spitzenkorper, also localizes to cytokinetic ring in hyphae; cell-cycle dependent localization to bud tip (polarisome) and bud neck in yeast and pseudohyphal cells; sumoylation target	GO:0005826|GO:0031561|GO:0031521|GO:0005509|GO:0005634|GO:0031982|GO:0000142|GO:0006903|GO:0005829|GO:0031489|GO:0008104|GO:0032038|GO:0031560|GO:0000915|GO:0016460	GO:0005509=calcium ion binding|GO:0031489=myosin V binding|GO:0032038=myosin II heavy chain binding	GO:0005826=actomyosin contractile ring|GO:0031561=cellular bud tip polarisome|GO:0031521=spitzenkorper|GO:0005634=nucleus|GO:0031982=vesicle|GO:0000142=cellular bud neck contractile ring|GO:0005829=cytosol|GO:0031560=cellular bud neck polarisome|GO:0016460=myosin II complex	GO:0006903=vesicle targeting|GO:0008104=protein localization|GO:0000915=cytokinesis, actomyosin contractile ring assembly	GO:0005509|GO:0032038|GO:0031489|GO:0005509|GO:0032038|GO:0031489|GO:0000915|GO:0006903|GO:0008104|GO:0000915|GO:0006903|GO:0008104|GO:0000142|GO:0031521|GO:0031560|GO:0031561|GO:0005634|GO:0005829|GO:0016460|GO:0031982|GO:0005826|GO:0000142|GO:0031521|GO:0031560|GO:0031561|GO:0005634|GO:0005829|GO:0016460|GO:0031982|GO:0005826	CAF0006950	orf19.2416.1	orf19.2416.1	MLC1	Microtubule-dependent localized protein; at Spitzenkorper and cytokinetic ring in hyphae; cell-cycle dependent localization to tip polarisome, bud neck in yeast and pseudohyphae; sumoylation target; rat catheter, Spider biofilm repressed	GO:0005634|GO:0000915|GO:0032038|GO:0031982|GO:0016460|GO:0031561|GO:0031521|GO:0000142|GO:0005509|GO:0006903|GO:0005829|GO:0031560|GO:0071341|GO:0031489|GO:0071574|GO:0005826
CAL0004745	0	0.773255	112.19	180.51	CAL0004745	CAL0004745	CAL0004745 (alignment of 60bp with 100.00% identity) , Description: Putative purine-cytosine permease of pyrimidine salvage; similar to S. cerevisiae Fcy2p; mutation associated with resistance to flucytosine in clinical isolates; transposon mutation affe	GTGGTGGTGATATATCTTTCGAAATGAATATCATGTTTGCCTTTATTGGTTACAACTTGG	CAL0004745	orf19.333	FCY2	FCY22|orf19.7965|IPF8342.3|IPF12764.2|Contig4-2705_0018|orf6.1188|orf6.1275|orf6.5625|Contig4-2216_0002|CA0357|FCY21|CaO19.333|CAWG_02660	Ca21chr3_C_albicans_SC5314	Purine-cytosine permease of pyrimidine salvage; mutation associated with resistance to flucytosine in clinical isolates; transposon mutation affects filamentation; farnesol-upregulated in biofilm; planktonic growth-induced	GO:0015851|GO:0030447|GO:0016020|GO:0036170|GO:0071216|GO:0036180|GO:0015205|GO:0008655|GO:0015893|GO:0009267	GO:0015205=nucleobase transmembrane transporter activity	GO:0016020=membrane	GO:0015851=nucleobase transport|GO:0030447=filamentous growth|GO:0036170=filamentous growth of a population of unicellular organisms in response to starvation|GO:0071216=cellular response to biotic stimulus|GO:0036180=filamentous growth of a population of unicellular organisms in response to biotic stimulus|GO:0008655=pyrimidine-containing compound salvage|GO:0015893=drug transport|GO:0009267=cel…	GO:0015205|GO:0015205|GO:0015205|GO:0015893|GO:0008655|GO:0015851|GO:0030447|GO:0009267|GO:0036170|GO:0036180|GO:0071216|GO:0016020	CAL0004745	orf19.333	orf19.333	FCY2	Purine-cytosine permease of pyrimidine salvage; mutation associated with resistance to flucytosine in clinical isolates; transposon mutation affects filamentation; farnesol-upregulated in biofilm	GO:0016020|GO:0015205|GO:0036180|GO:0036170|GO:0009267|GO:0071216|GO:0015851|GO:0030447|GO:0008655|GO:0015893	cellular response to biotic stimulus||cellular response to starvation||drug transport||filamentous growth||filamentous growth of a population of unicellular organisms in response to biotic stimulus||filamentous growth of a population of unicellular organisms in response to starvation||nucleobase transport||pyrimidine-containing compound salvage	membrane	nucleobase transmembrane transporter activity
CAL0002250	0	0.773254	443.72	713.93	CAL0002250	CAL0002250	CAL0002250 (alignment of 60bp with 100.00% identity) , Description: Putative D-lactate dehydrogenase; transcription is specific to white cell type; shows colony morphology-related orf regulation by Ssn6p; transcription is upregulated in both intermediate	GATGAACAGTTGGATCAAGGATCGGTTAAAGTGAAACCCAATTGCATGCATAACCATTAG	CAL0002250	orf19.5805	DLD1	orf19.13227|IPF21387.1|IPF10287.2|Contig4-3045_0019|Contig4-3045_0023|DLD3|orf6.6639|CA4158|CaO19.5805|CaO19.13227|CAWG_04065	Ca21chr2_C_albicans_SC5314	Putative D-lactate dehydrogenase; transcription is specific to white cell type; shows colony morphology-related gene regulation by Ssn6p; transcription is upregulated in both intermediate and mature biofilms; Hap43p-repressed gene	GO:0008762|GO:0050660|GO:0005575|GO:0055114	GO:0008762=UDP-N-acetylmuramate dehydrogenase activity|GO:0050660=flavin adenine dinucleotide binding	GO:0005575=cellular_component	GO:0055114=oxidation-reduction process	GO:0050660|GO:0008762|GO:0055114|GO:0005575	CAL0002250	orf19.5805	orf19.5805	DLD1	Putative D-lactate dehydrogenase; white cell-specific trancript; colony morphology-related gene regulation by Ssn6; Hap43-repressed; rat catheter biofilm induced; Spider biofilm repressed	GO:0008762|GO:0016614|GO:0005575|GO:0050660|GO:0003824|GO:0055114	oxidation-reduction process	cellular_component	UDP-N-acetylmuramate dehydrogenase activity||catalytic activity||flavin adenine dinucleotide binding||oxidoreductase activity, acting on CH-OH group of donors
CAL0001515	0	0.772098	23.45	37.7	CAL0001515	CAL0001515	NOTE: Has potential for cross hybridization with other orfs; CAL0001515 (alignment 60 bp with 100 % identity) , Description: Predicted ORF in Assemblies 19, 20 and 21; member of a family encoded by FGR6-related orfs in the RB2 repeat sequence, Location: C	GGATTTTGATTACCGTCAGTTCTCGAATTTGTTTGAAAAATTGATGGCCCTATTGAATCA	CAL0001515	orf19.5775		orf19.13197|IPF21457.1|IPF20146.1|Contig4-2914_0008|orf6.6183|CaO19.5775|CA3817|IFV7|CaO19.13197|CAWG_04977	Ca21chr6_C_albicans_SC5314	Predicted ORF in Assemblies 19, 20 and 21; member of a family encoded by FGR6-related genes in the RB2 repeat sequence	GO:0008150|GO:0003674|GO:0005575	GO:0003674=molecular_function	GO:0005575=cellular_component	GO:0008150=biological_process	GO:0003674|GO:0008150|GO:0005575	CAL0001515	orf19.5775	orf19.5775		Predicted ORF overlapping the Major Repeat Sequence on chromosome 6; member of a family encoded by FGR6-related genes in the RB2 repeat sequence; rat catheter biofilm repressed	GO:0005575|GO:0003674|GO:0008150	biological_process	cellular_component	molecular_function
CAL0001648	0	0.770141	193.56	310.76	CAL0001648	CAL0001648	CAL0001648 (alignment of 60bp with 100.00% identity) , Description: Predicted ORF in Assemblies 19, 20 and 21, Location: 812074..816396 in Candida albicans Ca21chr4, Gene: orf19.5038 , :: Next best Hit, CAL0005974 (alignment of 18bp with 100.00% identi	GGTAAAGAACGTGAAGGTATTCCTGGTGATTTATTAGCTGAATTAGATTTTTGTGTGGAA	CAL0001648	orf19.5038	TRM3	orf19.12505|IPF22196.1|IPF12305.2|orf6.3315|CA1694|CaO19.5038|TRM3|CaO19.12505|CAWG_03429	Ca21chr4_C_albicans_SC5314	Ortholog(s) have tRNA (guanine) methyltransferase activity, role in tRNA methylation and cytoplasm localization	GO:0005737|GO:0003723|GO:0030488|GO:0016423	GO:0003723=RNA binding|GO:0016423=tRNA (guanine) methyltransferase activity	GO:0005737=cytoplasm	GO:0030488=tRNA methylation	GO:0003723|GO:0016423|GO:0003723|GO:0016423|GO:0030488|GO:0030488|GO:0005737|GO:0005737	CAL0001648	orf19.5038	orf19.5038		Predicted tRNA (guanine) methyltransferase activity; Spider biofilm induced	GO:0003723|GO:0030488|GO:0016423|GO:0005737	tRNA methylation	cytoplasm	RNA binding||tRNA (guanine) methyltransferase activity
CAL0002160	0	0.767419	28597.8	45827.2	CAL0002160	CAL0002160	CAL0002160 (alignment of 60bp with 100.00% identity) , Description: Protein described as similar to asparagine and glutamine permease; fluconazole or caspofungin induced; transcription is regulated by Nrg1p, Mig1p, Tup1p, Gcn2p, Gcn4p, and alkaline regul	TTTGAACCTAGAAAGACAAGAGGAACAAGACAAATGGGACAGAGCTCCATGGCATAAAAA		orf19.1193	GNP1			Protein similar to asparagine and glutamine permease; fluconazole or caspofungin induced; transcription is regulated by Nrg1p, Mig1p, Tup1p, Gcn2p, Gcn4p, and alkaline regulated by Rim101p; biofilm-induced; fungal-specific		GO:0015193	GO:0016021	GO:0003333, GO:0006865, GO:0055085		CAL0002160	orf19.1193	orf19.1193	GNP1	Similar to asparagine and glutamine permease; fluconazole, caspofungin induced; regulated by Nrg1, Mig1, Tup1, Gcn2, Gcn4, and alkaline regulated by Rim101; repressed during chlamydospore formation; rat catheter, flow model biofilm induced	GO:0015193|GO:0016020|GO:0055085|GO:0006865|GO:0016021|GO:0003333	amino acid transmembrane transport||amino acid transport||transmembrane transport	integral to membrane||membrane	L-proline transmembrane transporter activity
CAL0002555	0	0.76679	442.21	708.32	CAL0002555	CAL0002555	CAL0002555 (alignment of 60bp with 100.00% identity) , Description: Protein not essential for viability, Location: 687957..690230 in Candida albicans Ca21chr7, Gene: orf19.5138 , :: Next best Hit, CAL0006227 (alignment of 13bp with 100.00% identity) ,D	GTCAATGACTCAGGTGATGAAATAACTCATCTGGATGACCCGGACAACTTATACGGCATG	CAL0002555	orf19.5138	IFA21	orf19.12603|IPF16529.2|IPF28124.1|Contig4-2447_0019|orf6.5960|CaJ7_0365|CaO19_5138|CA3636|CaJ7.0365|CaO19.5138|LPF32|CAWG_05650	Ca21chr7_C_albicans_SC5314	Protein not essential for viability	GO:0008150|GO:0003674|GO:0005575	GO:0003674=molecular_function	GO:0005575=cellular_component	GO:0008150=biological_process	GO:0003674|GO:0008150|GO:0005575	CAL0002555	orf19.5138	orf19.5138	IFA21	IPF family A protein; mutants are viable; Spider biofilm induced	GO:0003674|GO:0005575|GO:0008150	biological_process	cellular_component	molecular_function
CAL0001821	0	0.76575	239.67	383.62	CAL0001821	CAL0001821	CAL0001821 (alignment of 60bp with 100.00% identity) , Description: Predicted zinc-cluster protein; null mutant shows a defect in transcription of JEN1 lactate permease orf; flucytosine repressed; similar to S. cerevisiae Cat8p but mutant phenotype sugge	CGCAAGACCACAAACCATGATGATTACATATCACATAATGATAGTCATTTCTGGAAATGA	CAL0001821	orf19.5097	CAT8	orf19.12563|IPF9674.2|IPF28167.1|Contig4-2662_0002|Contig4-2662_0003|orf6.4032|CaO19.5097|CaO19.12563|CA2219|CAWG_00604	Ca21chr1_C_albicans_SC5314	Predicted zinc-cluster protein; null mutant shows a defect in transcription of JEN1 lactate permease gene; flucytosine repressed; similar to S. cerevisiae Cat8p but mutant phenotype suggests that it has a different set of target genes	GO:0070785|GO:0003700|GO:0030447|GO:1900443|GO:0045722|GO:0005634|GO:0035959|GO:0036180|GO:0000978|GO:0070783|GO:0061414|GO:0006351|GO:0001077|GO:0045944|GO:0008270	GO:0003700=sequence-specific DNA binding transcription factor activity|GO:0000978=RNA polymerase II core promoter proximal region sequence-specific DNA binding|GO:0001077=RNA polymerase II core promoter proximal region sequence-specific DNA binding transcription factor activity involved in positive regulation of transcription|GO:0008270=zinc ion binding	GO:0005634=nucleus	GO:0070785=negative regulation of growth of unicellular organism as a thread of attached cells|GO:0030447=filamentous growth|GO:1900443=regulation of filamentous growth of a population of unicellular organisms in response to biotic stimulus|GO:0045722=positive regulation of gluconeogenesis|GO:0035959=positive regulation of glyoxylate cycle by positive regulation of transcription from RNA polymera…	GO:0003700|GO:0008270|GO:0000978|GO:0001077|GO:0003700|GO:0008270|GO:0000978|GO:0001077|GO:0045722|GO:0045944|GO:0006351|GO:0030447|GO:0036180|GO:1900443|GO:0070783|GO:0070785|GO:0035959|GO:0061414|GO:0045722|GO:0045944|GO:0006351|GO:0030447|GO:0036180|GO:1900443|GO:0070783|GO:0070785|GO:0035959|GO:0061414|GO:0005634|GO:0005634	CAL0001821	orf19.5097	orf19.5097	CAT8	Zn(II)2Cys6 transcription factor; similar to S. cerevisiae Cat8 but mutant phenotype suggests different target genes; mutant displays increased filamentous/invasive growth; flucytosine repressed; rat catheter biofilm induced	GO:0001077|GO:0005737|GO:0008270|GO:0003700|GO:0070783|GO:0005634|GO:0036180|GO:0000978|GO:0030447|GO:0035959|GO:0006351|GO:0061414|GO:0070785|GO:0045722|GO:0045944|GO:1900443	filamentous growth||filamentous growth of a population of unicellular organisms in response to biotic stimulus||growth of unicellular organism as a thread of attached cells||negative regulation of growth of unicellular organism as a thread of attached cells||positive regulation of gluconeogenesis||positive regulation of glyoxylate cycle by positive regulation of transcription from RNA polymerase …	cytoplasm||nucleus	RNA polymerase II core promoter proximal region sequence-specific DNA binding||RNA polymerase II core promoter proximal region sequence-specific DNA binding transcription factor activity involved in positive regulation of transcription||sequence-specific DNA binding transcription factor activity||zinc ion binding
CAL0000155	0	0.762167	34.61	55.26	CAL0000155	CAL0000155	CAL0000155 (alignment of 60bp with 100.00% identity) , Description: Predicted ORF in Assemblies 19, 20 and 21, Location: Complement (264608..263898) in Candida albicans Ca21chr7, Gene: orf19.6910 , :: Next best Hit, CAL0001342 (alignment of 15bp with 1	GAGGTCACCACTGAATATGGTTCTTTTAACTTGATCAAAGATTCTCAATTCTTTGTCAGA	CAL0000155	orf19.6910	PSF1	IPF2214.1|Contig4-3039_0023|orf6.7174|CaO19.6910|CA4593|CaJ7.0144|CaJ7_0144|CaO19_6910|IPF2214|CAWG_05481	Ca21chr7_C_albicans_SC5314	Ortholog(s) have role in DNA-dependent DNA replication initiation, double-strand break repair via break-induced replication, establishment of protein localization to chromatin	GO:0003674|GO:0071169|GO:0006270|GO:0000727|GO:0031298|GO:0000811|GO:0005829	GO:0003674=molecular_function	GO:0031298=replication fork protection complex|GO:0000811=GINS complex|GO:0005829=cytosol	GO:0071169=establishment of protein localization to chromatin|GO:0006270=DNA-dependent DNA replication initiation|GO:0000727=double-strand break repair via break-induced replication	GO:0003674|GO:0003674|GO:0000727|GO:0006270|GO:0071169|GO:0000727|GO:0006270|GO:0071169|GO:0031298|GO:0005829|GO:0000811|GO:0031298|GO:0005829|GO:0000811	CAL0000155	orf19.6910	orf19.6910	PSF1	Putative GINS complex subunit which is localized to DNA replication origins; implicated in assembly of the DNA replication machinery; flow model biofilm induced	GO:0003674|GO:0000727|GO:0031298|GO:0005829|GO:0006261|GO:0000811	DNA-dependent DNA replication||double-strand break repair via break-induced replication	GINS complex||cytosol||replication fork protection complex	molecular_function
CAL0000002	0	0.760696	573.56	914.84	CAL0000002	CAL0000002	CAL0000002 (alignment of 60bp with 100.00% identity) , Description: Predicted ORF in Assemblies 19, 20 and 21; mutation confers hypersensitivity to amphotericin B, Location: Complement (34247..33075) in Candida albicans Ca21chrR, Gene: orf19.7522 , :: N	CAAGACATCAAGCAAGGTCTAGCACGGTTGTCGGAATATTTTGAATCTAAGAGCTATTAG	CAL0000002	orf19.7522		Contig4-2252_0002|IPF364.2|orf6.8774|CA5864|CaO19.7522|IPF364|CAWG_01374	Ca21chrR_C_albicans_SC5314	Hap43p-repressed gene; mutation confers hypersensitivity to amphotericin B	GO:0016847|GO:0016769|GO:0042218|GO:0030170|GO:0005575|GO:0035690	GO:0016847=1-aminocyclopropane-1-carboxylate synthase activity|GO:0016769=transferase activity, transferring nitrogenous groups|GO:0030170=pyridoxal phosphate binding	GO:0005575=cellular_component	GO:0042218=1-aminocyclopropane-1-carboxylate biosynthetic process|GO:0035690=cellular response to drug	GO:0016769|GO:0016847|GO:0030170|GO:0016769|GO:0016847|GO:0030170|GO:0035690|GO:0042218|GO:0035690|GO:0042218|GO:0005575|GO:0005575	CAL0000002	orf19.7522	orf19.7522		Protein with a pyridoxal phosphate-dependent transferase domain; Hap43-repressed; mutation confers hypersensitivity to amphotericin B; Spider biofilm repressed	GO:0005575|GO:0009058|GO:0035690|GO:0003824|GO:0030170	biosynthetic process||cellular response to drug	cellular_component	catalytic activity||pyridoxal phosphate binding
CAL0000581	0	0.760253	1446.25	2306.09	CAL0000581	CAL0000581	CAL0000581 (alignment of 60bp with 100.00% identity) , Description: Predicted ORF in Assemblies 19, 20 and 21; regulated by Gcn4p; induced in response to amino acid starvation (3-aminotriazole treatment); increased transcription is observed upon benomyl	GATTTATCTATTCATGTTGGTGGTCATGCCATCACTTGTTTCGAAGGTACTTATTCTATT		orf19.5620	0			Stationary phase enriched protein; Gcn4p-regulated; induced by amino acid starvation (3-AT); increased transcription by benomyl treatment or in an azole-resistant strain that overexpresses MDR1; biofilm-induced; overlaps orf19.5621		GO:0003824	GO:0005634, GO:0005829	GO:0009058, GO:0031048, GO:0030968		CAL0000581	orf19.5620	orf19.5620		Stationary phase enriched protein; Gcn4-regulated; induced by amino acid starvation (3-AT), benomyl or in azole-resistant strain that overexpresses MDR1; flow model biofilm induced; rat catheter biofilm repressed; overlaps orf19.5621	GO:0031048|GO:0005634|GO:0009058|GO:0005829|GO:0003824|GO:0030968	biosynthetic process||chromatin silencing by small RNA||endoplasmic reticulum unfolded protein response	cytosol||nucleus	catalytic activity
CAL0000423	0	0.758623	10.73	17.09	CAL0000423	CAL0000423	CAL0000423 (alignment of 60bp with 100.00% identity) , Description: Predicted ORF in Assemblies 19, 20 and 21, Location: 1260331..1261608 in Candida albicans Ca21chr3, Gene: orf19.6999 , :: Next best Hit, CAL0004829 (alignment of 20bp with 100.00% iden	GAATTGGGTAGTGTCAAAAAGAATAACAACCAAGATGAACAACCAAAACAATACCGTGGT	CAL0000423	orf19.6999		IPF4510.1|Contig4-2915_0013|orf6.7745|CA5045|CaO19.6999|TCD5|IPF4510|CAWG_02874	Ca21chr3_C_albicans_SC5314	Has domain(s) with predicted oxidoreductase activity and role in oxidation-reduction process	GO:0016491|GO:0005575|GO:0055114	GO:0016491=oxidoreductase activity	GO:0005575=cellular_component	GO:0055114=oxidation-reduction process	GO:0016491|GO:0016491|GO:0055114|GO:0055114|GO:0005575|GO:0005575	CAL0000423	orf19.6999	orf19.6999		Predicted oxidoreductase; rat catheter biofilm repressed	GO:0005575|GO:0055114|GO:0016491	oxidation-reduction process	cellular_component	oxidoreductase activity
CAL0001726	0	0.752022	1209.05	1916.9	CAL0001726	CAL0001726	CAL0001726 (alignment of 60bp with 100.00% identity) , Description: Protein described as beta subunit of succinate-CoA ligase; transcription regulated by Mig1p and Tup1p; transcriptionally regulated by iron; expression greater in high iron; filament indu	TTCGAAGATTTGGACCCAGCTGCTGAAAAGATTGTCCAATTGGCTCCAAAGAACAATTAA		orf19.1860	LSC2			Putative succinate-CoA ligase beta subunit; transcription regulated by Mig1p and Tup1p; transcriptionally regulated by iron; expression greater in high iron; filament; protein present in exponential and stationary growth phase yeast cells		GO:0004774, GO:0004774, GO:0005524, GO:0046872, GO:0004775	GO:0005739	GO:0006104		CAL0001726	orf19.1860	orf19.1860	LSC2	Putative succinate-CoA ligase beta subunit; regulated by Mig1, Tup1; induced in high iron; protein present in exponential and stationary growth phase yeast cells; Spider biofilm repressed	GO:0004775|GO:0006104|GO:0005524|GO:0005739|GO:0004774	succinyl-CoA metabolic process	mitochondrion	ATP binding||succinate-CoA ligase (ADP-forming) activity||succinate-CoA ligase activity
CAL0004822	0	0.751559	210.77	334.06	CAL0004822	CAL0004822	CAL0004822 (alignment of 60bp with 100.00% identity) , Description: Predicted ORF in Assemblies 19, 20 and 21; transcription is repressed in response to alpha pheromone in SpiderM medium, Location: 1734057..1734389 in Candida albicans Ca21chr3, Gene: or	CAGCTAAAGAGAACCAATCTGCTGAAGATACTACAGCCAACAAAATAGAAGAATCAAAGC	CAL0004822	orf19.6731		orf19.14023|IPF20437.1|IPF3650.1|Contig4-1872_0003|orf6.6880|CaO19.14023|CaO19.6731|CAWG_03065	Ca21chr3_C_albicans_SC5314	Predicted ORF in Assemblies 19, 20 and 21; transcription is repressed in response to alpha pheromone in SpiderM medium	GO:0008150|GO:0003674|GO:0005575	GO:0003674=molecular_function	GO:0005575=cellular_component	GO:0008150=biological_process	GO:0003674|GO:0008150|GO:0005575	CAL0004822	orf19.6731	orf19.6731		Protein of unknown function; repressed by alpha pheromone in SpiderM medium; Spider biofilm induced	GO:0005575|GO:0003674|GO:0008150	biological_process	cellular_component	molecular_function
CAL0000246	0	0.745647	7.71	12.17	CAL0000246	CAL0000246	CAL0000246 (alignment of 60bp with 100.00% identity) , Description: Predicted ORF in Assemblies 19, 20 and 21, Location: 1125729..1126754 in Candida albicans Ca21chrR, Gene: orf19.557 , :: Next best Hit, CAL0000476 (alignment of 16bp with 100.00% ident	CCATTCTACTGCTAGTAGTAATAATCGTGAAATGGTTTCTCCATTGAAAAAACAAGCTTC	CAL0000246	orf19.557		orf19.8192|IPF19891.2|IPF29785.1|orf6.2136|Contig4-2852_0001|CaO19.557|CA0928|IPF19891|IPF19891.1|CAWG_01853	Ca21chrR_C_albicans_SC5314	Hap43p-repressed gene; planktonic growth-induced gene	GO:0008150|GO:0003674|GO:0005575	GO:0003674=molecular_function	GO:0005575=cellular_component	GO:0008150=biological_process	GO:0003674|GO:0003674|GO:0008150|GO:0008150|GO:0005575|GO:0005575	CAL0000246	orf19.557	orf19.557		Protein of unknown function; Hap43-repressed; Spider biofilm repressed	GO:0005575|GO:0003674|GO:0008150	biological_process	cellular_component	molecular_function
CAL0000479	0	0.738556	494.21	776.27	CAL0000479	CAL0000479	CAL0000479 (alignment of 60bp with 100.00% identity) , Description: Predicted ORF in Assemblies 19, 20 and 21, Location: Complement (1442123..1441494) in Candida albicans Ca21chr1, Gene: orf19.6236 , :: Next best Hit, CAL0005150 (alignment of 16bp with	TGTGGAATTGACCGTTGGAGGAGGAGGTAATTCGGAAGCAAGAATACAGAAATTGAAAGA	CAL0000479	orf19.6236	NOP6	orf19.13616|IPF12152.1|IPF12514.2|Contig4-2906_0005|orf6.5120|CA3006|CaO19.6236|IPF12152|CAWG_00739	Ca21chr1_C_albicans_SC5314	Ortholog(s) have rRNA binding activity, role in ribosomal small subunit biogenesis and 90S preribosome, nucleolus localization	GO:0000166|GO:0005730|GO:0042274|GO:0019843|GO:0030686	GO:0000166=nucleotide binding|GO:0019843=rRNA binding	GO:0005730=nucleolus|GO:0030686=90S preribosome	GO:0042274=ribosomal small subunit biogenesis	GO:0000166|GO:0019843|GO:0000166|GO:0019843|GO:0042274|GO:0042274|GO:0030686|GO:0005730|GO:0030686|GO:0005730	CAL0000479	orf19.6236	orf19.6236	NOP6	Putative ortholog of S. cerevisiae Nop6; role in ribosomal small subunit biogenesis; Spider biofilm induced	GO:0030515|GO:0030686|GO:0005730|GO:0000166|GO:0042274|GO:0019843	ribosomal small subunit biogenesis	90S preribosome||nucleolus	nucleotide binding||rRNA binding||snoRNA binding
CAL0000527	0	0.726551	108.12	168.42	CAL0000527	CAL0000527	CAL0000527 (alignment of 60bp with 100.00% identity) , Description: Predicted ORF in Assemblies 19, 20 and 21, Location: 1324614..1325585 in Candida albicans Ca21chr2, Gene: orf19.29 , :: Next best Hit, CAL0001567 (alignment of 15bp with 100.00% identi	ATCCCTGATGAAATTCATGATGGTATGAAACTTTTATCCACCAAACTACCGTCAAAACTT	CAL0000527	orf19.29	TAH11	orf19.7700|IPF27220.1|IPF3852.2|orf6.5923|Contig4-3047_0029|CA3612|IPF3852|CaO19.29|CaO19.7700|CAWG_04392	Ca21chr2_C_albicans_SC5314	Late-stage biofilm-induced gene	GO:0005737|GO:0030174|GO:0005656|GO:0000727|GO:0003688|GO:0006267	GO:0003688=DNA replication origin binding	GO:0005737=cytoplasm|GO:0005656=pre-replicative complex	GO:0030174=regulation of DNA-dependent DNA replication initiation|GO:0000727=double-strand break repair via break-induced replication|GO:0006267=pre-replicative complex assembly	GO:0003688|GO:0003688|GO:0030174|GO:0006267|GO:0000727|GO:0030174|GO:0006267|GO:0000727|GO:0005656|GO:0005737|GO:0005656|GO:0005737	CAL0000527	orf19.29	orf19.29		Ortholog of S. cerevisiae Tah11, a DNA replication licensing factor required for pre-replication complex assembly; rat catheter, flow model and Spider biofilm induced	GO:0003688|GO:0006267|GO:0030174|GO:0000727|GO:0005656|GO:0005737	double-strand break repair via break-induced replication||nuclear pre-replicative complex assembly||regulation of DNA-dependent DNA replication initiation	cytoplasm||nuclear pre-replicative complex	DNA replication origin binding
CAL0006284	0	0.720829	1939.56	3009.32	CAL0006284	CAL0006284	CAL0006284 (alignment of 60bp with 100.00% identity) , Description: Predicted ORF in Assemblies 19, 20 and 21, Location: 1427916..1428809 in Candida albicans Ca21chr2, Gene: orf19.2250 , :: Next best Hit, CAL0003747 (alignment of 19bp with 94.74% ident	CATGAAGCTGCATTTGTTTTACCAACCTGGGCCGATCAAGTTTTGAACAAAAAGGACTAA	CAL0006284	orf19.2250	SPE3	orf19.9790|IPF25063.1|IPF10115.1|Contig4-2104_0003|Contig4-2104_0004|orf6.5896|CA3588|CaO19.2250|CaO19.9790|CAWG_05794	Ca21chr2_C_albicans_SC5314	Ortholog(s) have spermidine synthase activity, role in pantothenate biosynthetic process, spermidine biosynthetic process and cytosol, nucleus localization	GO:0008295|GO:0015940|GO:0004766|GO:0005634|GO:0005829	GO:0004766=spermidine synthase activity	GO:0005634=nucleus|GO:0005829=cytosol	GO:0008295=spermidine biosynthetic process|GO:0015940=pantothenate biosynthetic process	GO:0004766|GO:0015940|GO:0008295|GO:0005634|GO:0005829	CAL0006284	orf19.2250	orf19.2250	SPE3	Putative spermidine synthase; predicted role in pantothenate and spermidine biosynthesis; Spider biofilm repressed	GO:0015940|GO:0005634|GO:0008295|GO:0005829|GO:0004766	pantothenate biosynthetic process||spermidine biosynthetic process	cytosol||nucleus	spermidine synthase activity
CAL0003132	0	0.718283	35.75	55.37	CAL0003132	CAL0003132	CAL0003132 (alignment of 60bp with 100.00% identity) , Description: B-type mitotic cyclin; nonessential; negative regulator of pseudohyphal growth; dispensible for mitotic exit, cytokinesis; increased CLB4 transcript detected in fkh2 mutant; farnesol-upr	CGCCATGCTGAAATAAACCATAAAGCCATTTTCGAAAAATACAAGGAAAGAAGGTATAGA	CAL0003132	orf19.7186	CLB4	orf6.8086|CYB4|CYB99|CYB2|IPF2159.2|Contig4-3097_0035|CA5315|CaO19.7186|CaJ7.0452|CaJ7_0452|CaO19_7186|CAWG_05724	Ca21chr7_C_albicans_SC5314	B-type mitotic cyclin; nonessential; negative regulator of pseudohyphal growth; dispensible for mitotic exit, cytokinesis; increased CLB4 transcript detected in fkh2 mutant; farnesol-upregulated in biofilm; reduced total RNA in clb4 mutant	GO:0000084|GO:0007346|GO:0005737|GO:0030447|GO:0019901|GO:0010696|GO:0010389|GO:0000086|GO:0005816|GO:0005634|GO:0016538|GO:0000079	GO:0019901=protein kinase binding|GO:0016538=cyclin-dependent protein kinase regulator activity	GO:0005737=cytoplasm|GO:0005816=spindle pole body|GO:0005634=nucleus	GO:0000084=S phase of mitotic cell cycle|GO:0007346=regulation of mitotic cell cycle|GO:0030447=filamentous growth|GO:0010696=positive regulation of spindle pole body separation|GO:0010389=regulation of G2/M transition of mitotic cell cycle|GO:0000086=G2/M transition of mitotic cell cycle|GO:0000079=regulation of cyclin-dependent protein kinase activity	GO:0016538|GO:0016538|GO:0019901|GO:0000079|GO:0007346|GO:0030447|GO:0010696|GO:0000086|GO:0000084|GO:0010389|GO:0005634|GO:0005816|GO:0005737	CAL0003132	orf19.7186	orf19.7186	CLB4	B-type mitotic cyclin; nonessential; negative regulator of pseudohyphal growth; dispensible for mitotic exit, cytokinesis; Fkh2-represed; flow model biofilm repressed; farnesol-upregulated in biofilm; reduced total RNA in clb4 mutant	GO:0005634|GO:0007346|GO:0005816|GO:0030447|GO:0016538|GO:0005737|GO:0000084|GO:0010696|GO:0000086|GO:0000079	G2/M transition of mitotic cell cycle||S phase of mitotic cell cycle||filamentous growth||positive regulation of spindle pole body separation||regulation of cyclin-dependent protein serine/threonine kinase activity||regulation of mitotic cell cycle	cytoplasm||nucleus||spindle pole body	cyclin-dependent protein serine/threonine kinase regulator activity
CAL0001673	0	0.717129	215.46	333.44	CAL0001673	CAL0001673	CAL0001673 (alignment of 60bp with 100.00% identity) , Description: Predicted ORF in Assemblies 19, 20 and 21; induced upon biofilm formation, Location: Complement (1700264..1699335) in Candida albicans Ca21chr1, Gene: orf19.5049 , :: Next best Hit, CAL	CTCCAGGTAGATTAAGCAAAGTATTGAACAGTGAAGAGTCTGGCTTGTCAAAAGATGAAA	CAL0001673	orf19.5049	CMS1	orf19.12516|IPF22145.1|IPF10884.1|Contig4-2722_0002|orf6.3387|CA1747|CaO19.5049|CaO19.12516|IPF10884|CAWG_00641	Ca21chr1_C_albicans_SC5314	Putative U3-containing 90S preribosome processome complex subunit; Hap43p-induced gene; induced upon biofilm formation	GO:0008150|GO:0003674|GO:0005634|GO:0030686	GO:0003674=molecular_function	GO:0005634=nucleus|GO:0030686=90S preribosome	GO:0008150=biological_process	GO:0003674|GO:0003674|GO:0008150|GO:0008150|GO:0005634|GO:0030686|GO:0005634|GO:0030686	CAL0001673	orf19.5049	orf19.5049		Putative U3-containing 90S preribosome processome complex subunit; Hap43-induced gene; rat catheter and Spider biofilm induced; F-12/CO2 early biofilm induced	GO:0003674|GO:0030686|GO:0005634|GO:0008150|GO:0005737	biological_process	90S preribosome||cytoplasm||nucleus	molecular_function
CAL0001501	0	0.714454	351.4	542.81	CAL0001501	CAL0001501	CAL0001501 (alignment of 60bp with 100.00% identity) , Description: Predicted ORF in Assemblies 19, 20 and 21, Location: Complement (1589817..1588615) in Candida albicans Ca21chr4, Gene: orf19.3083 , :: Next best Hit, CAL0004410 (alignment of 18bp with	CGATAGATCTATTGTGTTTCTCAACCTCGTCTGGCCCTTGTTTATATTAAATGTATACTA	CAL0001501	orf19.3083	CDC1	orf19.10595|IPF24179.1|IPF1720.2|Contig4-2594_0010|CA2013|orf6.3738|CaO19.3083|CDC1|CaO19.10595|CAWG_03110	Ca21chr4_C_albicans_SC5314	Ortholog(s) have role in DNA repair, actin cytoskeleton organization, cellular manganese ion homeostasis, dephosphorylation and endoplasmic reticulum localization	GO:0006281|GO:0030036|GO:0016787|GO:0005783|GO:0016311|GO:0030026	GO:0016787=hydrolase activity	GO:0005783=endoplasmic reticulum	GO:0006281=DNA repair|GO:0030036=actin cytoskeleton organization|GO:0016311=dephosphorylation|GO:0030026=cellular manganese ion homeostasis	GO:0016787|GO:0016787|GO:0030036|GO:0006281|GO:0030026|GO:0016311|GO:0030036|GO:0006281|GO:0030026|GO:0016311|GO:0005783|GO:0005783	CAL0001501	orf19.3083	orf19.3083		Putative lipid phosphatase of the endoplasmic reticulum; role in DNA repair, actin cytoskeleton organization, cellular manganese ion homeostasis; Spider biofilm repressed	GO:0005783|GO:0016787|GO:0030036|GO:0006281|GO:0030026|GO:0016311	DNA repair||actin cytoskeleton organization||cellular manganese ion homeostasis||dephosphorylation	endoplasmic reticulum	hydrolase activity
CAL0003033	0	0.714238	344.68	532.35	CAL0003033	CAL0003033	CAL0003033 (alignment of 60bp with 100.00% identity) , Description: Predicted ORF in Assemblies 19, 20 and 21; transcription is upregulated in both intermediate and mature biofilms, Location: 228119..229216 in Candida albicans Ca21chr6, Gene: orf19.124	CATGTGAAAACTTCAACTTCTCCAGCAATCCCATTGTTTTATACAAAATCCCTTTCACAA	CAL0003033	orf19.124	CIC1	orf19.7771|IPF27169.1|IPF7046.2|orf6.137|orf6.2607|Contig4-2900_0027|CA0020|CaO19.124|IPF7046|CAWG_05244	Ca21chr6_C_albicans_SC5314	Putative proteasome-interacting protein; transcription is upregulated in both intermediate and mature biofilms	GO:0030163|GO:0000502|GO:0003735|GO:0003723|GO:0005730|GO:0015934|GO:0042273|GO:0030687|GO:0030674|GO:0006412	GO:0003735=structural constituent of ribosome|GO:0003723=RNA binding|GO:0030674=protein binding, bridging	GO:0000502=proteasome complex|GO:0005730=nucleolus|GO:0015934=large ribosomal subunit|GO:0030687=preribosome, large subunit precursor	GO:0030163=protein catabolic process|GO:0042273=ribosomal large subunit biogenesis|GO:0006412=translation	GO:0003735|GO:0003723|GO:0030674|GO:0030163|GO:0042273|GO:0006412|GO:0000502|GO:0005730|GO:0030687|GO:0015934	CAL0003033	orf19.124	orf19.124	CIC1	Putative proteasome-interacting protein; rat catheter biofilm induced	GO:0003723|GO:0015934|GO:0005730|GO:0000502|GO:0030674|GO:0006412|GO:0003735|GO:0030687|GO:0042273|GO:0030163	protein catabolic process||ribosomal large subunit biogenesis||translation	large ribosomal subunit||nucleolus||preribosome, large subunit precursor||proteasome complex	RNA binding||protein binding, bridging||structural constituent of ribosome
CAL0004221	0	0.709937	16.3	25.1	CAL0004221	CAL0004221	CAL0004221 (alignment of 60bp with 100.00% identity) , Description: Protein described as a sulfate transporter; transcription is negatively regulated by Sfu1p; induced upon biofilm formation; amphotericin B induced, Location: Complement (541600..539120)	TACGCTGCTACTGGTACAAATACTCCATTTTTCCATTTAGATATACCAAACTACTCATGA	CAL0004221	orf19.2738	SUL2	orf19.10252|orf6.4694|SUL1|IPF14417.2|IPF28993.1|Contig4-2105_0001|CA2698|CAWG_03532	Ca21chr4_C_albicans_SC5314	Putative sulfate transporter; transcription is negatively regulated by Sfu1p; induced upon biofilm formation; amphotericin B induced	GO:0005794|GO:0005886|GO:0015116|GO:0008272|GO:0008271|GO:0016021|GO:0055085	GO:0015116=sulfate transmembrane transporter activity|GO:0008271=secondary active sulfate transmembrane transporter activity	GO:0005794=Golgi apparatus|GO:0005886=plasma membrane|GO:0016021=integral to membrane	GO:0008272=sulfate transport|GO:0055085=transmembrane transport	GO:0015116|GO:0008271|GO:0055085|GO:0008272|GO:0005794|GO:0005886|GO:0016021	CAL0004221	orf19.2738	orf19.2738	SUL2	Putative sulfate transporter; transcript negatively regulated by Sfu1; amphotericin B induced; F-12/CO2 and Spider biofilm induced	GO:0055085|GO:0008272|GO:0005794|GO:0015116|GO:0016021|GO:0008271|GO:0005886	sulfate transport||transmembrane transport	Golgi apparatus||integral to membrane||plasma membrane	secondary active sulfate transmembrane transporter activity||sulfate transmembrane transporter activity
CAL0001514	0	0.709064	9.5	14.62	CAL0001514	CAL0001514	CAL0001514 (alignment of 60bp with 100.00% identity) , Description: Dubious open reading frame, not conserved in Candida species; transcription is induced in response to alpha pheromone in SpiderM medium; mRNA binds She3p, Location: Complement (1286424..	CCCACCACTATCATAACCAAGAGTTTTTCTTTACATACAGTCTAAACCATTCCACTTTAA	CAL0001514	orf19.2431		orf19.9967|IPF24888.1|IPF29100.1|orf6.1394|CaO19.2431|CaO19.9967|CAWG_00793	Ca21chr1_C_albicans_SC5314	Dubious open reading frame, not conserved in Candida species; transcription is induced in response to alpha pheromone in SpiderM medium; mRNA binds She3p						CAL0001514	orf19.2431	orf19.2431		Dubious open reading frame, only conserved in Candida dubliniensis; induced by alpha pheromone in SpiderM medium; mRNA binds She3; Spider biofilm induced; flow model biofilm repressed		biological_process	cellular_component	molecular_function
CAL0001810	0	0.708125	29.78	45.8	CAL0001810	CAL0001810	CAL0001810 (alignment of 60bp with 100.00% identity) , Description: Transcription factor required for mating and hyphal growth on solid media; with Efg1p required for host cytokine response; in filamentation pathway with Ess1p and Czf1p; regulates orfs o	CTCTGTACGGATCATTAAATGATGTTGTGAATTCCAAAGTCACCAAAGTGATCAATAAAG	CAL0001810	orf19.4433	CPH1	orf19.11912|APRP1|ACPR1|ACPR|IPF9866.3|IPF5536.2|Contig4-2476_0010|orf6.2724|orf6.695|orf6.7245|CA0154|CaO19.4433|CAWG_00682	Ca21chr1_C_albicans_SC5314	Transcription factor required for mating and hyphal growth on solid media; in filamentation pathway with Ess1p and Czf1p; required with Efg1p for host cytokine response; regulates genes of galactose metabolism	GO:0003700|GO:0030447|GO:1900445|GO:0031505|GO:0046020|GO:0036180|GO:0007329|GO:0044011|GO:0071216|GO:0000747|GO:0009267|GO:1900436|GO:0070786|GO:0044114|GO:0006355|GO:0020012|GO:1900231|GO:1900430|GO:0070783|GO:0003677|GO:0043565|GO:0001403|GO:1900461|GO:0007165|GO:2000220|GO:0007124|GO:0044182|GO:0036170|GO:0009405|GO:0005654|GO:0006012|GO:1900428	GO:0003700=sequence-specific DNA binding transcription factor activity|GO:0003677=DNA binding|GO:0043565=sequence-specific DNA binding	GO:0005654=nucleoplasm	GO:0030447=filamentous growth|GO:1900445=positive regulation of filamentous growth of a population of unicellular organisms in response to biotic stimulus|GO:0031505=fungal-type cell wall organization|GO:0046020=negative regulation of transcription from RNA polymerase II promoter by pheromones|GO:0036180=filamentous growth of a population of unicellular organisms in response to biotic stimulus|GO…	GO:0003700|GO:0003700|GO:0003700|GO:0003677|GO:0043565|GO:0003700|GO:0003700|GO:0003700|GO:0003677|GO:0043565|GO:0000747|GO:0000747|GO:0007165|GO:0006012|GO:0044114|GO:0007124|GO:0044182|GO:1900430|GO:0044182|GO:1900461|GO:2000220|GO:0009405|GO:0009405|GO:0044182|GO:0006355|GO:0006355|GO:0031505|GO:0044011|GO:0009405|GO:0007329|GO:0009267|GO:0030447|GO:0020012|GO:1900428|GO:0036180|GO:0044182|GO:…	CAL0001810	orf19.4433	orf19.4433	CPH1	Transcription factor; for mating, filamentation on solid media, pheromone-stimulated biofilms; in pathway with Ess1, Czf1; required with Efg1 for host cytokine response; regulates galactose metabolism genes; rat cathether biofilm repressed	GO:0007124|GO:1900428|GO:0003677|GO:0000747|GO:0036170|GO:0009267|GO:1900436|GO:0006355|GO:1900461|GO:1900231|GO:0001403|GO:0020012|GO:0043565|GO:0044114|GO:2000220|GO:0003700|GO:0070783|GO:1900445|GO:0036180|GO:0005654|GO:0007165|GO:0070786|GO:0071216|GO:0030447|GO:0031505|GO:1900430|GO:0044011|GO:0007329|GO:0044182|GO:0046020|GO:0006012|GO:0009405	cellular response to biotic stimulus||cellular response to starvation||conjugation with cellular fusion||development of symbiont in host||development of symbiont in host||evasion or tolerance of host immune response||filamentous growth||filamentous growth of a population of unicellular organisms||filamentous growth of a population of unicellular organisms in response to biotic stimulus||filamento…	nucleoplasm	DNA binding||sequence-specific DNA binding||sequence-specific DNA binding transcription factor activity
CAL0004125	0	0.694288	183.54	279.58	CAL0004125	CAL0004125	CAL0004125 (alignment of 60bp with 100.00% identity) , Description: Predicted ORF in Assemblies 19, 20 and 21, Location: 299627..300385 in Candida albicans Ca21chr1, Gene: orf19.3337 , :: Next best Hit, CAL0002762 (alignment of 14bp with 100.00% identi	CTAGTTTTGGATTTAGTAACACACCAACTCAATCTACTTTTACCCACACTTCTTCCAATA	CAL0004125	orf19.3337		orf19.10847|IPF17935.2|CA6275|orf6.188|CaO19.3337|IPF7374.5f|CAWG_01227	Ca21chr1_C_albicans_SC5314	Late-stage biofilm-induced gene	GO:0008150|GO:0003674|GO:0005575	GO:0003674=molecular_function	GO:0005575=cellular_component	GO:0008150=biological_process	GO:0003674|GO:0008150|GO:0005575	CAL0004125	orf19.3337	orf19.3337		Protein of unknown function; flow and Spider model biofilm induced; promoter bound by Bcr1, Efg1, Ndt80, and Rob1	GO:0005575|GO:0003674|GO:0008150	biological_process	cellular_component	molecular_function
CAL0002967	0	0.693126	73.96	112.57	CAL0002967	CAL0002967	CAL0002967 (alignment of 60bp with 100.00% identity) , Description: Putative phosphoadenosine-5'-phosphate (PAP) or 3'-phosphoadenosine 5'-phosphosulfate (PAPS) phosphatase; possible role in sulfur recycling; induced upon biofilm formation, Location: 200	GCCGCCAACAAGGAGATATTTGATAAGGTTATAGATGCAGTTACTGAAGTGAGAAAGTGA	CAL0002967	orf19.105	HAL22	orf19.7752|IPF10454.1|Contig4-2013_0008|orf6.2508|orf6.2571|orf6.390|MET222|CA1154|MET22|CaO19.105|MET221|CA1194|IPF17216.2|CAWG_05257	Ca21chr6_C_albicans_SC5314	Putative phosphoadenosine-5'-phosphate (PAP) or 3'-phosphoadenosine 5'-phosphosulfate (PAPS) phosphatase; possible role in sulfur recycling; induced upon biofilm formation; Hap43p-repressed gene	GO:0008150|GO:0003674|GO:0005575	GO:0003674=molecular_function	GO:0005575=cellular_component	GO:0008150=biological_process	GO:0003674|GO:0008150|GO:0005575	CAL0002967	orf19.105	orf19.105	HAL22	Putative phosphoadenosine-5'-phosphate or 3'-phosphoadenosine 5'-phosphosulfate phosphatase; possible role in sulfur recycling; Hap43-repressed; F-12/CO2 biofilm induced	GO:0005575|GO:0006790|GO:0008441|GO:0046854	phosphatidylinositol phosphorylation||sulfur compound metabolic process	cellular_component	3'(2'),5'-bisphosphate nucleotidase activity
CAL0006123	0	0.690603	12.9	19.6	CAL0006123	CAL0006123	NOTE: Has potential for cross hybridization with other orfs; CAL0006123 (alignment 60 bp with 100 % identity) , Description: Protein not essential for viability, Location: 1782399..1783322 in Candida albicans Ca21chr3, Gene: orf19.6185 , :: Next best hit	TATGTTATGGCCAACAAGTTGAATGGTGGCACCACAATTGCACTGACGATGATCTTGTCG	CAL0006123	orf19.6185		IPF3448|IPF3448.1|Contig4-3079_0020|orf6.5406|CA3205|IND1|CaO19.6185|CAWG_03097	Ca21chr3_C_albicans_SC5314	Protein not essential for viability; overlaps orf19.6186 and orf19.6187	GO:0008150|GO:0016798|GO:0005575	GO:0016798=hydrolase activity, acting on glycosyl bonds	GO:0005575=cellular_component	GO:0008150=biological_process	GO:0016798|GO:0008150|GO:0005575	CAL0006123	orf19.6185	orf19.6185		Putative pseudouridine-5'-phosphate glycosidase; overlaps orf19.6186 and orf19.6187; Spider biofilm repressed	GO:0005575|GO:0008150|GO:0016798	biological_process	cellular_component	hydrolase activity, acting on glycosyl bonds
CAF0007064	0	0.690384	192.97	293.15	CAF0007064	CAF0007064	CAF0007064 (alignment of 60bp with 100.00% identity) , Description: ORF Predicted by Annotation Working Group, Location: Complement (73284..72742) in Candida albicans Ca21chr1, Gene: orf19.6062.3 , :: Next best Hit, CAL0002272 (alignment of 15bp with 1	ACGCCGTAATCAGTTGTTTAAAGGAAAACCAAGGTAAGAGTTTAAACTGTTGGGAAGAAG	CAF0007064	orf19.6062.3	AIM13	IPF21126.1|IPF1413.1|Contig4-2977_0010|CA4923|IPF1413.3f|IPF1413.3|CAWG_01328	Ca21chr1_C_albicans_SC5314	Ortholog(s) have role in cristae formation and extrinsic to mitochondrial inner membrane, mitochondrial crista junction, mitochondrial intermembrane space localization	GO:0005758|GO:0003674|GO:0031314|GO:0042407|GO:0044284	GO:0003674=molecular_function	GO:0005758=mitochondrial intermembrane space|GO:0031314=extrinsic to mitochondrial inner membrane|GO:0044284=mitochondrial crista junction	GO:0042407=cristae formation	GO:0003674|GO:0003674|GO:0042407|GO:0042407|GO:0031314|GO:0005758|GO:0044284|GO:0031314|GO:0005758|GO:0044284	CAF0007064	orf19.6062.3	orf19.6062.3		Mitochondrial protein; component of the mitochondrial inner membrane organizing system ; role in maintenance of crista junctions and inner membrane architecture; Spider biofilm repressed	GO:0003674|GO:0042407|GO:0031314|GO:0005758|GO:0044284
CAL0005318	0	0.685819	1395.51	2113.29	CAL0005318	CAL0005318	CAL0005318 (alignment of 60bp with 100.00% identity) , Description: Predicted ORF in Assemblies 19, 20 and 21; possibly spurious ORF (Annotation Working Group prediction); transcriptionally activated by Mnl1p under weak acid stress, Location: Complement	TCAGTGCTGTGGGCGGTTTATCAAGAAGTTGTTGTATGCGATATTTGTTGACGAGAGGAT	CAL0005318	orf19.5474		orf19.12929|IPF21741.1|IPF2681.1|orf6.8710|CaO19.5474|CaO19.12929	Ca21chr3_C_albicans_SC5314	Predicted ORF in Assemblies 19, 20 and 21; transcriptionally activated by Mnl1p under weak acid stress; transcription detected in high-resolution tiling array experiments	GO:0008150|GO:0003674|GO:0005575	GO:0003674=molecular_function	GO:0005575=cellular_component	GO:0008150=biological_process	GO:0003674|GO:0008150|GO:0005575	CAL0005318	orf19.5474			Protein of unknown function; induced by Mnl1 under weak acid stress; transcript detected on high-resolution tiling arrays; Spider biofilm repressed	GO:0003674|GO:0005575|GO:0008150	biological_process	cellular_component	molecular_function
CAL0001851	0	0.674704	689.46	1036.07	CAL0001851	CAL0001851	CAL0001851 (alignment of 60bp with 100.00% identity) , Description: Predicted ORF in Assemblies 19, 20 and 21; flucytosine induced, Location: 1545462..1546361 in Candida albicans Ca21chr1, Gene: orf19.4447 , :: Next best Hit, CAL0003658 (alignment of 1	GCTCCTGCAAACGGGGCAACATTTGCAGTGTTTGAAGTAACAATTAGACTATTGGGATAG	CAL0001851	orf19.4447	YMC1	orf19.11927|IPF22816.1|IPF6563.1|Contig4-2378_0001|orf6.7260|CA4660|CaO19.11927|CaO19.4447|CAWG_00696	Ca21chr1_C_albicans_SC5314	Putative inner mitochondrial membrane transporter; flucytosine induced	GO:0005739|GO:0005743|GO:0006839|GO:0055085|GO:0005342	GO:0005342=organic acid transmembrane transporter activity	GO:0005739=mitochondrion|GO:0005743=mitochondrial inner membrane	GO:0006839=mitochondrial transport|GO:0055085=transmembrane transport	GO:0005342|GO:0005342|GO:0055085|GO:0006839|GO:0055085|GO:0006839|GO:0005739|GO:0005743|GO:0005739|GO:0005743	CAL0001851	orf19.4447	orf19.4447	YMC1	Putative inner mitochondrial membrane transporter; flucytosine induced; Spider biofilm repressed	GO:0005342|GO:0055085|GO:0071585|GO:0005739|GO:0071276|GO:0006839	cellular response to cadmium ion||detoxification of cadmium ion||mitochondrial transport||transmembrane transport	mitochondrion	organic acid transmembrane transporter activity
CAL0005199	0	0.674597	89.85	135.01	CAL0005199	CAL0005199	CAL0005199 (alignment of 60bp with 100.00% identity) , Description: DNA topoisomerase II; catalyzes ATP-dependent DNA relaxation and decatenation in vitro; Y842 predicted to be catalytic; functional homolog of S. cerevisiae Top2p; sensitive to amsacrine	CGAAATCCTCCGGTAAGCAGTCTATTTTAGACGAATTAGAAGATCTTGAAATATTAGGAA	CAL0005199	orf19.2873	TOP2	orf19.10391|IPF24459.1|IPF3245.2|Contig4-3009_0024|Contig4-3009_0025|Contig4-2826_0003|orf6.4382|CA2471|CaO19.2873|CaO19.10391|CAWG_03168	Ca21chr4_C_albicans_SC5314	DNA topoisomerase II; catalyzes ATP-dependent DNA relaxation and decatenation in vitro; Y842 predicted to be catalytic; functional homolog of S. cerevisiae Top2p; sensitive to amsacrine or doxorubicin; farnesol-upregulated in biofilm	GO:0007076|GO:0006355|GO:0000795|GO:0003918|GO:0003700|GO:0036244|GO:0030447|GO:0031055|GO:0097046|GO:0097047|GO:0042790|GO:0005524|GO:0006333|GO:0005739|GO:0006271|GO:0006406|GO:0000712|GO:0036170|GO:0070683|GO:0006265|GO:0036178|GO:0000019|GO:0009267	GO:0003918=DNA topoisomerase (ATP-hydrolyzing) activity|GO:0003700=sequence-specific DNA binding transcription factor activity|GO:0005524=ATP binding	GO:0000795=synaptonemal complex|GO:0097047=DNA replication termination region|GO:0005739=mitochondrion	"GO:0007076=mitotic chromosome condensation|GO:0006355=regulation of transcription, DNA-dependent|GO:0036244=cellular response to neutral pH|GO:0030447=filamentous growth|GO:0031055=chromatin remodeling at centromere|GO:0097046=replication fork progression beyond termination site|GO:0042790=transcription of nuclear large rRNA transcript from RNA polymerase I promoter|GO:0006333=chromatin assembly…	GO:0003918|GO:0003918|GO:0003700|GO:0005524|GO:0036244|GO:0009267|GO:0030447|GO:0006406|GO:0006333|GO:0070683|GO:0000712|GO:0097046|GO:0031055|GO:0006271|GO:0007076|GO:0000019|GO:0042790|GO:0006265|GO:0006355|GO:0036170|GO:0036178|GO:0097047|GO:0000795|GO:0005739	CAL0005199	orf19.2873	orf19.2873	TOP2	DNA topoisomerase II; catalyzes ATP-dependent DNA relaxation and decatenation in vitro; Y842 predicted to be catalytic; functional homolog of S. cerevisiae Top2p; sensitive to amsacrine or doxorubicin; farnesol-upregulated in biofilm	GO:0006406|GO:0006333|GO:0005524|GO:0036170|GO:0009267|GO:0036244|GO:0036178|GO:0007076|GO:0097047|GO:0005739|GO:0006265|GO:0000712|GO:0097046|GO:0003918|GO:0030447|GO:0044774|GO:0031055|GO:0006271|GO:0000019|GO:0042790|GO:0000795	DNA strand elongation involved in DNA replication||DNA topological change||cellular response to neutral pH||cellular response to starvation||chromatin assembly or disassembly||chromatin remodeling at centromere||filamentous growth||filamentous growth of a population of unicellular organisms in response to neutral pH||filamentous growth of a population of unicellular organisms in response to starv…	DNA replication termination region||mitochondrion||synaptonemal complex	ATP binding||DNA topoisomerase type II (ATP-hydrolyzing) activity
CAL0005196	0	0.672038	2799.37	4198.92	CAL0005196	CAL0005196	CAL0005196 (alignment of 60bp with 100.00% identity) , Description: Predicted ORF in Assemblies 19, 20 and 21, Location: Complement (1481880..1481449) in Candida albicans Ca21chr4, Gene: orf19.2870 , :: Next best Hit, CAL0005063 (alignment of 14bp with	TGGTATGGTACTGATCCTCCAATTGATGCGATCCCGTTGTCTATTCATGCTAGTTACCTT	CAL0005196	orf19.2870		orf19.10388|IPF24461.1|IPF3250.2|Contig4-3009_0020|orf6.1538|orf6.4379|CA0546|CaO19.2870|LDG11|IPF3250|CAWG_03166	Ca21chr4_C_albicans_SC5314	Ortholog of Candida dubliniensis CD36 : CD36_46100, Candida tropicalis MYA-3404 : CTRG_03793 and Candida albicans WO-1 : CAWG_03166	GO:0008150|GO:0003674|GO:0005575	GO:0003674=molecular_function	GO:0005575=cellular_component	GO:0008150=biological_process	GO:0003674|GO:0008150|GO:0005575	CAL0005196	orf19.2870	orf19.2870		Protein of unknown function; rat catheter and Spider biofilm induced	GO:0005575|GO:0003674|GO:0008150	biological_process	cellular_component	molecular_function
CAL0002210	0	0.670471	226.7	339.67	CAL0002210	CAL0002210	CAL0002210 (alignment of 60bp with 100.00% identity) , Description: Predicted ORF in Assemblies 19, 20 and 21, Location: Complement (1872540..1871737) in Candida albicans Ca21chrR, Gene: orf19.6443 , :: Next best Hit, CAL0005777 (alignment of 15bp with	GGAATCCCTAAAGATAGATTCAAGAAACTTGCCAGTGGCGAGTTAAAACACAAGTTGTAG	CAL0002210	orf19.6443		orf19.13801|IPF20750.1|IPF1380.2|Contig4-3074_0019|orf6.7811|CA5098|CaO19.13801|DCI1|CaO19.6443|IPF1380|ECI1|CAWG_02154	Ca21chrR_C_albicans_SC5314	Has domain(s) with predicted catalytic activity and role in metabolic process	GO:0008152|GO:0005575|GO:0003824	GO:0003824=catalytic activity	GO:0005575=cellular_component	GO:0008152=metabolic process	GO:0003824|GO:0008152|GO:0005575	CAL0002210	orf19.6443	orf19.6443		Protein with an enoyl-CoA hydratase related domain; Spider biofilm induced	GO:0005575|GO:0008152|GO:0003824	metabolic process	cellular_component	catalytic activity
CAL0002322	0	0.670205	1488.31	2229.56	CAL0002322	CAL0002322	CAL0002322 (alignment of 60bp with 100.00% identity) , Description: Predicted ORF in Assemblies 19, 20 and 21; caspofungin repressed; biofilm induced; fungal-specific (no human or murine homolog); protein detected by mass spec in exponential and stationa	CTGCTCATGATGAAGAAGCAGAAGAAGATTTAGAAGGTGCTTATGAAGATGATGAATTGG	CAL0002322	orf19.3149	LSP1	orf19.10659|IPF15552.2|IPF14171.2|Contig4-2831_0005|CA0622|orf6.1659|SLB2|CaO19.3149|CaO19.10659|IPF14171|CAWG_05772	Ca21chr2_C_albicans_SC5314	Eisosome component with a predicted role in endocytosis; protein present in exponential and stationary growth phase yeast cultures; caspofungin repressed; biofilm induced; fungal-specific (no human/murine homolog); sumoylation target	GO:0008104|GO:0005886|GO:0009408|GO:0070941|GO:0032126|GO:0005741|GO:0006469|GO:0006897|GO:0008289	GO:0008289=lipid binding	GO:0005886=plasma membrane|GO:0032126=eisosome|GO:0005741=mitochondrial outer membrane	GO:0008104=protein localization|GO:0009408=response to heat|GO:0070941=eisosome assembly|GO:0006469=negative regulation of protein kinase activity|GO:0006897=endocytosis	GO:0008289|GO:0006469|GO:0006897|GO:0008104|GO:0070941|GO:0009408|GO:0032126|GO:0032126|GO:0005886|GO:0005741	CAL0002322	orf19.3149	orf19.3149	LSP1	Eisosome component with a predicted role in endocytosis; protein present in exponential and stationary growth phase yeast cultures; caspofungin repressed; biofilm induced; fungal-specific (no human/murine homolog); sumoylation target	GO:0036286|GO:0005741|GO:0070941|GO:0009408|GO:0008289|GO:0036362|GO:0006469|GO:0006897|GO:0008104|GO:0032126|GO:0005886	eisosome assembly||endocytosis||negative regulation of protein kinase activity||protein localization||response to heat	ascus membrane||eisosome||eisosome filament||mitochondrial outer membrane||plasma membrane	lipid binding
CAL0004933	0	0.669408	14471	21666.3	CAL0004933	CAL0004933	CAL0004933 (alignment of 60bp with 100.00% identity) , Description: Immunogenic stress-associated protein; regulated by filamentous growth pathways; induced by benomyl, caspofungin, or in azole-resistant strain; Hog1p, farnesol, alkaline downregulated; s	GATTCATACGGTTCCTCAAACAGAAGAGGTAACAGTGACTCCTATGGATCTTCTGACTAT	CAL0004933	orf19.4082	DDR48	orf6.6854|DDR99|orf19.11563|IPF23163.1|IPF2075.1|Contig4-3095_0012|CA4336|CaO19.4082|CaO19.11563|CAWG_05999	Ca21chr2_C_albicans_SC5314	Immunogenic stress-associated protein; regulated by filamentous growth pathways; induced by benomyl, caspofungin, ketoconazole or in azole-resistant strain; Hog1p, farnesol, alkaline downregulated; stationary phase enriched; biofilm-induced	GO:0030447|GO:0009986|GO:0003924|GO:0033554|GO:0036180|GO:0030446|GO:0005737|GO:0006281|GO:0036170|GO:0071216|GO:0034599|GO:0016887|GO:0009267	GO:0003924=GTPase activity|GO:0016887=ATPase activity	GO:0009986=cell surface|GO:0030446=hyphal cell wall|GO:0005737=cytoplasm	GO:0030447=filamentous growth|GO:0033554=cellular response to stress|GO:0036180=filamentous growth of a population of unicellular organisms in response to biotic stimulus|GO:0006281=DNA repair|GO:0036170=filamentous growth of a population of unicellular organisms in response to starvation|GO:0071216=cellular response to biotic stimulus|GO:0034599=cellular response to oxidative stress|GO:0009267=c…	GO:0003924|GO:0016887|GO:0030447|GO:0009267|GO:0071216|GO:0034599|GO:0033554|GO:0006281|GO:0036180|GO:0036170|GO:0009986|GO:0030446|GO:0005737	CAL0004933	orf19.4082	orf19.4082	DDR48	"Immunogenic stress-associated protein; filamentation regulated; induced by benomyl/caspofungin/ketoconazole or in azole-resistant strain; Hog1, farnesol, alkaline repressed; stationary phase enriched; Spider, flow model biofilm induced"	GO:0036180|GO:0033554|GO:0036170|GO:0006281|GO:0009267|GO:0071216|GO:0030447|GO:0005737|GO:0003924|GO:0030446|GO:0009986|GO:0034599|GO:0016887	DNA repair||cellular response to biotic stimulus||cellular response to oxidative stress||cellular response to starvation||cellular response to stress||filamentous growth||filamentous growth of a population of unicellular organisms in response to biotic stimulus||filamentous growth of a population of unicellular organisms in response to starvation	cell surface||cytoplasm||hyphal cell wall	ATPase activity||GTPase activity
CAL0001834	0	0.667105	1309.09	1956.87	CAL0001834	CAL0001834	CAL0001834 (alignment of 60bp with 100.00% identity) , Description: Putative glycogen debranching enzyme; expression is regulated upon white-opaque switching; regulated by Nrg1p, Tup1p, Location: Complement (1113201..1108618) in Candida albicans Ca21chr	GATCATATTGTCAAGATTCAAGTCCTACTCAAGCATGGAGTGGTAGTTGTTTATTAGATT	CAL0001834	orf19.744	GDB1	orf19.8363|IPF26560.1|IPF9743.2|IPF9740|orf6.4133|CA2291|CaO19.744|CaO19.8363|CAWG_03301	Ca21chr4_C_albicans_SC5314	Putative glycogen debranching enzyme; expression is regulated upon white-opaque switching; regulated by Nrg1p, Tup1p	GO:0005739|GO:0043169|GO:0005978|GO:0004134|GO:0004135|GO:0005980|GO:0004133	GO:0043169=cation binding|GO:0004134=4-alpha-glucanotransferase activity|GO:0004135=amylo-alpha-1,6-glucosidase activity|GO:0004133=glycogen debranching enzyme activity	GO:0005739=mitochondrion	GO:0005978=glycogen biosynthetic process|GO:0005980=glycogen catabolic process	GO:0004133|GO:0043169|GO:0004135|GO:0004134|GO:0004133|GO:0043169|GO:0004135|GO:0004134|GO:0005980|GO:0005978|GO:0005980|GO:0005978|GO:0005739|GO:0005739	CAL0001834	orf19.744	orf19.744	GDB1	Putative glycogen debranching enzyme; expression is regulated upon white-opaque switch; regulated by Nrg1, Tup1; rat catheter biofilm repressed	GO:0004135|GO:0005978|GO:0005980|GO:0004134|GO:0005739|GO:0004133	glycogen biosynthetic process||glycogen catabolic process	mitochondrion	4-alpha-glucanotransferase activity||amylo-alpha-1,6-glucosidase activity||glycogen debranching enzyme activity
CAL0001782	0	0.656113	21.8	32.34	CAL0001782	CAL0001782	CAL0001782 (alignment of 60bp with 100.00% identity) , Description: Putative inducible acid phosphatase; DTT-extractable and observed in culture supernatant under low-phosphate conditions; slight effect on murine virulence; induced on biofilm formation;	CTACGATGCCAACTTGGGTTTGACTTCTCAAGTTAAACAAATATTAAACCCTCTTTTCTA	CAL0001782	orf19.4424	PHO100	orf19.11902|IPF22815.1|IPF5556.1|Contig4-2969_0004|PHO3|orf6.2830|CA1363|CaO19.4424|CaO19.11902|IPF5556|CAWG_00676	Ca21chr1_C_albicans_SC5314	Putative inducible acid phosphatase; DTT-extractable and observed in culture supernatant under low-phosphate conditions; slight effect on murine virulence; induced on biofilm formation; virulence-group-correlated expression; N-glycosylated	GO:0009986|GO:0030287|GO:0003993|GO:0009405|GO:0005576	GO:0003993=acid phosphatase activity	GO:0009986=cell surface|GO:0030287=cell wall-bounded periplasmic space|GO:0005576=extracellular region	GO:0009405=pathogenesis	GO:0003993|GO:0003993|GO:0009405|GO:0009405|GO:0005576|GO:0009986|GO:0030287|GO:0005576|GO:0009986|GO:0030287	CAL0001782	orf19.4424	orf19.4424	PHO100	Putative inducible acid phosphatase; DTT-extractable and observed in culture supernatant in low-phosphate conditions; slight effect on murine virulence; virulence-group-correlated expression; N-glycosylated; F-12/CO2 early biofilm induced	GO:0009986|GO:0030287|GO:0005576|GO:0003993|GO:0009405	pathogenesis	cell surface||cell wall-bounded periplasmic space||extracellular region	acid phosphatase activity
CAL0002542	0	0.654475	75.01	111.15	CAL0002542	CAL0002542	CAL0002542 (alignment of 60bp with 100.00% identity) , Description: Protein described as similar to RNase MRP RNA binding protein; ciclopirox olamine induced, Location: Complement (311744..311136) in Candida albicans Ca21chr5, Gene: orf19.1927 , :: Next	TGATGGCTTGATTCAAAAGCAAGAAAAAGTAGAACCAATTGTAAAACCTGCAGTTGTTCA	CAL0002542	orf19.1927	SNM1	orf19.9483|IPF19001.2|IPF15109.2|Contig4-2699_0002|CA0396|orf6.1278|CaO19.1927|CaO19.9483|CAWG_04526	Ca21chr5_C_albicans_SC5314	Protein similar to RNase MRP RNA binding protein; ciclopirox olamine induced; regulated by Sef1p-, Sfu1p-, and Hap43p	GO:0006379|GO:0003723|GO:0005575	GO:0003723=RNA binding	GO:0005575=cellular_component	GO:0006379=mRNA cleavage	GO:0003723|GO:0006379|GO:0005575	CAL0002542	orf19.1927	orf19.1927	SNM1	Protein similar to RNase MRP RNA binding protein; ciclopirox olamine induced; regulated by Sef1, Sfu1, and Hap43; Spider biofilm induced	GO:0005575|GO:0003723|GO:0006379	mRNA cleavage	cellular_component	RNA binding
CAL0004914	0	0.652812	45.72	67.67	CAL0004914	CAL0004914	CAL0004914 (alignment of 60bp with 100.00% identity) , Description: Component of an alkaline pH-response pathway distinct from the Rim101p pathway, required for growth and hyphal formation at pH 9 and for full virulence in a mouse model of systemic infec	GGATTAAGCTCGGCACATAAACCTCAAAAGGATGTTCCACAGTTCAGATTACCATTTTAA	CAL0004914	orf19.6760	MDS3	orf19.14051|orf19.14052|IPF20325.1|IPF3482.2|IPF20324.1|IPF2784.2|Contig4-2141_0007|Contig4-3030_0020|orf6.8872|orf6.8871|CaO19.14052|CA5938|CA5937|IPF2784|CaO19.14051|CaO19.6759|CaO19.6760|IPF3481|orf19.6759|CAWG_03040	Ca21chr3_C_albicans_SC5314	TOR signaling pathway component required for growth and hyphal formation at pH 9, for full virulence in a mouse model of systemic infection and for biofilm formation; plays a role in chlamydospore formation	GO:0032005|GO:0031929|GO:0030447|GO:0005783|GO:0042174|GO:0010811|GO:0070887|GO:0071467|GO:0005739|GO:0034605|GO:0003674|GO:0036171|GO:0044011|GO:0001410|GO:0044182|GO:0036170|GO:0009405|GO:0036168|GO:0036177|GO:1900439	GO:0003674=molecular_function	GO:0005783=endoplasmic reticulum|GO:0005739=mitochondrion	GO:0032005=signal transduction involved in conjugation with cellular fusion|GO:0031929=TOR signaling cascade|GO:0030447=filamentous growth|GO:0042174=negative regulation of sporulation resulting in formation of a cellular spore|GO:0010811=positive regulation of cell-substrate adhesion|GO:0070887=cellular response to chemical stimulus|GO:0071467=cellular response to pH|GO:0034605=cellular response…	GO:0003674|GO:0009405|GO:0001410|GO:0036177|GO:0036170|GO:0044182|GO:0070887|GO:0034605|GO:0030447|GO:0030447|GO:0031929|GO:0071467|GO:0036171|GO:1900439|GO:0036168|GO:0036171|GO:0036177|GO:0042174|GO:0032005|GO:0010811|GO:0044011|GO:0005783|GO:0005739	CAL0004914	orf19.6760	orf19.6760	MDS3	TOR signaling pathway component; required for growth and hyphal formation at alkaline pH, for full virulence in a mouse model of systemic infection and for SD and Spider medium biofilm formation; role in chlamydospore formation	GO:0036171|GO:0042174|GO:0005783|GO:0036170|GO:0001410|GO:0071467|GO:0003674|GO:1900439|GO:0005739|GO:0010811|GO:0031929|GO:0030447|GO:0032005|GO:0034605|GO:0044011|GO:0044182|GO:0036168|GO:0070887|GO:0009405|GO:0036177	TOR signaling cascade||cellular response to chemical stimulus||cellular response to heat||cellular response to pH||chlamydospore formation||filamentous growth||filamentous growth of a population of unicellular organisms||filamentous growth of a population of unicellular organisms in response to chemical stimulus||filamentous growth of a population of unicellular organisms in response to heat||fil…	endoplasmic reticulum||mitochondrion	molecular_function
CAL0006066	0	0.649256	277.74	410.07	CAL0006066	CAL0006066	CAL0006066 (alignment of 60bp with 100.00% identity) , Description: Centromere-associated protein; essential; 4 Cse4p-containing nucleosomes, each containing 2 Cse4p molecules, bind to each centromere; similar to CENP-A (centromeric histone H3 variant) p	ACTATCATGCAAAAGGATATACAATTAGCAAGAAGGATCAGAGGACAGTCTTGGATATTG	CAL0006066	orf19.6163	CSE4	IPF9808.2|Contig4-2276_0004|orf6.5324|CA3148|CaO19.6163|IPF9808|CAWG_02423	Ca21chr3_C_albicans_SC5314	Centromeric histone H3 variant involved in structural changes of centromeric nucleosomes during cell cycle; four nucleosomes bind at one centromere, each contains one Cse4p molecule during most of cell cycle, and two molecules in anaphase	GO:0000780|GO:0005727|GO:0006352|GO:0000070|GO:0006334|GO:0043505|GO:0000776|GO:0000788|GO:0030543|GO:0019237|GO:0000775	GO:0019237=centromeric DNA binding	GO:0000780=condensed nuclear chromosome, centromeric region|GO:0005727=extrachromosomal circular DNA|GO:0043505=centromere-specific nucleosome|GO:0000776=kinetochore|GO:0000788=nuclear nucleosome|GO:0000775=chromosome, centromeric region	GO:0006352=transcription initiation, DNA-dependent|GO:0000070=mitotic sister chromatid segregation|GO:0006334=nucleosome assembly|GO:0030543=2-micrometer plasmid partitioning	GO:0019237|GO:0000070|GO:0006352|GO:0006334|GO:0030543|GO:0000776|GO:0000775|GO:0043505|GO:0005727|GO:0000780|GO:0000788	CAL0006066	orf19.6163	orf19.6163	CSE4	Centromeric histone H3 variant; role in structural changes of centromeric nucleosomes during cell cycle; 4 nucleosomes bind 1 centromere, each has 1 Cse4 molecule during most of cell cycle, 2 molecules in anaphase; Spider biofilm repressed	GO:0043505|GO:0019237|GO:0046982|GO:0006334|GO:0000780|GO:0000775|GO:0000788|GO:0005727|GO:0000070|GO:0030543|GO:0000776	2-micrometer plasmid partitioning||mitotic sister chromatid segregation||nucleosome assembly	centromere-specific nucleosome||chromosome, centromeric region||condensed nuclear chromosome, centromeric region||extrachromosomal circular DNA||kinetochore||nuclear nucleosome	centromeric DNA binding||protein heterodimerization activity
CAL0005336	0	0.645999	152.73	224.99	CAL0005336	CAL0005336	CAL0005336 (alignment of 60bp with 100.00% identity) , Description: Predicted ORF in Assemblies 19, 20 and 21, Location: Complement (2119345..2118881) in Candida albicans Ca21chr1, Gene: orf19.4825 , :: Next best Hit, CAL0003484 (alignment of 14bp with	AGCCAGGCTGACAATGTCTCTAAAACTGCAAATAAAGTCGGATTAGAGGTTCCTAACTAA	CAL0005336	orf19.4825	FMC1	orf19.12288|IPF22489.1|IPF11479.1|Contig4-3078_0039|orf6.7386|CaO19.4825|FMC1|CA4754|CaO19.12288|IPF11479|CAWG_00468	Ca21chr1_C_albicans_SC5314	Ortholog(s) have role in mitochondrial proton-transporting ATP synthase complex assembly and mitochondrial matrix localization	GO:0003674|GO:0033615|GO:0005759	GO:0003674=molecular_function	GO:0005759=mitochondrial matrix	GO:0033615=mitochondrial proton-transporting ATP synthase complex assembly	GO:0003674|GO:0033615|GO:0005759	CAL0005336	orf19.4825	orf19.4825		Mitochondrial matrix protein; required for assembly/stability of the F1 sector of mitochondrial F1F0 ATP synthase at high temperature; rat catheter biofilm repressed	GO:0003674|GO:0005759|GO:0033615	mitochondrial proton-transporting ATP synthase complex assembly	mitochondrial matrix	molecular_function
CAL0005326	0	0.637423	40.44	59.22	CAL0005326	CAL0005326	CAL0005326 (alignment of 60bp with 100.00% identity) , Description: Protein lacking an ortholog in S. cerevisiae; transposon mutation affects filamentous growth, Location: Complement (1261785..1260637) in Candida albicans Ca21chr2, Gene: orf19.5479 , ::	ATACTTCTTGTATTGGTACGCTAAACTACCGACCAAAAGATCACGCTGCTTGGAAACGGG	CAL0005326	orf19.5479	FGR12	orf19.12934|IPF21669.1|IPF13586.2|Contig4-2950_0018|orf6.4173|CA2317|CaO19.5479|CaO19.12934|IPF13586|CAWG_04361	Ca21chr2_C_albicans_SC5314	Protein lacking an ortholog in S. cerevisiae; transposon mutation affects filamentous growth; biofilm-induced gene	GO:0003674|GO:0030447|GO:0036170|GO:0071216|GO:0005575|GO:0036180|GO:0009267	GO:0003674=molecular_function	GO:0005575=cellular_component	GO:0030447=filamentous growth|GO:0036170=filamentous growth of a population of unicellular organisms in response to starvation|GO:0071216=cellular response to biotic stimulus|GO:0036180=filamentous growth of a population of unicellular organisms in response to biotic stimulus|GO:0009267=cellular response to starvation	GO:0003674|GO:0030447|GO:0009267|GO:0036180|GO:0036170|GO:0071216|GO:0005575	CAL0005326	orf19.5479	orf19.5479	FGR12	Protein lacking an ortholog in S. cerevisiae; transposon mutation affects filamentous growth; flow model biofilm induced	GO:0003674|GO:0005575|GO:0036180|GO:0036170|GO:0009267|GO:0071216|GO:0030447	cellular response to biotic stimulus||cellular response to starvation||filamentous growth||filamentous growth of a population of unicellular organisms in response to biotic stimulus||filamentous growth of a population of unicellular organisms in response to starvation	cellular_component	molecular_function
CAL0001203	0	0.6355	2130	3115	CAL0001203	CAL0001203	NOTE: Has potential for cross hybridization with other orfs; CAL0001203 (alignment 60 bp with 100 % identity) , Description: Putative histone H3; amphotericin B repressed; regulated by Efg1p; farnesol regulated, Location: 882239..882649 in Candida albica	AAGCCAGGTACCGTTGCCTTGAGAGAAATTAGAAGATTTCAAAAATCTACTGAATTATTG	CAL0001203	orf19.1061	HHT21	orf19.8663|IPF26271.1|IPF7053.2|HHT2|Contig4-1791_0001|CA2861|orf6.4928|orf6.5620|CaO19.8663|HHT1|CaO19.1061|CAWG_00967	Ca21chr1_C_albicans_SC5314	Putative histone H3; amphotericin B repressed; regulated by Efg1p; farnesol regulated; Hap43p-induced	GO:0030702|GO:0006334|GO:0005634|GO:0000786|GO:0003677|GO:0006974	GO:0003677=DNA binding	GO:0005634=nucleus|GO:0000786=nucleosome	GO:0030702=chromatin silencing at centromere|GO:0006334=nucleosome assembly|GO:0006974=response to DNA damage stimulus	GO:0003677|GO:0006334|GO:0006974|GO:0030702|GO:0005634|GO:0000786	CAL0001203	orf19.1061	orf19.1061	HHT21	Putative histone H3; amphotericin B repressed; regulated by Efg1, farnesol; Hap43-induced; rat catheter and Spider biofilm repressed	GO:0003677|GO:0031934|GO:0046982|GO:0006334|GO:0031933|GO:0031618|GO:0006974|GO:0000786	nucleosome assembly||response to DNA damage stimulus	mating-type region heterochromatin||nuclear centromeric heterochromatin||nucleosome||telomeric heterochromatin	DNA binding||protein heterodimerization activity
CAL0000641	0	0.635173	114.28	167.09	CAL0000641	CAL0000641	CAL0000641 (alignment of 60bp with 100.00% identity) , Description: O-acetylhomoserine O-acetylserine sulfhydrylase; involved in sulfur amino acid biosynthesis; immunogenic; Hog1p, biofilm, possibly adherence-induced; brown colony color of homozygous mut	CTGGTGTTACCAAGGGCTTAATCAGAGTTTCTACTGGTACTGAATATATTGATGATATTA		orf19.5645	MET15			O-acetylhomoserine O-acetylserine sulfhydrylase; involved in sulfur amino acid biosynthesis; immunogenic; Hog1p, biofilm, possibly adherence-induced; brown colony color of homozygous mutant in Pb(2+) medium is visual selection marker		GO:0003961, GO:0003961, GO:0030170, GO:0004124	GO:0030446, GO:0005634, GO:0005829, GO:0005886	GO:0009086, GO:0009086, GO:0009086, GO:0009086		CAL0000641	orf19.5645	orf19.5645	MET15	"O-acetylhomoserine O-acetylserine sulfhydrylase; sulfur amino acid synthesis; immunogenic; Hog1, adherence-induced; brown color of mutant in Pb(2+) medium a visual selection; chlamydospore formation induced, F-12/CO2 biofilm induced"	GO:0030446|GO:0003961|GO:0005634|GO:0005829|GO:0004124|GO:0030170|GO:0005886|GO:0009086	methionine biosynthetic process	cytosol||hyphal cell wall||nucleus||plasma membrane	O-acetylhomoserine aminocarboxypropyltransferase activity||cysteine synthase activity||pyridoxal phosphate binding
CAL0006279	0	0.63304	1239.59	1809.74	CAL0006279	CAL0006279	CAL0006279 (alignment of 60bp with 100.00% identity) , Description: Putative protein of unknown function; heterozygous null mutant exhibits resistance to cordycepin in the C. albicans fitness test; ketoconazole-induced; protein level decreased in station	TTGTCTATCCAAGAAGTCGGTCCATCTTTCCCATTCCCAAAACAAACTTACTCTAACTAA	CAL0006279	orf19.5591	ADO1	orf19.13037|IPF6804.2|IPF27983.1|Contig4-2698_0008|orf6.1761|orf6.4433|CA0685|CaO19.5591|CAWG_05061	Ca21chr6_C_albicans_SC5314	Adenosine kinase; heterozygous null mutant exhibits resistance to cordycepin in the C. albicans fitness test; ketoconazole-induced; protein level decreased in stationary phase cultures; sumoylation target	GO:0006166|GO:0006144|GO:0004001|GO:0016773|GO:0005634|GO:0035690|GO:0005829	GO:0004001=adenosine kinase activity|GO:0016773=phosphotransferase activity, alcohol group as acceptor	GO:0005634=nucleus|GO:0005829=cytosol	GO:0006166=purine ribonucleoside salvage|GO:0006144=purine base metabolic process|GO:0035690=cellular response to drug	GO:0016773|GO:0004001|GO:0035690|GO:0006166|GO:0006144|GO:0005634|GO:0005829	CAL0006279	orf19.5591	orf19.5591	ADO1	Adenosine kinase; heterozygous null mutant is resistant to cordycepin in C. albicans fitness test; ketoconazole-induced; protein level decrease in stationary phase cultures; sumoylation target; Spider biofilm repressed	GO:0005634|GO:0035690|GO:0005829|GO:0006166|GO:0006144|GO:0004001	cellular response to drug||purine nucleobase metabolic process||purine ribonucleoside salvage	cytosol||nucleus	adenosine kinase activity
CAL0000436	0	0.630638	70.27	102.42	CAL0000436	CAL0000436	CAL0000436 (alignment of 60bp with 100.00% identity) , Description: Predicted ORF in Assemblies 19, 20 and 21, Location: 429394..430533 in Candida albicans Ca21chr1, Gene: orf19.3665 , :: Next best Hit, CAL0005623 (alignment of 21bp with 95.24% identit	CGTCGAATTAAGGCAAAAACAATTGAAAGAATGGTTTTTCGATTGTGCATGTACCAAATG	CAL0000436	orf19.3665	SET6	orf19.11149|IPF23602.1|IPF12040.2|Contig4-3059_0003|CA4035|orf6.6476|CaO19.11149|SET6|CaO19.3665|IPF12040|CAWG_01175	Ca21chr1_C_albicans_SC5314	Hap43p-induced gene; ortholog of S. cerevisiae SET6, a SET domain protein of unknown function	GO:0008150|GO:0003674|GO:0005575	GO:0003674=molecular_function	GO:0005575=cellular_component	GO:0008150=biological_process	GO:0003674|GO:0003674|GO:0008150|GO:0008150|GO:0005575|GO:0005575	CAL0000436	orf19.3665	orf19.3665	SET6	Ortholog of S. cerevisiae Set6, a SET domain protein of unknown function; Hap43-induced; rat catheter and Spider biofilm induced	GO:0005575|GO:0003674|GO:0008150	biological_process	cellular_component	molecular_function
CAL0003237	0	0.629073	406.61	592	CAL0003237	CAL0003237	CAL0003237 (alignment of 60bp with 100.00% identity) , Description: Protein described as dihydrolipoamide acetyltransferase component (E2) of pyruvate dehydrogenase complex, Location: 352680..354113 in Candida albicans Ca21chr7, Gene: orf19.6561 , :: Ne	CTTGGTGGTGAATGGATGAAAGAATTGAAGAGAATTGTCGAAAATCCATTAGAAATGTTG	CAL0003237	orf19.6561	LAT1	orf19.13914|IPF20596.1|IPF1673.1|Contig4-2941_0006|orf6.7549|CaO19.6561|CaJ7_0184|CaO19_6561|CA4875|CaJ7.0184|CaO19.13914|CAWG_05515	Ca21chr7_C_albicans_SC5314	Putative dihydrolipoamide acetyltransferase component (E2) of pyruvate dehydrogenase complex; sumoylation target	GO:0005739|GO:0004742|GO:0005967|GO:0006086	GO:0004742=dihydrolipoyllysine-residue acetyltransferase activity	GO:0005739=mitochondrion|GO:0005967=mitochondrial pyruvate dehydrogenase complex	GO:0006086=acetyl-CoA biosynthetic process from pyruvate	GO:0004742|GO:0006086|GO:0005739|GO:0005967	CAL0003237	orf19.6561	orf19.6561	LAT1	Putative dihydrolipoamide acetyltransferase component (E2) of pyruvate dehydrogenase complex; sumoylation target; Spider biofilm repressed	GO:0004742|GO:0042645|GO:0005739|GO:0006086|GO:0005967	acetyl-CoA biosynthetic process from pyruvate	mitochondrial nucleoid||mitochondrial pyruvate dehydrogenase complex||mitochondrion	dihydrolipoyllysine-residue acetyltransferase activity
CAL0006296	0	0.628436	85.79	124.85	CAL0006296	CAL0006296	CAL0006296 (alignment of 60bp with 100.00% identity) , Description: Predicted ORF in Assemblies 19, 20 and 21, Location: 1437525..1438696 in Candida albicans Ca21chr2, Gene: orf19.2257 , :: Next best Hit, CAL0000475 (alignment of 15bp with 100.00% iden	GTGACAGATTAAGAAACATGTCCAGAGAAGAACAACTTATAGCAGAGAAAAAAGCTGCTG	CAL0006296	orf19.2257	YNR021W	orf19.9797|IPF25062.1|IPF20137.1|Contig4-2665_0002|orf6.5889|CA3583|IPF20137|CAWG_05799	Ca21chr2_C_albicans_SC5314	Ortholog(s) have endoplasmic reticulum localization	GO:0008150|GO:0003674|GO:0005783	GO:0003674=molecular_function	GO:0005783=endoplasmic reticulum	GO:0008150=biological_process	GO:0003674|GO:0008150|GO:0005783	CAL0006296	orf19.2257	orf19.2257		Predicted ER protein involved in ER-nucleus signaling; Spider biofilm repressed	GO:0003674|GO:0005783|GO:0008150	biological_process	endoplasmic reticulum	molecular_function
CAL0002578	0	0.628218	110.97	161.47	CAL0002578	CAL0002578	CAL0002578 (alignment of 60bp with 100.00% identity) , Description: Predicted ORF in Assemblies 19, 20 and 21; has monooxygenase-like flavin-binding region; induced upon biofilm formation, Location: Complement (672892..671645) in Candida albicans Ca21ch	GAAGAAGCATTTTATAGAGGACACTTACGAAGAAGACAATATTGGTTAGACAACCCTTGA	CAL0002578	orf19.5145	SSP96	orf19.12611|IPF18317.1|IPF8125.1|Contig4-2330_0004|orf6.258|orf6.5952|orf6.5953|CA3629|CaJ7.0357|CaO19.5145|CaJ7_0357|CaO19_5145|IPF18316|CA3628|IPF18316.3f|IPF18316.5f|IPF18316.1|CAWG_05643	Ca21chr7_C_albicans_SC5314	Putative flavin-containing monooxygenase; induced upon biofilm formation	GO:0050661|GO:0004499|GO:0050660|GO:0005575|GO:0055114	GO:0050661=NADP binding|GO:0004499=N,N-dimethylaniline monooxygenase activity|GO:0050660=flavin adenine dinucleotide binding	GO:0005575=cellular_component	GO:0055114=oxidation-reduction process	GO:0050660|GO:0004499|GO:0050661|GO:0055114|GO:0005575	CAL0002578	orf19.5145	orf19.5145	SSP96	Putative flavin-containing monooxygenase; F-12/CO2 early biofilm induced	GO:0005575|GO:0003674|GO:0008150	biological_process	cellular_component	molecular_function
CAL0002976	0	0.62681	117.82	171.27	CAL0002976	CAL0002976	CAL0002976 (alignment of 60bp with 100.00% identity) , Description: Predicted ORF in Assemblies 19, 20 and 21, Location: Complement (926413..924665) in Candida albicans Ca21chr7, Gene: orf19.7149 , :: Next best Hit, CAL0001319 (alignment of 15bp with 1	GGTTTAATTACATTATAGATAAAGAAACCAACGGGACCCATTTCTACCAGAACGTTTATG	CAL0002976	orf19.7149	ROY1	IPF1928.2|Contig4-2346_0001|Contig4-2346_0002|orf6.8049|CaO19.7149|CA5288|CaJ7.0490|CaJ7_0490|CaO19_7149|IPF1928|CAWG_05753	Ca21chr7_C_albicans_SC5314	Ortholog(s) have GTPase inhibitor activity, role in endocytosis, negative regulation of GTPase activity, protein targeting to vacuole and cytoplasm, membrane fraction, nucleus, soluble fraction localization	GO:0035556|GO:0006629|GO:0004629|GO:0005737|GO:0016020|GO:0006623|GO:0005634|GO:0005095|GO:0034260|GO:0006897	GO:0004629=phospholipase C activity|GO:0005095=GTPase inhibitor activity	GO:0005737=cytoplasm|GO:0016020=membrane|GO:0005634=nucleus	GO:0035556=intracellular signal transduction|GO:0006629=lipid metabolic process|GO:0006623=protein targeting to vacuole|GO:0034260=negative regulation of GTPase activity|GO:0006897=endocytosis	GO:0004629|GO:0005095|GO:0006629|GO:0035556|GO:0006623|GO:0006897|GO:0034260|GO:0005634|GO:0016020|GO:0005737	CAL0002976	orf19.7149	orf19.7149		Putative GTPase inhibitor; predicted role in endocytosis, protein targeting to vacuole; rat catheter biofilm repressed	GO:0005634|GO:0006623|GO:0005095|GO:0006897|GO:0034260|GO:0005737	endocytosis||negative regulation of GTPase activity||protein targeting to vacuole	cytoplasm||nucleus	GTPase inhibitor activity
CAL0000744	0	0.626353	430.98	626.3	CAL0000744	CAL0000744	CAL0000744 (alignment of 60bp with 100.00% identity) , Description: Septin; required for wild-type cell and hyphal morphology, agar-invasive growth, full virulence and kidney tissue invasion in mouse, but not for kidney colonization, immunogenicity; phos	TTGGCCGAAGGGTTAAAGTTTGATGAAAATGGTGATGTAGTTAAAGTACACGAAGAGGAG		orf19.5691	CDC11			Septin; required for wild-type cell and hyphal morphology, agar-invasive growth, full virulence and kidney tissue invasion in mouse, but not for kidney colonization, immunogenicity; phosphorylation is hyphal- and cell-cycle-regulated		GO:0017111, GO:0005545, GO:0005198, GO:0005525	GO:0072687, GO:0032160, GO:0005881, GO:0043332, GO:0001400, GO:0005619, GO:0031105, GO:0005876, GO:0005628, GO:0005940, GO:0000399, GO:0032168, GO:0001411, GO:0000144, GO:0005935, GO:0005940, GO:0005940	GO:0006033, GO:0030448, GO:0030448, GO:0000921, GO:0009405, GO:0030011, GO:0008105, GO:0001410, GO:0040023, GO:0070783, GO:0033205, GO:0045860		CAL0000744	orf19.5691	orf19.5691	CDC11	Septin; cell and hyphal morphology, agar-invasive growth, full virulence and kidney tissue invasion in mouse, but not kidney colonization, immunogenicity; hyphal and cell-cycle-regulated phosphorylation; rat catheter biofilm repressed	GO:0000399|GO:0005545|GO:0001410|GO:0032160|GO:0005881|GO:0006033|GO:0043332|GO:0001411|GO:0040023|GO:0045860|GO:0000921|GO:0005876|GO:0070783|GO:0008105|GO:0072687|GO:0030448|GO:0000910|GO:0032168|GO:0001400|GO:0005935|GO:0000144|GO:0005619|GO:0031105|GO:0005198|GO:0005525|GO:0005940|GO:0009405|GO:0030011|GO:0005628	asymmetric protein localization||chitin localization||chlamydospore formation||cytokinesis||establishment of nucleus localization||growth of unicellular organism as a thread of attached cells||hyphal growth||maintenance of cell polarity||pathogenesis||positive regulation of protein kinase activity||septin ring assembly	ascospore wall||cellular bud neck||cellular bud neck septin ring||cellular bud neck septin structure||cytoplasmic microtubule||hyphal septin ring||hyphal tip||mating projection base||mating projection tip||meiotic spindle||prospore membrane||septin complex||septin filament array||septin ring||spindle microtubule	1-phosphatidylinositol binding||GTP binding||structural molecule activity
CAL0001732	0	0.62453	444.94	645.77	CAL0001732	CAL0001732	CAL0001732 (alignment of 60bp with 100.00% identity) , Description: Predicted ORF in Assemblies 19, 20 and 21, Location: Complement (1551800..1549956) in Candida albicans Ca21chr2, Gene: orf19.1865 , :: Next best Hit, CAL0004844 (alignment of 15bp with	GATGGCAGATTGTGGAACAAAGTCAAAGCTTTAAAGAATTTGGCTACAGGGGGATCTTAA	CAL0001732	orf19.1865	MSC7	orf19.9421|IPF25426.1|IPF4059.1|Contig4-3010_0001|CA4495|orf6.7055|CaO19.9421|CaO19.1865|IPF4059|CAWG_05856	Ca21chr2_C_albicans_SC5314	Ortholog(s) have role in reciprocal meiotic recombination and cytosol, endoplasmic reticulum, nucleus localization	GO:0005783|GO:0016620|GO:0005634|GO:0005829|GO:0007131|GO:0055114	GO:0016620=oxidoreductase activity, acting on the aldehyde or oxo group of donors, NAD or NADP as acceptor	GO:0005783=endoplasmic reticulum|GO:0005634=nucleus|GO:0005829=cytosol	GO:0007131=reciprocal meiotic recombination|GO:0055114=oxidation-reduction process	GO:0016620|GO:0016620|GO:0055114|GO:0007131|GO:0055114|GO:0007131|GO:0005634|GO:0005783|GO:0005829|GO:0005634|GO:0005783|GO:0005829	CAL0001732	orf19.1865	orf19.1865	MCS7	S. cerevisiae ortholog Mcs7 has a role in reciprocal meiotic recombination; Spider biofilm repressed	GO:0016620|GO:0005783|GO:0005634|GO:0007131|GO:0005829|GO:0055114|GO:0016491	oxidation-reduction process||reciprocal meiotic recombination	cytosol||endoplasmic reticulum||nucleus	oxidoreductase activity||oxidoreductase activity, acting on the aldehyde or oxo group of donors, NAD or NADP as acceptor
CAL0000931	0	0.622589	212.5	308	CAL0000931	CAL0000931	NOTE: Has potential for cross hybridization with other orfs; CAL0000931 (alignment 60 bp with 100 % identity) , Description: Predicted ORF in Assemblies 19, 20 and 21; transcription is upregulated in an RHE model of oral candidiasis; virulence-group-corre	GCACTTACTGATCCACAAGCTATTGCTGATGCTGTTAATTCTGGTCATATTGCTTATGGT	CAL0000931	orf19.1774		IPF9033.1|IPF9034.1|Contig4-2728_0003|CA1253|CA1254|orf6.2662|orf6.2663|CA0636|CA0639|orf19.1775|FDH3.3f|FDH4.3f|IPF18026.2|CAWG_06078	Ca21chr2_C_albicans_SC5314	Predicted ORF in Assemblies 19, 20 and 21; transcription is upregulated in an RHE model of oral candidiasis; virulence-group-correlated expression	GO:0051287|GO:0005575|GO:0055114|GO:0016616	GO:0051287=NAD binding|GO:0016616=oxidoreductase activity, acting on the CH-OH group of donors, NAD or NADP as acceptor	GO:0005575=cellular_component	GO:0055114=oxidation-reduction process	GO:0016616|GO:0051287|GO:0055114|GO:0005575	CAL0000931	orf19.1774	orf19.1774		Predicted dehydrogenase; transcript upregulated in an RHE model of oral candidiasis; virulence-group-correlated expression; Spider biofilm repressed	GO:0005575|GO:0016616|GO:0048037|GO:0051287|GO:0055114	oxidation-reduction process	cellular_component	NAD binding||cofactor binding||oxidoreductase activity, acting on the CH-OH group of donors, NAD or NADP as acceptor
CAL0002890	0	0.620932	45.07	65.25	CAL0002890	CAL0002890	CAL0002890 (alignment of 60bp with 100.00% identity) , Description: Predicted ORF in Assemblies 19, 20 and 21, Location: Complement (1155..97) in Candida albicans Ca21chr7, Gene: orf19.7125 , :: Next best Hit, CAL0002147 (alignment of 15bp with 100.00%	TTATGGGGGTGGTCACGATCGATAGGAAGGTGGATTTAGATGGATCATCTGCTATTGTGT	CAL0002890	orf19.7125		IPF5661.2|Contig4-2995_0002|orf6.8428|CA5579|CaO19.7125|CaJ7.0001|CaO19_7125|CaJ7_0001|IPF5661|IPF5661.1	Ca21chr7_C_albicans_SC5314		GO:0008150|GO:0003674|GO:0005575	GO:0003674=molecular_function	GO:0005575=cellular_component	GO:0008150=biological_process	GO:0003674|GO:0008150|GO:0005575	CAL0002890	orf19.7125	orf19.7125		Protein of unknown function; Spider biofilm repressed	GO:0005575|GO:0003674|GO:0008150	biological_process	cellular_component	molecular_function
CAL0004388	0	0.620182	2670.99	3864.91	CAL0004388	CAL0004388	CAL0004388 (alignment of 60bp with 100.00% identity) , Description: Protein described as similar to sterol C-24 reductase; shows Mob2p-dependent hyphal regulation; fluconazole-induced; caspofungin repressed, Location: 143573..144982 in Candida albicans	GTAAAGATTGGGATAGATACTTGGAAGCTTGTCCATATATGTTTATTCCCTATGTTTGGT	CAL0004388	orf19.5379	ERG4	orf19.12834|IPF21722.1|IPF8225.1|Contig4-2974_0009|orf6.4141|CaO19.5379|CA2297|CaO19.12834|CAWG_02412	Ca21chr3_C_albicans_SC5314	Protein similar to sterol C-24 reductase; shows Mob2p-dependent hyphal regulation; fluconazole-induced; caspofungin repressed	GO:0071473|GO:0006696|GO:0030437|GO:0000246|GO:0016020|GO:0005783|GO:0071210|GO:0042493|GO:0090002|GO:0055114	GO:0000246=delta24(24-1) sterol reductase activity	GO:0016020=membrane|GO:0005783=endoplasmic reticulum	GO:0071473=cellular response to cation stress|GO:0006696=ergosterol biosynthetic process|GO:0030437=ascospore formation|GO:0071210=protein insertion into membrane raft|GO:0042493=response to drug|GO:0090002=establishment of protein localization in plasma membrane|GO:0055114=oxidation-reduction process	GO:0000246|GO:0055114|GO:0042493|GO:0090002|GO:0071210|GO:0030437|GO:0006696|GO:0071473|GO:0005783|GO:0016020	CAL0004388	orf19.5379	orf19.5379	ERG4	Protein similar to sterol C-24 reductase; shows Mob2p-dependent hyphal regulation; fluconazole-induced; caspofungin repressed; rat catheter biofilm repressed	GO:0016020|GO:0042493|GO:0005783|GO:0071210|GO:0030437|GO:0006696|GO:0090002|GO:0000246|GO:0071473	ascospore formation||cellular response to cation stress||ergosterol biosynthetic process||establishment of protein localization to plasma membrane||protein insertion into membrane raft||response to drug	endoplasmic reticulum||membrane	delta24(24-1) sterol reductase activity
CAL0004455	0	0.61784	752.82	1087.56	CAL0004455	CAL0004455	CAL0004455 (alignment of 60bp with 100.00% identity) , Description: Predicted ORF in Assemblies 19, 20 and 21, Location: 1942108..1943511 in Candida albicans Ca21chr2, Gene: orf19.1404 , :: Next best Hit, CAL0000920 (alignment of 16bp with 100.00% iden	TCCAATGATGATGAGGGCCATAGTAAACTCAAAAAGCAAGCAACACTAGTTCAAAATTAG	CAL0004455	orf19.1404	DUS1	orf19.8982|IPF25946.1|IPF11588.2|Contig4-2113_0003|CA3176|orf6.5357|CaO19.8982|CaO19.1404|DUS1|IPF11588|CAWG_06025	Ca21chr2_C_albicans_SC5314	Ortholog(s) have tRNA dihydrouridine synthase activity, role in tRNA modification and mitochondrion, nucleus localization	GO:0005739|GO:0050660|GO:0017150|GO:0005634|GO:0006400|GO:0055114	GO:0050660=flavin adenine dinucleotide binding|GO:0017150=tRNA dihydrouridine synthase activity	GO:0005739=mitochondrion|GO:0005634=nucleus	GO:0006400=tRNA modification|GO:0055114=oxidation-reduction process	GO:0050660|GO:0017150|GO:0055114|GO:0006400|GO:0005634|GO:0005739	CAL0004455	orf19.1404	orf19.1404		Predicted tRNA dihydrouridine synthase; Spider biofilm induced	GO:0005634|GO:0017150|GO:0050660|GO:0006400|GO:0005739|GO:0055114	oxidation-reduction process||tRNA modification	mitochondrion||nucleus	flavin adenine dinucleotide binding||tRNA dihydrouridine synthase activity
CAL0002415	0	0.616088	562.05	810.98	CAL0002415	CAL0002415	CAL0002415 (alignment of 60bp with 100.00% identity) , Description: Protein described as mitochondrial homoisocitrate dehydrogenase; clade-associated orf expression; protein level decreased in stationary phase cultures, Location: 332030..333160 in Candi	CAGATTTGGGTGGTAATTCTACTACCCAAGAGGTTATAGATGATATCATTAGAAGATTCT	CAL0002415	orf19.2525	LYS12	orf19.10060|IPF24758.1|IPF4979.2|Contig4-2933_0019|Contig4-2933_0021|orf6.3372|CA1737|CaO19.2525|CaO19.10060|CAWG_01492	Ca21chrR_C_albicans_SC5314	Putative mitochondrial homoisocitrate dehydrogenase; clade-associated gene expression; protein level decreases in stationary phase cultures	GO:0005739|GO:0051287|GO:0000287|GO:0009085|GO:0047046|GO:0055114	GO:0051287=NAD binding|GO:0000287=magnesium ion binding|GO:0047046=homoisocitrate dehydrogenase activity	GO:0005739=mitochondrion	GO:0009085=lysine biosynthetic process|GO:0055114=oxidation-reduction process	GO:0000287|GO:0051287|GO:0047046|GO:0055114|GO:0009085|GO:0005739	CAL0002415	orf19.2525	orf19.2525	LYS12	Homoisocitrate dehydrogenase; catalyzes 4th step in the alpha-aminoadipate pathway of lysine biosynthesis; clade-associated gene expression; protein level decreases in stationary phase cultures; Spider biofilm repressed	GO:0000287|GO:0047046|GO:0009085|GO:0051287|GO:0005739|GO:0055114	lysine biosynthetic process||oxidation-reduction process	mitochondrion	NAD binding||homoisocitrate dehydrogenase activity||magnesium ion binding
CAL0004797	0	0.613955	2686.57	3870.71	CAL0004797	CAL0004797	CAL0004797 (alignment of 60bp with 100.00% identity) , Description: Putative translation elongation factor eEF1 gamma; protein level decreased in stationary phase cultures, Location: 1366734..1368201 in Candida albicans Ca21chr3, Gene: orf19.7382 , :: N	TTGCTACTCCAATTTTGGCTGAATTCCTTGGTGATTACAGTTTCATTGAAAAACCAATCG	CAL0004797	orf19.7382	CAM1	IPF1299.1|IPF1296.1|Contig4-3093_0051|orf6.8542|orf19.7381.3|CA5679|CA5680|CAM1.exon2|CAWG_02910	Ca21chr3_C_albicans_SC5314	Putative translation elongation factor eEF1 gamma; protein level decreased in stationary phase cultures	GO:0005853|GO:0005543|GO:0045944|GO:0042254|GO:0005509|GO:0003713|GO:0005634|GO:0003746|GO:0006414	GO:0005543=phospholipid binding|GO:0005509=calcium ion binding|GO:0003713=transcription coactivator activity|GO:0003746=translation elongation factor activity	GO:0005853=eukaryotic translation elongation factor 1 complex|GO:0005634=nucleus	GO:0045944=positive regulation of transcription from RNA polymerase II promoter|GO:0042254=ribosome biogenesis|GO:0006414=translational elongation	GO:0003746|GO:0003713|GO:0005509|GO:0005543|GO:0042254|GO:0045944|GO:0006414|GO:0005634|GO:0005853	CAL0004797	orf19.7382	orf19.7382	CAM1	Putative translation elongation factor eEF1 gamma; protein level decreased in stationary phase cultures; Spider biofilm repressed	GO:0005634|GO:0003746|GO:0006414|GO:0005543|GO:0042254|GO:0003713|GO:0045944|GO:0005509|GO:0005853	positive regulation of transcription from RNA polymerase II promoter||ribosome biogenesis||translational elongation	eukaryotic translation elongation factor 1 complex||nucleus	calcium ion binding||phospholipid binding||transcription coactivator activity||translation elongation factor activity
CAL0005647	0	0.610861	80.95	116.38	CAL0005647	CAL0005647	CAL0005647 (alignment of 60bp with 100.00% identity) , Description: Putative DNA-binding transcription factor, Location: 530098..531411 in Candida albicans Ca21chr2, Gene: orf19.1589 , :: Next best Hit, CAL0003992 (alignment of 15bp with 100.00% identi	CAAATGAAACTCCAATGTACTTAGCCTTAAGAAGTATAATGAATGGCTCTGAATTGAAGG	CAL0005647	orf19.1589	RRN7	orf19.9162|IPF25783.1|IPF14455.1|Contig4-3005_0002|CA3156|orf6.5331|RRN7|CaO19.9162|CaO19.1589|IPF14455|CAWG_04031	Ca21chr2_C_albicans_SC5314	Putative DNA-binding transcription factor	GO:0001164|GO:0006355|GO:0001168|GO:0003700|GO:0017025|GO:0042790|GO:0005829|GO:0070860	GO:0001164=RNA polymerase I CORE element sequence-specific DNA binding|GO:0001168=RNA polymerase I upstream control element sequence-specific DNA binding transcription factor activity|GO:0003700=sequence-specific DNA binding transcription factor activity|GO:0017025=TBP-class protein binding	GO:0005829=cytosol|GO:0070860=RNA polymerase I core factor complex	GO:0006355=regulation of transcription, DNA-dependent|GO:0042790=transcription of nuclear large rRNA transcript from RNA polymerase I promoter	GO:0003700|GO:0001164|GO:0001168|GO:0017025|GO:0006355|GO:0042790|GO:0070860|GO:0005829	CAL0005647	orf19.1589	orf19.1589		Putative transcription factor component of the core factor (CF) rDNA transcription factor complex; Spider biofilm induced	GO:0001164|GO:0070860|GO:0005829|GO:0006355|GO:0017025|GO:0042790|GO:0003700	regulation of transcription, DNA-dependent||transcription of nuclear large rRNA transcript from RNA polymerase I promoter	RNA polymerase I core factor complex||cytosol	RNA polymerase I CORE element sequence-specific DNA binding||TBP-class protein binding||sequence-specific DNA binding transcription factor activity
CAL0005065	0	0.605903	502.49	719.94	CAL0005065	CAL0005065	CAL0005065 (alignment of 60bp with 100.00% identity) , Description: Protein described as a nucleolar protein with role in ribosomal assembly; hyphal induced, Location: 493633..494178 in Candida albicans Ca21chr6, Gene: orf19.3478 , :: Next best Hit, CAL	CCTCCAACTGGTATCGTTGCATTTAGACAAGGTGATATAGGTGAATATTTAAGAGAAGAA	CAL0005065	orf19.3478	NIP7	orf19.10982|IPF23795.1|IPF11733.2|Contig4-2835_0001|CA2900|orf6.4981|CaO19.3478|CaO19.10982|CAWG_05130	Ca21chr6_C_albicans_SC5314	Putative nucleolar protein with role in ribosomal assembly; hyphal-induced; Hap43p-induced	GO:0042255|GO:0003723|GO:0005730|GO:0042273|GO:0030687|GO:0005829	GO:0003723=RNA binding	GO:0005730=nucleolus|GO:0030687=preribosome, large subunit precursor|GO:0005829=cytosol	GO:0042255=ribosome assembly|GO:0042273=ribosomal large subunit biogenesis	GO:0003723|GO:0042255|GO:0042273|GO:0005730|GO:0005829|GO:0030687	CAL0005065	orf19.3478	orf19.3478	NIP7	Putative nucleolar protein with role in ribosomal assembly; hyphal-induced; Hap43-induced; Spider biofilm induced	GO:0003723|GO:0005730|GO:0005829|GO:0030687|GO:0042273|GO:0042255	ribosomal large subunit biogenesis||ribosome assembly	cytosol||nucleolus||preribosome, large subunit precursor	RNA binding
CAL0000056	0	0.605736	758.96	1087.27	CAL0000056	CAL0000056	CAL0000056 (alignment of 60bp with 100.00% identity) , Description: Predicted ORF in Assemblies 19, 20 and 21, Location: 2070097..2071701 in Candida albicans Ca21chrR, Gene: orf19.7546 , :: Next best Hit, CAL0005628 (alignment of 19bp with 94.74% ident	GATGCATTACATGTTCATGTTGATAAGGCAACAGCTGAAGCAATTAGACAAACTAAAGAA	CAL0000056	orf19.7546	RRP3	IPF17103.3|Contig4-1679_0002|orf6.8894|CA5957|CaO19.7546|RRP3|RRP3.3eoc|IPF17103.2|CAWG_02239	Ca21chrR_C_albicans_SC5314	Ortholog(s) have RNA-dependent ATPase activity, role in maturation of SSU-rRNA from tricistronic rRNA transcript (SSU-rRNA, 5.8S rRNA, LSU-rRNA) and cytosol, nucleus localization	GO:0000462|GO:0008026|GO:0005634|GO:0003676|GO:0005524|GO:0005829|GO:0008186	GO:0008026=ATP-dependent helicase activity|GO:0003676=nucleic acid binding|GO:0005524=ATP binding|GO:0008186=RNA-dependent ATPase activity	GO:0005634=nucleus|GO:0005829=cytosol	GO:0000462=maturation of SSU-rRNA from tricistronic rRNA transcript (SSU-rRNA, 5.8S rRNA, LSU-rRNA)	GO:0003676|GO:0005524|GO:0008026|GO:0008186|GO:0003676|GO:0005524|GO:0008026|GO:0008186|GO:0000462|GO:0000462|GO:0005634|GO:0005829|GO:0005634|GO:0005829	CAL0000056	orf19.7546	orf19.7546		Protein involved in rRNA processing; required for maturation of the 35S primary transcript of pre-rRNA and for cleavage leading to mature 18S rRNA; Spider biofilm induced	GO:0000462|GO:0005634|GO:0004004|GO:0005524|GO:0005829|GO:0003676	maturation of SSU-rRNA from tricistronic rRNA transcript (SSU-rRNA, 5.8S rRNA, LSU-rRNA)	cytosol||nucleus	ATP binding||ATP-dependent RNA helicase activity||nucleic acid binding
CAL0000357	0	0.605075	337.12	482.73	CAL0000357	CAL0000357	"CAL0000357 (alignment of 60bp with 100.00% identity) , Description: Predicted cell wall protein; transcription is decreased in mutant lacking ACE2; periodic mRNA expression, peak at cell-cycle M/G1 phase, Location: 1716138..1718312 in Candida albicans C"	CAGTCGAATCATTATCTACAGTTGTGACTGATGTTGAAAATGAAGTTAATCATCAGGAAC		orf19.3629	DSE1			Essential cell wall protein involved in cell wall integrity and rigidity; periodic mRNA expression peaks at M/G1 phase; Ace2p-induced; required for virulence in a mouse model of infection		GO:0003674	GO:0005935, GO:0009277	GO:0009405, GO:0007155, GO:0071555, GO:0030447, GO:0042149, GO:0044182, GO:0001403, GO:0007109, GO:0010969, GO:0043709, GO:0044011		CAL0000357	orf19.3629	orf19.3629	DSE1	Essential cell wall protein involved in cell wall integrity and rigidity; periodic mRNA expression peaks at M/G1 phase; Ace2p-induced; required for virulence in a mouse model of infection	GO:0007109|GO:0030447|GO:0042149|GO:0005935|GO:0001403|GO:0009277|GO:0003674|GO:0007155|GO:0044011|GO:0043709|GO:0044182|GO:0010969|GO:0071555|GO:0009405	cell adhesion||cell adhesion involved in single-species biofilm formation||cell wall organization||cellular response to glucose starvation||cytokinesis, completion of separation||filamentous growth||filamentous growth of a population of unicellular organisms||invasive growth in response to glucose limitation||pathogenesis||regulation of pheromone-dependent signal transduction involved in conjugat…	cellular bud neck||fungal-type cell wall	molecular_function
CAL0001377	0	0.602493	36.1	51.6	CAL0001377	CAL0001377	NOTE: Has potential for cross hybridization with other orfs; CAL0001377 (alignment 60 bp with 100 % identity) , Description: Secreted aspartyl proteinase; sap4 sap5 sap6 triple mutant has defects in systemic virulence (mouse, guinea pig), survival in macr	TCTATGCCTTAGGTGGTCAAGTGCATTATGATTCTTCTGGTAATGAAGCTTATGTTGCTG	CAL0001377	orf19.5716	SAP4	orf19.13139|IPF21464.1|IPF8099.1|Contig4-2038_0003|orf6.3803|CA2055|CaO19.13139|CaO19.5716|CAWG_05020	Ca21chr6_C_albicans_SC5314	Secreted aspartyl proteinase; sap4 sap5 sap6 triple mutant is defective in protein utilization for nitrogen; assessment of virulence role complicated by URA3 effects; expressed during mucosal and systemic infections; N-glycosylated	GO:0005622|GO:0030163|GO:0006807|GO:0044406|GO:0044270|GO:0020012|GO:0002253|GO:0006508|GO:0009405|GO:0005576|GO:0004190	GO:0004190=aspartic-type endopeptidase activity	GO:0005622=intracellular|GO:0005576=extracellular region	GO:0030163=protein catabolic process|GO:0006807=nitrogen compound metabolic process|GO:0044406=adhesion to host|GO:0044270=cellular nitrogen compound catabolic process|GO:0020012=evasion or tolerance of host immune response|GO:0002253=activation of immune response|GO:0006508=proteolysis|GO:0009405=pathogenesis	GO:0004190|GO:0004190|GO:0006807|GO:0009405|GO:0009405|GO:0009405|GO:0030163|GO:0030163|GO:0002253|GO:0020012|GO:0020012|GO:0044270|GO:0044406|GO:0006508|GO:0005576|GO:0005576|GO:0005622|GO:0005576	CAL0001377	orf19.5716	orf19.5716	SAP4	Secreted aspartyl proteinase; sap4,5,6 mutant defective in protein utilization for nitrogen; virulence role complicated by URA3 effects; expressed during mucosal and systemic infections; N-glycosylated; rat catheter, Spider biofilm induced	GO:0044270|GO:0002253|GO:0005622|GO:0030163|GO:0004190|GO:0044406|GO:0006807|GO:0006508|GO:0020012|GO:0005576|GO:0009405	activation of immune response||adhesion to host||cellular nitrogen compound catabolic process||evasion or tolerance of host immune response||nitrogen compound metabolic process||pathogenesis||protein catabolic process||proteolysis	extracellular region||intracellular	aspartic-type endopeptidase activity
CAL0002281	0	-0.602444	9554.51	5924.19	CAL0002281	CAL0002281	CAL0002281 (alignment of 60bp with 100.00% identity) , Description: Predicted ORF in Assemblies 19, 20 and 21, Location: 517537..518040 in Candida albicans Ca21chr7, Gene: orf19.6474 , :: Next best Hit, CAL0001157 (alignment of 21bp with 95.24% identit	TATAATTCTGAAGAATTTTCTAGACCCGAGGGTCCACCCCCGGCACATACTAAAGGTTAT	CAL0002281	orf19.6474		orf19.13828|IPF20641.1|IPF12662.1|Contig4-2430_0006|orf6.2218|CA0973|CaO19.6474|CaO19_6474|CaJ7_0277|CaO19.13828|CaJ7.0277|IPF12662|CAWG_05586	Ca21chr7_C_albicans_SC5314	Membrane-localized protein	GO:0008150|GO:0003674|GO:0005886	GO:0003674=molecular_function	GO:0005886=plasma membrane	GO:0008150=biological_process	GO:0003674|GO:0008150|GO:0005886	CAL0002281	orf19.6474	orf19.6474		Protein with chitin synthesis regulation, resistance to Congo red domain; membrane-localized protein; Spider biofilm induced	GO:0003674|GO:0008150|GO:0005886	biological_process	plasma membrane	molecular_function
CAL0005659	0	-0.603248	6820.59	4226.69	CAL0005659	CAL0005659	CAL0005659 (alignment of 60bp with 100.00% identity) , Description: Predicted ORF in Assemblies 19, 20 and 21, Location: Complement (1573420..1572572) in Candida albicans Ca21chr3, Gene: orf19.6816 , :: Next best Hit, CAL0003449 (alignment of 15bp with	GCTATTGATCAACCTGATGCTTATGAACCAACAGATTGGGAATGTACTGATGCTCCATAG	CAL0005659	orf19.6816	YJR096W	orf19.14108|IPF20400.1|IPF2400.1|Contig4-3076_0009|orf6.8815|CA5891|CaO19.6816|IPF2400|CaO19.14108|CAWG_02996	Ca21chr3_C_albicans_SC5314	Ortholog(s) have alditol:NADP+ 1-oxidoreductase activity, role in D-xylose catabolic process, arabinose catabolic process, cellular response to oxidative stress and cytosol, nucleus localization	GO:0004032|GO:0019568|GO:0005634|GO:0042843|GO:0034599|GO:0005829|GO:0055114	GO:0004032=alditol:NADP+ 1-oxidoreductase activity	GO:0005634=nucleus|GO:0005829=cytosol	GO:0019568=arabinose catabolic process|GO:0042843=D-xylose catabolic process|GO:0034599=cellular response to oxidative stress|GO:0055114=oxidation-reduction process	GO:0004032|GO:0055114|GO:0019568|GO:0034599|GO:0042843|GO:0005634|GO:0005829	CAL0005659	orf19.6816	orf19.6816		Putative xylose and arabinose reductase; flow model biofilm induced; Spider biofilm repressed	GO:0004032|GO:0019568|GO:0005634|GO:0034599|GO:0005829|GO:0042843|GO:0055114	D-xylose catabolic process||arabinose catabolic process||cellular response to oxidative stress||oxidation-reduction process	cytosol||nucleus	alditol:NADP+ 1-oxidoreductase activity
CAL0000069	0	-0.60358	4245	2630	CAL0000069	CAL0000069	NOTE: Has potential for cross hybridization with other orfs; CAL0000069 (alignment 60 bp with 100 % identity) , Description: Alpha-1,2-mannosyl transferase; adds third mannose during cell-wall mannoprotein biosynthesis; partially redundant with Mnt1p; rol	AACGTTGGGGTGATGCTCCAATTCATTCTATTGCTGCAGCATTATTTTTACCAAAAGATA		orf19.1663	MNT2			Alpha-1,2-mannosyl transferase; adds third mannose during cell-wall mannoprotein biosynthesis; partially redundant with Mnt1p; role in adherence and virulence; expressed in yeast-form and hyphal cells; fungal-specific; Hap43p-induced		GO:0000026, GO:0000026, GO:0004377	GO:0016021, GO:0000139	GO:0031505, GO:0030447, GO:0007160, GO:0007160, GO:0016337, GO:0016337, GO:0009405, GO:0006057, GO:0006057, GO:0051834, GO:0000032, GO:0006493, GO:0006491		CAL0000069	orf19.1663	orf19.1663	MNT2	Alpha-1,2-mannosyl transferase; adds 3rd mannose in cell-wall mannoprotein biosynthesis; partially redundant with Mnt1; role in adherence and virulence; expressed in yeast and hyphae; fungal-specific; Hap43-induced; Spider biofilm induced	GO:0000032|GO:0016337|GO:0006057|GO:0030447|GO:0031505|GO:0006491|GO:0000139|GO:0000026|GO:0007160|GO:0006493|GO:0051834|GO:0016021|GO:0009405	N-glycan processing||cell wall mannoprotein biosynthetic process||cell-cell adhesion||cell-matrix adhesion||evasion or tolerance of defenses of other organism involved in symbiotic interaction||filamentous growth||fungal-type cell wall organization||mannoprotein biosynthetic process||pathogenesis||protein O-linked glycosylation	Golgi membrane||integral to membrane	alpha-1,2-mannosyltransferase activity
CAL0003413	0	-0.603799	1372.44	850.17	CAL0003413	CAL0003413	CAL0003413 (alignment of 60bp with 100.00% identity) , Description: Putative beta-mannosyltransferase, required for addition of the 2nd beta-mannose to the acid-stable fraction of cell wall phosphopeptidomannan and for elongation of beta-mannose chains o	GCTCAACAATATTGTGCATTGTCTAAAGATACTATGGGGTGGGATAAATTATCAAGATGA	CAL0003413	orf19.3282	BMT3	orf19.10792|IPF24024.1|IPF300.1|Contig4-2592_0002|CA5470|orf6.8282|CaO19.3282|WRY9|CaO19.10792|IPF300	Ca21chrR_C_albicans_SC5314	Beta-mannosyltransferase, required for addition of the 2nd beta-mannose to the acid-stable fraction of cell wall phosphopeptidomannan and for elongation of beta-mannose chains on the phosphopeptidomannan acid-labile fraction; Hap43p-induced	GO:0003674|GO:0070135|GO:0005575	GO:0003674=molecular_function	GO:0005575=cellular_component	GO:0070135=beta-1,2-oligomannoside metabolic process	GO:0003674|GO:0070135|GO:0005575	CAL0003413	orf19.3282	orf19.3282	BMT3	Beta-mannosyltransferase; adds 2nd beta-mannose to the acid-stable fraction of cell wall phosphopeptidomannan, elongation of beta-mannose chains on the phosphopeptidomannan acid-labile fraction; Hap43-induced; Spider biofilm induced	GO:0003674|GO:0005575|GO:0070135	beta-1,2-oligomannoside metabolic process	cellular_component	molecular_function
CAL0003834	0	-0.61147	4856.46	2992.42	CAL0003834	CAL0003834	CAL0003834 (alignment of 60bp with 100.00% identity) , Description: High-affinity iron permease; not required for mouse systemic virulence; regulated by iron level, ciclopirox olamine, amphotericin B, caspofungin; complements S. cerevisiae ftr1 iron tran	GCTGCTGGTTTGTTCTCCAGAGGTGTCTGGTTCTTTGAGAGTTATCAATACAATAAAAAA		orf19.7231	FTR2			High-affinity iron permease; probably interacts with ferrous oxidase; regulated by iron level, ciclopirox olamine, amphotericin B, caspofungin; complements S. cerevisiae ftr1 iron transport defect; Hap43p-repressed		GO:0005381, GO:0005381, GO:0005506	GO:0016021	GO:0006827, GO:0006826		CAL0003834	orf19.7231	orf19.7231	FTR2	High-affinity iron permease; probably interacts with ferrous oxidase; regulated by iron level, ciclopirox olamine, amphotericin B, caspofungin; complements S. cerevisiae ftr1 iron transport defect; Hap43-repressed; Spider biofilm induced	GO:0006827|GO:0006826|GO:0005506|GO:0016021|GO:0005381	high-affinity iron ion transport||iron ion transport	integral to membrane	iron ion binding||iron ion transmembrane transporter activity
CAL0005541	0	-0.611478	8750.41	5391.74	CAL0005541	CAL0005541	CAL0005541 (alignment of 60bp with 100.00% identity) , Description: Squalene epoxidase, catalyzes epoxidation of squalene to 2,3(S)-oxidosqualene in the ergosterol biosynthetic pathway; essential; target of allylamine antifungal drugs; uses NADH as a red	GGCATTTGAAGTGTTGTTCACTGCAATTGTAATCTTTACTCCATATTTATGGAACGAGAT	CAL0005541	orf19.406	ERG1	orf19.8036|IPF26914.1|IPF19729.1|Contig4-2020_0009|Contig4-2020_0010|orf6.2816|CA1353|CaO19.406|CaO19.8036|CAWG_00567	Ca21chr1_C_albicans_SC5314	Squalene epoxidase, catalyzes epoxidation of squalene to 2,3(S)-oxidosqualene in the ergosterol biosynthesis; target of allylamine antifungal drugs; uses NADH as a reducing cofactor, while S. cerevisiae Erg1p uses NADPH; biofilm-induced	GO:0005811|GO:0006696|GO:0030447|GO:0005886|GO:0036187|GO:0005783|GO:0050660|GO:0004506|GO:0000329|GO:0003857|GO:0036180|GO:0070887|GO:0035690|GO:0036171|GO:0008144|GO:0036170|GO:0006631|GO:0071216|GO:0051668|GO:0016021|GO:0055114|GO:0009267	GO:0050660=flavin adenine dinucleotide binding|GO:0004506=squalene monooxygenase activity|GO:0003857=3-hydroxyacyl-CoA dehydrogenase activity|GO:0008144=drug binding	GO:0005811=lipid particle|GO:0005886=plasma membrane|GO:0005783=endoplasmic reticulum|GO:0000329=fungal-type vacuole membrane|GO:0016021=integral to membrane	GO:0006696=ergosterol biosynthetic process|GO:0030447=filamentous growth|GO:0036187=cell growth mode switching, budding to filamentous|GO:0036180=filamentous growth of a population of unicellular organisms in response to biotic stimulus|GO:0070887=cellular response to chemical stimulus|GO:0035690=cellular response to drug|GO:0036171=filamentous growth of a population of unicellular organisms in r…	GO:0004506|GO:0004506|GO:0004506|GO:0050660|GO:0003857|GO:0008144|GO:0006696|GO:0051668|GO:0006696|GO:0006696|GO:0030447|GO:0009267|GO:0070887|GO:0071216|GO:0035690|GO:0035690|GO:0036170|GO:0036171|GO:0036180|GO:0006631|GO:0055114|GO:0036187|GO:0005886|GO:0000329|GO:0005783|GO:0005811|GO:0016021	CAL0005541	orf19.406	orf19.406	ERG1	Squalene epoxidase, epoxidation of squalene to 2,3(S)-oxidosqualene; ergosterol biosynthesis; allylamine antifungal drug target; NADH reducing cofactor but S. cerevisiae Erg1 uses NADPH; flow model biofilm induced; Spider biofilm repressed	GO:0036171|GO:0005783|GO:0036170|GO:0035690|GO:0009267|GO:0050660|GO:0055114|GO:0008144|GO:0006631|GO:0016021|GO:0051668|GO:0005886|GO:0036187|GO:0000329|GO:0036180|GO:0030447|GO:0071216|GO:0006696|GO:0005811|GO:0003857|GO:0004506|GO:0070887	cell growth mode switching, budding to filamentous||cellular response to biotic stimulus||cellular response to chemical stimulus||cellular response to drug||cellular response to starvation||ergosterol biosynthetic process||fatty acid metabolic process||filamentous growth||filamentous growth of a population of unicellular organisms in response to biotic stimulus||filamentous growth of a population…	endoplasmic reticulum||fungal-type vacuole membrane||integral to membrane||lipid particle||plasma membrane	3-hydroxyacyl-CoA dehydrogenase activity||drug binding||flavin adenine dinucleotide binding||squalene monooxygenase activity
CAL0002054	0	-0.612584	247.54	152.41	CAL0002054	CAL0002054	CAL0002054 (alignment of 60bp with 100.00% identity) , Description: Increased transcription is observed upon benomyl treatment or in an azole-resistant strain that overexpresses MDR1; induced by nitric oxide, Location: 145917..146819 in Candida albicans	GCTGGTACTAATCATATGAGGAGGAATTCAAATGATTCTTATGATAGTGAAGAACCAGAA		orf19.7042	0			Increased transcription is observed upon benomyl treatment or in an azole-resistant strain that overexpresses MDR1; induced by nitric oxide		GO:0003674	GO:0005575	GO:0008150		CAL0002054	orf19.7042	orf19.7042		Protein of unknown function; induced by benomyl or in an azole-resistant strain overexpressing MDR1; induced by nitric oxide; Spider biofilm induced	GO:0005575|GO:0003674|GO:0008150	biological_process	cellular_component	molecular_function
CAL0001031	0	-0.618167	19913	12213	CAL0001031	CAL0001031	CAL0001031 (alignment of 60bp with 100.00% identity) , Description: Protein similar to high-affinity phosphate transporters; expression is regulated upon white-opaque switching or biofilm formation; Hog1p, ciclopirox olamine or alkaline induced; caspofun	GGTAGAGATAGATTTGCCACACAAGAAGAACCATATGACTCTGAAGAAGTCAAAAACTAA	CAL0001031	orf19.655	PHO84	orf19.8269|orf19.8765|IPF26171.1|IPF7638.2|IPF26640.1|IPF5438.2|orf6.447|CA1782|orf6.3437|orf19.1172|CA0083|PHO84.5eoc|CAWG_00289	Ca21chr1_C_albicans_SC5314	High-affinity phosphate transporter; expression regulated upon white-opaque switching or biofilm formation; Hog1p, ciclopirox olamine or alkaline induced; caspofungin or stress repressed; upregulated in RHE model; biofilm-, Hap43p-induced	GO:0016020|GO:0005887|GO:0005384|GO:0048249|GO:0006817|GO:0006797|GO:0005315|GO:0006828|GO:0055085	GO:0005384=manganese ion transmembrane transporter activity|GO:0048249=high affinity phosphate transmembrane transporter activity|GO:0005315=inorganic phosphate transmembrane transporter activity	GO:0016020=membrane|GO:0005887=integral to plasma membrane	GO:0006817=phosphate ion transport|GO:0006797=polyphosphate metabolic process|GO:0006828=manganese ion transport|GO:0055085=transmembrane transport	GO:0005315|GO:0048249|GO:0005384|GO:0005315|GO:0048249|GO:0005384|GO:0006817|GO:0006817|GO:0006797|GO:0006828|GO:0055085|GO:0006817|GO:0006817|GO:0006797|GO:0006828|GO:0055085|GO:0016020|GO:0005887|GO:0016020|GO:0005887	CAL0001031	orf19.655	orf19.655	PHO84	High-affinity phosphate transporter; transcript regulated by white-opaque switch; Hog1, ciclopirox olamine or alkaline induced; caspofungin, stress repressed; upregulated in RHE model; Spider and flow model biofilm induced, Hap43-induced	GO:0016020|GO:0005384|GO:0055085|GO:0048249|GO:0006817|GO:0005315|GO:0005887|GO:0006797|GO:0006828	manganese ion transport||phosphate ion transport||polyphosphate metabolic process||transmembrane transport	integral to plasma membrane||membrane	high affinity phosphate transmembrane transporter activity||inorganic phosphate transmembrane transporter activity||manganese ion transmembrane transporter activity
CAL0005739	0	-0.618793	6034.98	3699.77	CAL0005739	CAL0005739	CAL0005739 (alignment of 60bp with 100.00% identity) , Description: Predicted ORF in Assemblies 19, 20 and 21; induced by nitric oxide, Location: Complement (344807..344118) in Candida albicans Ca21chr5, Gene: orf19.4150 , :: Next best Hit, CAL0004595 (	TTAGTTGAATGGGGGTCTGGTCGTTTACAAGTTGCAAAGAAGAATACCCCATCAAATGCC	CAL0005739	orf19.4150	GRX7	orf19.11626|IPF11626.2|IPF16833.3|Contig4-2850_0008|orf6.5229|orf6.554|CaO19.4150|CA3083|CaO19.11626|IPF11262|CAWG_04543	Ca21chr5_C_albicans_SC5314	Putative glutaredoxin; induced by nitric oxide	GO:0005801|GO:0000324|GO:0005796|GO:0015035|GO:0009055|GO:0045454|GO:0016021|GO:0034599|GO:0004362|GO:0042803	GO:0015035=protein disulfide oxidoreductase activity|GO:0009055=electron carrier activity|GO:0004362=glutathione-disulfide reductase activity|GO:0042803=protein homodimerization activity	GO:0005801=cis-Golgi network|GO:0000324=fungal-type vacuole|GO:0005796=Golgi lumen|GO:0016021=integral to membrane	GO:0045454=cell redox homeostasis|GO:0034599=cellular response to oxidative stress	GO:0009055|GO:0015035|GO:0042803|GO:0004362|GO:0034599|GO:0045454|GO:0000324|GO:0016021|GO:0005801|GO:0005796	CAL0005739	orf19.4150	orf19.4150		Putative glutaredoxin; induced by nitric oxide; Spider biofilm induced	GO:0009055|GO:0015035|GO:0000324|GO:0042803|GO:0005801|GO:0045454|GO:0005796|GO:0034599|GO:0016021|GO:0004362	cell redox homeostasis||cellular response to oxidative stress	Golgi lumen||cis-Golgi network||fungal-type vacuole||integral to membrane	electron carrier activity||glutathione-disulfide reductase activity||protein disulfide oxidoreductase activity||protein homodimerization activity
CAL0005027	0	-0.61899	3907.94	2395.45	CAL0005027	CAL0005027	CAL0005027 (alignment of 60bp with 100.00% identity) , Description: Coproporphyrinogen III oxidase; antigenic in human, mouse; localizes to yeast-form cell surface, not hyphae; soluble in hyphae; iron-regulated expression; macrophage-downregulated protei	CCAGGATCAGAGGAAGACAAATTATTGCAAGTTTTGAAAAAACCTATTGAATGGGTTTGA		orf19.2803	HEM13			Coproporphyrinogen III oxidase; antigenic; localizes to yeast cell surface, not hyphae; iron-regulated expression; macrophage-downregulated; not Rfg1p regulated, farnesol-induced; possibly essential; Hap43p-repressed gene; biofilm-induced		GO:0004109	GO:0030445, GO:0009986, GO:0005634, GO:0005829	GO:0055114, GO:0006783		CAL0005027	orf19.2803	orf19.2803	HEM13	Coproporphyrinogen III oxidase; antigenic; on yeast cell surface, not hyphae; iron-regulated expression; Hap43, macrophage-repressed; farnesol-induced; possibly essential; flow model biofilm induced; rat catheter, Spider biofilm repressed	GO:0071456|GO:0005634|GO:0009986|GO:0030445|GO:0005829|GO:0004109|GO:0055114|GO:0006783	cellular response to hypoxia||heme biosynthetic process||oxidation-reduction process	cell surface||cytosol||nucleus||yeast-form cell wall	coproporphyrinogen oxidase activity
CAL0000839	0	-0.619717	6254.79	3832.07	CAL0000839	CAL0000839	CAL0000839 (alignment of 60bp with 100.00% identity) , Description: Protein similar to UTP-glucose-1-phosphaturidyl transferase; localizes to cell surface of yeast-form cells, but not hyphal cells; Hog1p-downregulated; protein detected by mass spec in st	CCAAATGGTGCTATCTTAGAAAATGTTGTGGTTACTGGTAACTTGACTATATTGGAACAT	CAL0000839	orf19.1738	UGP1	orf19.9305|orf6.1349|IPF15411.2|IPF19328.2|Contig4-2127_0003|CA0435|orf6.346|CaO19.1738|CAWG_01801	Ca21chrR_C_albicans_SC5314	Possible UTP-glucose-1-phosphaturidyl transferase; localizes to cell surface of yeast-form cells, but not hyphal cells; Hog1p-downregulated; stationary phase enriched protein; induced in oralpharyngeal candidasis	GO:0009986|GO:0005886|GO:0006078|GO:0005978|GO:0003983|GO:0005634|GO:0030445|GO:0005829|GO:0005737|GO:0005992|GO:0006486|GO:0006011|GO:0016539	GO:0003983=UTP:glucose-1-phosphate uridylyltransferase activity	GO:0009986=cell surface|GO:0005886=plasma membrane|GO:0005634=nucleus|GO:0030445=yeast-form cell wall|GO:0005829=cytosol|GO:0005737=cytoplasm	GO:0006078=(1->6)-beta-D-glucan biosynthetic process|GO:0005978=glycogen biosynthetic process|GO:0005992=trehalose biosynthetic process|GO:0006486=protein glycosylation|GO:0006011=UDP-glucose metabolic process|GO:0016539=intein-mediated protein splicing	GO:0003983|GO:0003983|GO:0006078|GO:0006011|GO:0005978|GO:0006486|GO:0005992|GO:0016539|GO:0006078|GO:0006011|GO:0005978|GO:0006486|GO:0005992|GO:0016539|GO:0005634|GO:0005829|GO:0009986|GO:0030445|GO:0005737|GO:0005886|GO:0005634|GO:0005829|GO:0009986|GO:0030445|GO:0005737|GO:0005886	CAL0000839	orf19.1738	orf19.1738	UGP1	"UTP-glucose-1-phosphaturidyl transferase; localizes to yeast, not hyphal cell surface; Hog1-repressed; stationary phase enriched; induced in oralpharyngeal candidasis; rat catheter biofilm repressed; Bcr1-repressed in RPMI a/a biofilms"	GO:0006486|GO:0005634|GO:0005992|GO:0006011|GO:0006078|GO:0003983|GO:0005737|GO:0009986|GO:0005978|GO:0030445|GO:0005829|GO:0005886	(1->6)-beta-D-glucan biosynthetic process||UDP-glucose metabolic process||glycogen biosynthetic process||protein glycosylation||trehalose biosynthetic process	cell surface||cytoplasm||cytosol||nucleus||plasma membrane||yeast-form cell wall	UTP:glucose-1-phosphate uridylyltransferase activity
CAL0004502	0	-0.619987	13192.3	8080.88	CAL0004502	CAL0004502	CAL0004502 (alignment of 60bp with 100.00% identity) , Description: Transposon mutation affects filamentous growth, Location: Complement (74922..74578) in Candida albicans Ca21chr2, Gene: orf19.2079 , :: Next best Hit, CAL0000863 (alignment of 15bp wit	TGACAACAGTGTAACTCAAGATGATCTTGATATGGCAGAAGCTATTCAAAAGCAATATCA	CAL0004502	orf19.2079	PHHB	orf19.9626|IPF25331.1|IPF1193.1|Contig4-3072_0032|orf6.7476|CA4818|CaO19.2079|CaO19.9626|IPF1193|CAWG_03828	Ca21chr2_C_albicans_SC5314	Transposon mutation affects filamentous growth; late-stage biofilm-induced gene	GO:0005739|GO:0030447|GO:0006729|GO:0036170|GO:0071216|GO:0005619|GO:0005634|GO:0036180|GO:0030476|GO:0008124|GO:0005829|GO:0009267	GO:0008124=4-alpha-hydroxytetrahydrobiopterin dehydratase activity	GO:0005739=mitochondrion|GO:0005619=ascospore wall|GO:0005634=nucleus|GO:0005829=cytosol	GO:0030447=filamentous growth|GO:0006729=tetrahydrobiopterin biosynthetic process|GO:0036170=filamentous growth of a population of unicellular organisms in response to starvation|GO:0071216=cellular response to biotic stimulus|GO:0036180=filamentous growth of a population of unicellular organisms in response to biotic stimulus|GO:0030476=ascospore wall assembly|GO:0009267=cellular response to sta…	GO:0008124|GO:0006729|GO:0030447|GO:0030476|GO:0009267|GO:0036170|GO:0036180|GO:0071216|GO:0005634|GO:0005829|GO:0005739|GO:0005619	CAL0004502	orf19.2079	orf19.2079	PHHB	Putative 4a-hydroxytetrahydrobiopterin dehydratase; transposon mutation affects filamentous growth; flow model biofilm induced; Spider biofilm induced	GO:0030476|GO:0036180|GO:0005634|GO:0036170|GO:0009267|GO:0071216|GO:0008124|GO:0030447|GO:0006729|GO:0005619|GO:0005829|GO:0005739	ascospore wall assembly||cellular response to biotic stimulus||cellular response to starvation||filamentous growth||filamentous growth of a population of unicellular organisms in response to biotic stimulus||filamentous growth of a population of unicellular organisms in response to starvation||tetrahydrobiopterin biosynthetic process	ascospore wall||cytosol||mitochondrion||nucleus	4-alpha-hydroxytetrahydrobiopterin dehydratase activity
CAL0005019	0	-0.622352	779.65	476.79	CAL0005019	CAL0005019	CAL0005019 (alignment of 60bp with 100.00% identity) , Description: Predicted ORF in Assemblies 19, 20 and 21, Location: Complement (1156318..1154531) in Candida albicans Ca21chr3, Gene: orf19.6003 , :: Next best Hit, CAL0001447 (alignment of 16bp with	CAATTTACTGTTAAAGGTTGGTGTAATCCTAGATGGGTTGATCATACCCCAACAAATTAA	CAL0005019	orf19.6003	GIS3	orf19.13424|IPF21190.1|IPF8311.1|Contig4-2656_0014|Contig4-1997_0004|orf6.9034|CA6063|CaO19.6003|CaO19.13424|IPF8311|CAWG_02839	Ca21chr3_C_albicans_SC5314	Ortholog(s) have role in intracellular signal transduction and cytoplasm, nucleus localization	GO:0035556|GO:0003674|GO:0005737|GO:0005634	GO:0003674=molecular_function	GO:0005737=cytoplasm|GO:0005634=nucleus	GO:0035556=intracellular signal transduction	GO:0003674|GO:0035556|GO:0005634|GO:0005737	CAL0005019	orf19.6003	orf19.6003		Protein of unknown function; role in intracellular signal transduction; Spider biofilm induced	GO:0003674|GO:0005634|GO:0035556|GO:0005737	intracellular signal transduction	cytoplasm||nucleus	molecular_function
CAL0005630	0	-0.622909	3109.58	1900.91	CAL0005630	CAL0005630	CAL0005630 (alignment of 60bp with 100.00% identity) , Description: Protein with similarity to acetyl-coenzyme-A carboxylases; regulated by Efg1p; amphotericin B repressed; caspofungin repressed; intron in 5'-UTR, Location: 155204..162019 in Candida alb	TCAGTAACTGGATTGAAGAGAACCATGCCAAATTGCAAAAGAGAGTTAATGAATTGAAAC		orf19.7466	ACC1			Putative acetyl-coenzyme-A carboxylases; regulated by Efg1p; amphotericin B repressed; caspofungin repressed; intron in 5'-UTR; gene used for strain identification by multilocus sequence typing; Hap43p-induced gene		GO:0005524, GO:0046872, GO:0003989, GO:0004075	GO:0000329, GO:0005829, GO:0005789, GO:0005739	GO:0042759, GO:0006606, GO:0007088		CAL0005630	orf19.7466	orf19.7466	ACC1	Putative acetyl-coenzyme-A carboxylases; regulated by Efg1; amphotericin B repressed; caspofungin repressed; 5'-UTR intron; gene used for strain identification by multilocus sequence typing; Hap43-induced; flow model biofilm repressed	GO:0003989|GO:0004075|GO:0000329|GO:0005524|GO:0042759|GO:0007088|GO:0005829|GO:0006606|GO:0005789|GO:0005739	long-chain fatty acid biosynthetic process||protein import into nucleus||regulation of mitosis	cytosol||endoplasmic reticulum membrane||fungal-type vacuole membrane||mitochondrion	ATP binding||acetyl-CoA carboxylase activity||biotin carboxylase activity
CAL0005894	0	-0.624548	683.46	417.33	CAL0005894	CAL0005894	CAL0005894 (alignment of 60bp with 100.00% identity) , Description: Alkaline upregulated, Location: Complement (110646..109741) in Candida albicans Ca21chr6, Gene: orf19.4197 , :: Next best Hit, CAL0000160 (alignment of 16bp with 100.00% identity) ,Des	ATGGTCGCCTTTGGTGATATCTTTAAAAGAATGTTGAATACCGATGGTACTGGTCATTAA	CAL0005894	orf19.4197	YHM2	orf19.11673|IPF23067.1|IPF12348.2|Contig4-2426_0005|orf6.2738|CaO19.4197|CA1301|CaO19.11673|CAWG_05298	Ca21chr6_C_albicans_SC5314	Alkaline upregulated	GO:0042645|GO:0005886|GO:0006843|GO:0005371|GO:0015742|GO:0003677|GO:0000002	GO:0005371=tricarboxylate secondary active transmembrane transporter activity|GO:0003677=DNA binding	GO:0042645=mitochondrial nucleoid|GO:0005886=plasma membrane	GO:0006843=mitochondrial citrate transport|GO:0015742=alpha-ketoglutarate transport|GO:0000002=mitochondrial genome maintenance	GO:0003677|GO:0005371|GO:0006843|GO:0000002|GO:0015742|GO:0005886|GO:0042645	CAL0005894	orf19.4197	orf19.4197	YHM2	Predicted carrier protein; exports citrate from and imports oxoglutarate into the mitochondrion; alkaline induced; Spider biofilm repressed	GO:0003677|GO:0042645|GO:0006843|GO:0000002|GO:0005371|GO:0005886|GO:0015742	alpha-ketoglutarate transport||mitochondrial citrate transport||mitochondrial genome maintenance	mitochondrial nucleoid||plasma membrane	DNA binding||tricarboxylate secondary active transmembrane transporter activity
CAL0120879	0	-0.624614	740.06	451.87	CAL0120879	CAL0120879	CAL0120879 (alignment of 60bp with 100.00% identity) , Description: ORF added to Assembly 21 based on comparative genome analysis, Location: 872170..872460 in Candida albicans Ca21chr3, Gene: orf19.5861.1 , :: Next best Hit, CAL0004769 (alignment of 15	CCACAGAAGTAAATCCTCAGATTTCTGCCAACCTAAACGAATTATTATATAAGATGGAGA	CAL0120879	orf19.5861.1			Ca21chr3_C_albicans_SC5314		GO:0008150|GO:0003674|GO:0005575	GO:0003674=molecular_function	GO:0005575=cellular_component	GO:0008150=biological_process	GO:0003674|GO:0008150|GO:0005575	CAL0120879	orf19.5861.1			Protein of unknown function; Spider biofilm induced	GO:0005575|GO:0003674|GO:0008150	biological_process	cellular_component	molecular_function
CAL0000794	0	-0.626146	2864.54	1747.19	CAL0000794	CAL0000794	CAL0000794 (alignment of 60bp with 100.00% identity) , Description: Predicted ORF in Assemblies 19, 20 and 21; heavy metal (cadmium) stress-induced; oxidative stress-induced via Cap1p, Location: Complement (2190483..2189443) in Candida albicans Ca21chrR	TGGTCAAATTCAGTGGAATCCCAATTGGTGAAGAGGAAAGAGTGAAAAATAACTTTGAAG	CAL0000794	orf19.7602	AHA1	Contig4-3108_0039|IPF661.1|orf6.8950|CA6002|CaO19.7602|AHA1|IPF661|CAWG_02286	Ca21chrR_C_albicans_SC5314	Putative Hsp90p co-chaperone; Hap43p-repressed gene; heavy metal (cadmium) stress-induced; oxidative stress-induced via Cap1p	GO:0006457|GO:0006950|GO:0051087|GO:0001671|GO:0005829	GO:0051087=chaperone binding|GO:0001671=ATPase activator activity	GO:0005829=cytosol	GO:0006457=protein folding|GO:0006950=response to stress	GO:0001671|GO:0051087|GO:0001671|GO:0051087|GO:0006457|GO:0006950|GO:0006457|GO:0006950|GO:0005829|GO:0005829	CAL0000794	orf19.7602	orf19.7602	AHA1	Putative Hsp90p co-chaperone; Hap43-repressed; heavy metal (cadmium) stress-induced; oxidative stress-induced via Cap1; rat catheter biofilm induced; flow model biofilm repressed	GO:0006457|GO:0001671|GO:0005829|GO:0006950|GO:0051087	protein folding||response to stress	cytosol	ATPase activator activity||chaperone binding
CAL0001649	0	-0.632098	1374.29	834.78	CAL0001649	CAL0001649	CAL0001649 (alignment of 60bp with 100.00% identity) , Description: Predicted ORF in Assemblies 19, 20 and 21, Location: Complement (2344641..2344309) in Candida albicans Ca21chr1, Gene: orf19.1830 , :: Next best Hit, CAL0001373 (alignment of 14bp with	AACAGCAACTCATCACGCATCTAATGCTGCTGGTGTGACTACTCATAGGGGACTTTCATA	CAL0001649	orf19.1830		orf19.9389|IPF25491.1|IPF16475.1|Contig4-1874_0001|orf6.1220|CaO19.9389|CaO19.1830|CAWG_00375	Ca21chr1_C_albicans_SC5314	Hap43p-induced gene	GO:0008150|GO:0003674|GO:0005575	GO:0003674=molecular_function	GO:0005575=cellular_component	GO:0008150=biological_process	GO:0003674|GO:0003674|GO:0008150|GO:0008150|GO:0005575|GO:0005575	CAL0001649	orf19.1830	orf19.1830		Protein of unknown function; Hap43-induced; rat catheter and Spider biofilm induced	GO:0005575|GO:0003674|GO:0008150	biological_process	cellular_component	molecular_function
CAF0007089	0	-0.641	1199.54	724.15	CAF0007089	CAF0007089	CAF0007089 (alignment of 60bp with 100.00% identity) , Description: ORF Predicted by Annotation Working Group, Location: 1143299..1143511 in Candida albicans Ca21chr2, Gene: orf19.6873.1 , :: Next best Hit, CAL0000046 (alignment of 15bp with 100.00% id	GTTCATTGATGGTTAAAGTGATATTTGAACCTGAAGATTTGGAAGAGTATCTAGAGGGAT	CAF0007089	orf19.6873.1	KTI11	IPF20221.1|IPF6566.1|Contig4-3086_0017|CA4563|IPF6566|CAWG_04309	Ca21chr2_C_albicans_SC5314	Ortholog(s) have electron carrier activity, iron ion binding, zinc ion binding activity, role in peptidyl-diphthamide biosynthetic process from peptidyl-histidine, tRNA wobble uridine modification and cytosol, nucleus localization	GO:0002098|GO:0005506|GO:0009055|GO:0005634|GO:0008270|GO:0017183|GO:0005829	GO:0005506=iron ion binding|GO:0009055=electron carrier activity|GO:0008270=zinc ion binding	GO:0005634=nucleus|GO:0005829=cytosol	GO:0002098=tRNA wobble uridine modification|GO:0017183=peptidyl-diphthamide biosynthetic process from peptidyl-histidine	GO:0009055|GO:0005506|GO:0008270|GO:0009055|GO:0005506|GO:0008270|GO:0002098|GO:0017183|GO:0002098|GO:0017183|GO:0005634|GO:0005829|GO:0005634|GO:0005829	CAF0007089	orf19.6873.1	orf19.6873.1	KTI11	Zn-ribbon protein; required for synthesis of diphthamide on translation factor eEF2; involved in modification of wobble nucleosides in tRNAs; rat catheter and Spider biofilm induced	GO:0009055|GO:0002098|GO:0017183|GO:0005634|GO:0005506|GO:0005829|GO:0008270
CAL0003864	0	-0.645395	18404.6	11076.9	CAL0003864	CAL0003864	CAL0003864 (alignment of 60bp with 100.00% identity) , Description: Transcriptional activator of orfral amino acid control response; required for Efg1p-dependent pseudohyphal filament induction by amino acid starvation but not by serum; upregulated in th	TGAAGCTGCTAGAAGATCCAGAGCTCGTAAAATGGAAAGAATGAGTCAATTGGAAGATAA		orf19.1358	GCN4			Transcriptional activator of general amino acid control response; required for Efg1p-dependent pseudohyphal induction by amino acid starvation, not by serum; required for normal biofilm formation; upregulated by human whole blood and PMN		GO:0003700, GO:0003700, GO:0046983, GO:0001190, GO:0003682, GO:0001084, GO:0043565, GO:0001191, GO:0001135	GO:0005634	GO:0045944, GO:0009267, GO:0006357, GO:0044182, GO:0006355, GO:0044011, GO:0097316, GO:0045893, GO:0009267, GO:0044182, GO:0034198, GO:0071216, GO:0036244, GO:0030447, GO:0030447, GO:0036171, GO:0036178, GO:1900442, GO:0060261, GO:0045899, GO:0010691, GO:0001080, GO:1900233		CAL0003864	orf19.1358	orf19.1358	GCN4	bZIP transcription factor; amino acid control response; required for Efg1-dependent pseudohyphal induction by amino acid starvation, not by serum; human whole blood and PMN induced; required for biofilm formation; Spider biofilm induced	GO:0036171|GO:0034198|GO:0036244|GO:0009267|GO:0006355|GO:0010691|GO:0036178|GO:0045893|GO:0001190|GO:0006357|GO:0003682|GO:0001084|GO:0043565|GO:0003700|GO:0060261|GO:0005634|GO:0045899|GO:1900233|GO:0071216|GO:0030447|GO:0001080|GO:1900442|GO:0044011|GO:0097316|GO:0045944|GO:0044182|GO:0001191|GO:0001135	cellular response to N-acetyl-D-glucosamine||cellular response to amino acid starvation||cellular response to biotic stimulus||cellular response to neutral pH||cellular response to starvation||filamentous growth||filamentous growth of a population of unicellular organisms||filamentous growth of a population of unicellular organisms in response to chemical stimulus||filamentous growth of a populat…	nucleus	RNA polymerase II transcription factor binding transcription factor activity involved in negative regulation of transcription||RNA polymerase II transcription factor binding transcription factor activity involved in positive regulation of transcription||RNA polymerase II transcription factor recruiting transcription factor activity||TFIID-class binding transcription factor activity||chromatin bin…
CAL0001690	0	-0.646044	2203.82	1325.78	CAL0001690	CAL0001690	"CAL0001690 (alignment of 60bp with 100.00% identity) , Description: Gamma-glutamylcysteine synthetase; enzyme of glutathione synthesis; similar to Hansenula polymorpha Gsh2p; induced on early/intermediate biofilm formation, in low iron, H2O2, Cd, or pres"	TCACCGAATTAAAAGATAGACAATTGATAGAAGGATTTTTGGGTGCTGACATTACTGAGT	CAL0001690	orf19.5059	GCS1	orf19.12526|orf19.12527|orf6.1606|GSH1|IPF12218.2|IPF28150.1|orf6.3377|orf6.1607|GSH1.53f|CA0583|CA6219|CA0584|orf19.5060|GSH1.3f|GSH1.exon2|CAWG_00632	Ca21chr1_C_albicans_SC5314	"Gamma-glutamylcysteine synthetase; enzyme of glutathione synthesis, required for virulence; induced on early/intermediate biofilm formation, in low iron, H2O2, Cd, or presence of human neutrophils; possibly adherence-induced"	GO:0005622|GO:0042542|GO:0004357|GO:0006750|GO:0009405|GO:0046686	GO:0004357=glutamate-cysteine ligase activity	GO:0005622=intracellular	GO:0042542=response to hydrogen peroxide|GO:0006750=glutathione biosynthetic process|GO:0009405=pathogenesis|GO:0046686=response to cadmium ion	GO:0004357|GO:0004357|GO:0006750|GO:0009405|GO:0046686|GO:0042542|GO:0006750|GO:0009405|GO:0046686|GO:0042542|GO:0005622|GO:0005622	CAL0001690	orf19.5059	orf19.5059	GCS1	"Gamma-glutamylcysteine synthetase; glutathione synthesis, required for virulence;induced in low iron, H2O2, Cd, or presence of human neutrophils; possibly adherence-induced; Spider and F-12/CO2 biofilm induced"	GO:0071585|GO:0005622|GO:0004357|GO:0042542|GO:0009405|GO:0006750	detoxification of cadmium ion||glutathione biosynthetic process||pathogenesis||response to hydrogen peroxide	intracellular	glutamate-cysteine ligase activity
CAL0002240	0	-0.652199	2140.29	1282.08	CAL0002240	CAL0002240	CAL0002240 (alignment of 60bp with 100.00% identity) , Description: Protein similar to S. cerevisiae pyrophosphate phosphatase Dpp1p; required for farnesol biosynthesis; downregulated in response to 17-beta-estradiol, ethynyl estradiol, Location: Complem	TGCCATTTGGCAATATTTCCGATTATTCCCTTGGTTTGGTGGTAATCAAGCAAATGATTC	CAL0002240	orf19.6459	DPP3	orf19.13817|IPF20617.1|IPF19996.1|Contig4-2468_0011|orf6.6000|CaJ7_0292|CaO19_6459|CaO19.6459|CA3668|CaO19.13817|CaJ7.0292|CAWG_05594	Ca21chr7_C_albicans_SC5314	Protein similar to S. cerevisiae pyrophosphate phosphatase Dpp1p; required for farnesol biosynthesis; downregulated in response to 17-beta-estradiol, ethynyl estradiol	GO:0006715|GO:0005783|GO:0000329|GO:0008195|GO:0006644|GO:0000810	GO:0008195=phosphatidate phosphatase activity|GO:0000810=diacylglycerol diphosphate phosphatase activity	GO:0005783=endoplasmic reticulum|GO:0000329=fungal-type vacuole membrane	GO:0006715=farnesol biosynthetic process|GO:0006644=phospholipid metabolic process	GO:0000810|GO:0008195|GO:0006715|GO:0006644|GO:0005783|GO:0000329	CAL0002240	orf19.6459	orf19.6459	DPP3	Protein similar to S. cerevisiae pyrophosphate phosphatase Dpp1; required for farnesol biosynthesis; repressed by 17-beta-estradiol, ethynyl estradiol; Spider biofilm induced	GO:0000810|GO:0000329|GO:0005783|GO:0006644|GO:0008195|GO:0006715	farnesol biosynthetic process||phospholipid metabolic process	endoplasmic reticulum||fungal-type vacuole membrane	diacylglycerol diphosphate phosphatase activity||phosphatidate phosphatase activity
CAL0001469	0	-0.666061	9895.26	5870.79	CAL0001469	CAL0001469	CAL0001469 (alignment of 60bp with 100.00% identity) , Description: Predicted ORF in Assemblies 19, 20 and 21; fluconazole-induced, Location: Complement (824678..822828) in Candida albicans Ca21chr6, Gene: orf19.5754 , :: Next best Hit, CAL0002515 (alig	CAGAATGTAACGACACTACTACAAGTAATACCCCAAATCATGATATTTTCGATCATGATC	CAL0001469	orf19.5754	IZH3	orf19.13177|IPF18996.2|IPF17358.2|orf6.1301|orf6.1415|orf6.557|CA0112|CaO19.5754|IPF17358|CAWG_04993	Ca21chr6_C_albicans_SC5314	Putative membrane protein with a predicted role in zinc ion homeostasis; Hap43p-induced gene; fluconazole-induced	GO:0003674|GO:0005794|GO:0005783|GO:0006882|GO:0016021	GO:0003674=molecular_function	GO:0005794=Golgi apparatus|GO:0005783=endoplasmic reticulum|GO:0016021=integral to membrane	GO:0006882=cellular zinc ion homeostasis	GO:0003674|GO:0003674|GO:0006882|GO:0006882|GO:0016021|GO:0005783|GO:0005794|GO:0016021|GO:0005783|GO:0005794	CAL0001469	orf19.5754	orf19.5754		Putative membrane protein with a predicted role in zinc ion homeostasis; Hap43-induced; fluconazole-induced; rat catheter and Spider biofilm induced	GO:0003674|GO:0005783|GO:0005794|GO:0016021|GO:0006882	cellular zinc ion homeostasis	Golgi apparatus||endoplasmic reticulum||integral to membrane	molecular_function
CAL0006021	0	-0.686629	4475.11	2617.47	CAL0006021	CAL0006021	CAL0006021 (alignment of 60bp with 100.00% identity) , Description: Phosphomannomutase; enzyme of O- and N-linked mannosylation; interconverts mannose-6-phosphate and mannose-l-phosphate; functional homolog of S. cerevisiae Sec53p; antigenic during murin	CTATTGGTCACGCTGTTAACTCACCTGATGACACTATTAGAATCTTGAATGAAACTTTTA		orf19.2937	PMM1			Phosphomannomutase; enzyme of O- and N-linked mannosylation; interconverts mannose-6-phosphate and mannose-l-phosphate; functional homolog of S. cerevisiae Sec53p; antigenic during murine systemic infection; Hap43p-induced gene		GO:0004615	GO:0005634, GO:0005829	GO:0045047, GO:0006888, GO:0006998, GO:0019307		CAL0006021	orf19.2937	orf19.2937	PMM1	Phosphomannomutase; enzyme of O- and N-linked mannosylation; interconverts mannose-6-phosphate and mannose-l-phosphate; functional homolog of S. cerevisiae Sec53; antigenic in mice; Hap43-induced; flow model and Spider biofilm repressed	GO:0005634|GO:0008152|GO:0004615|GO:0019307|GO:0045047|GO:0005829|GO:0006888|GO:0006998	ER to Golgi vesicle-mediated transport||mannose biosynthetic process||metabolic process||nuclear envelope organization||protein targeting to ER	cytosol||nucleus	phosphomannomutase activity
CAL0001166	0	-0.692529	89.87	52.35	CAL0001166	CAL0001166	CAL0001166 (alignment of 60bp with 100.00% identity) , Description: Protein of RGS superfamily; not essential for viability; possibly spurious ORF (Annotation Working Group prediction), Location: Complement (1410390..1409092) in Candida albicans Ca21chr	TAGTAGTAGTGGAACTACTAGTGGAACTACTACAAGAACAAATTCTACTTCAACAAGACA	CAL0001166	orf19.695	RGS2	orf19.8314|IPF18512|IPF26603.1|IPF18512.1|orf6.4013|CA2209|CaO19.8314|CaO19.695	Ca21chrR_C_albicans_SC5314	Protein of RGS superfamily; not essential for viability	GO:0005737|GO:0005634|GO:0007188|GO:0004871|GO:0005096	GO:0004871=signal transducer activity|GO:0005096=GTPase activator activity	GO:0005737=cytoplasm|GO:0005634=nucleus	GO:0007188=adenylate cyclase-modulating G-protein coupled receptor signaling pathway	GO:0004871|GO:0005096|GO:0004871|GO:0005096|GO:0007188|GO:0007188|GO:0005634|GO:0005737|GO:0005634|GO:0005737	CAL0001166	orf19.695	orf19.695	RGS2	Protein of RGS superfamily; mutants are viable; rat catheter and Spider biofilm induced	GO:0038032|GO:0005634|GO:0005737|GO:0005096|GO:0007188	adenylate cyclase-modulating G-protein coupled receptor signaling pathway||termination of G-protein coupled receptor signaling pathway	cytoplasm||nucleus	GTPase activator activity
CAL0001119	0	-0.692883	2180.35	1269.76	CAL0001119	CAL0001119	CAL0001119 (alignment of 60bp with 100.00% identity) , Description: Predicted GPI-anchor, role in 1,6-beta-D-glucan biosynthesis; production in S. cerevisiae increases glucan content and complements killer toxin sensitivity of kre1 mutant; possible N-lin	CAATGGGAAATTAGCCACCACCCAATCAACATATTATCAAAGCTTTATGAGTACTTATAC	CAL0001119	orf19.4377	KRE1	orf19.11855|IPF22909.1|IPF13702.2|Contig4-2849_0017|orf6.4542|CaO19.11855|CA2589|CaO19.4377|CAWG_01714	Ca21chrR_C_albicans_SC5314	Predicted GPI-anchor, role in 1,6-beta-D-glucan biosynthesis; production in S. cerevisiae increases glucan content and complements killer toxin sensitivity of kre1 mutant; possible N-linked glycosylation; caspofungin and biofilm induced	GO:0003674|GO:0009986|GO:0009277|GO:0006078	GO:0003674=molecular_function	GO:0009986=cell surface|GO:0009277=fungal-type cell wall	GO:0006078=(1->6)-beta-D-glucan biosynthetic process	GO:0003674|GO:0003674|GO:0006078|GO:0006078|GO:0009986|GO:0009277|GO:0009986|GO:0009277	CAL0001119	orf19.4377	orf19.4377	KRE1	"Cell wall glycoprotein; beta glucan synthesis; increases glucan content in S. cerevisiae kre1, complements killer toxin sensitivity; caspofungin induced; Spider/rat catheter/flow model biofilm induced; Bcr1-repressed in RPMI a/a biofilms"	GO:0009277|GO:0003674|GO:0009986|GO:0006078	(1->6)-beta-D-glucan biosynthetic process	cell surface||fungal-type cell wall	molecular_function
CAL0002114	0	-0.693884	10743.5	6252.3	CAL0002114	CAL0002114	CAL0002114 (alignment of 60bp with 100.00% identity) , Description: Predicted ORF in Assemblies 19, 20 and 21; induced during planktonic growth, Location: 1816749..1818368 in Candida albicans Ca21chrR, Gene: orf19.6408 , :: Next best Hit, CAL0006253 (al	CAAAACAAAAGAAGACGGTTTGAGAGCGATTTGGGTTGTGGAATAGCTAACCCAATATAA	CAL0002114	orf19.6408		orf19.13766|IPF20728.1|IPF1317.2|Contig4-3073_0023|orf6.7846|CA5120|CaO19.6408|CaO19.13766|YDJ1|CAWG_02129	Ca21chrR_C_albicans_SC5314	Hap43p-repressed gene; induced during planktonic growth	GO:0006457|GO:0031072|GO:0005575|GO:0051082	GO:0031072=heat shock protein binding|GO:0051082=unfolded protein binding	GO:0005575=cellular_component	GO:0006457=protein folding	GO:0051082|GO:0031072|GO:0006457|GO:0005575	CAL0002114	orf19.6408	orf19.6408		Putative DnaJ-like heat shock/chaperone; Hap43-repressed; Spider and F-12/CO2 biofilm induced	GO:0005575|GO:0006457|GO:0031072|GO:0051082	protein folding	cellular_component	heat shock protein binding||unfolded protein binding
CAL0000841	0	-0.695127	908.54	528.28	CAL0000841	CAL0000841	CAL0000841 (alignment of 60bp with 100.00% identity) , Description: Increased transcription is observed upon benomyl treatment; transcription is upregulated in response to treatment with ciclopirox olamine, alpha pheromone; regulated by oxidative stress	CCTGAATTAGTGGATGATTATCTCAAATGGTGGAATGAAGTTTTACCAACATTCATTGGT		orf19.2396	IFR2			Zinc-binding dehydrogenase; upregulated by benomyl, ciclopirox olamine or alpha pheromone; regulated by oxidative stress (via Cap1p) and osmotic stress (via Hog1p); protein present in exponential and stationary phase; Hap43p-induced gene		GO:0016491, GO:0008270, GO:0000166	GO:0005575	GO:0055114		CAL0000841	orf19.2396	orf19.2396	IFR2	Zinc-binding dehydrogenase; induced by benomyl, ciclopirox olamine, alpha pheromone, Hap43; regulated by oxidative stress via Cap1, osmotic stress via Hog1; protein present in exponential and stationary phase; rat catheter biofilm repressed	GO:0005575|GO:0008270|GO:0016747|GO:0055114|GO:0016491	oxidation-reduction process	cellular_component	oxidoreductase activity||transferase activity, transferring acyl groups other than amino-acyl groups||zinc ion binding
CAL0005136	0	-0.69643	671.71	390.22	CAL0005136	CAL0005136	CAL0005136 (alignment of 60bp with 100.00% identity) , Description: Predicted ORF in Assemblies 19, 20 and 21; oxidative stress-induced via Cap1p, Location: Complement (649544..647412) in Candida albicans Ca21chrR, Gene: orf19.2842 , :: Next best Hit, C	CCACCTTTAAAAAGAAATCGAACTGATGAATTAACAGATGCCAATGGTAATGGTAATGGT	CAL0005136	orf19.2842	GZF3	orf19.10361|IPF18898.1|IPF13959.2|Contig4-2206_0005|Contig4-2206_0007|orf6.1777|orf6.4936|CA2865|DAL80|CaO19.2842|CAWG_01621	Ca21chrR_C_albicans_SC5314	Putative transcription factor; oxidative stress-induced via Cap1p; null mutant exhibits abnormal colony morphology and altered sensitivity to fluconazole, LiCl, and copper	GO:0071285|GO:0034605|GO:0043565|GO:0071280|GO:0030447|GO:0051457|GO:0000981|GO:0005634|GO:0008270|GO:0000122|GO:0035690|GO:0090295	GO:0043565=sequence-specific DNA binding|GO:0000981=sequence-specific DNA binding RNA polymerase II transcription factor activity|GO:0008270=zinc ion binding	GO:0005634=nucleus	GO:0071285=cellular response to lithium ion|GO:0034605=cellular response to heat|GO:0071280=cellular response to copper ion|GO:0030447=filamentous growth|GO:0051457=maintenance of protein location in nucleus|GO:0000122=negative regulation of transcription from RNA polymerase II promoter|GO:0035690=cellular response to drug|GO:0090295=nitrogen catabolite repression of transcription	GO:0008270|GO:0000981|GO:0043565|GO:0034605|GO:0030447|GO:0071280|GO:0071285|GO:0035690|GO:0000122|GO:0090295|GO:0051457|GO:0005634	CAL0005136	orf19.2842	orf19.2842	GZF3	GATA-type transcription factor; oxidative stress-induced via Cap1; mutant has abnormal colony morphology and altered sensitivity to fluconazole, LiCl, and copper; Spider biofilm induced	GO:0000981|GO:0005634|GO:0035690|GO:0030447|GO:0090295|GO:0071280|GO:0034605|GO:0000122|GO:0043565|GO:0008270|GO:0071285|GO:0051457	cellular response to copper ion||cellular response to drug||cellular response to heat||cellular response to lithium ion||filamentous growth||maintenance of protein location in nucleus||negative regulation of transcription from RNA polymerase II promoter||nitrogen catabolite repression of transcription	nucleus	sequence-specific DNA binding||sequence-specific DNA binding RNA polymerase II transcription factor activity||zinc ion binding
CAL0002268	0	-0.702553	3461.19	2002.21	CAL0002268	CAL0002268	CAL0002268 (alignment of 60bp with 100.00% identity) , Description: Transcriptional regulator of white-opaque switching frequency; hyphal growth regulator; has C-terminal zinc finger and central Glu-rich region; expression in S. cerevisiae causes dominan	GAACATGCCGAGTTTGGTAGAATCAAAGTTTTGAGAGGTATTGTTGAATACAGAAGTAAA		orf19.3127	CZF1			Transcriptional regulator of white-opaque switching frequency; hyphal growth regulator; expression in S. cerevisiae causes dominant-negative inhibition of pheromone response; required for yeast cell adherence to silicone substrate		GO:0003700, GO:0003677, GO:0008270	GO:0005634	GO:0030447, GO:0030447, GO:0044011, GO:0006357, GO:0006355, GO:0036166, GO:1900241, GO:0036166, GO:1900241, GO:0036166, GO:1900241, GO:0010811, GO:0030447, GO:0036180, GO:1900443, GO:1900231, GO:0036166, GO:1900239, GO:0009267, GO:0036170, GO:0036180, GO:1900189, GO:0071216		CAL0002268	orf19.3127	orf19.3127	CZF1	Transcription factor; regulates white-opaque switch; hyphal growth regulator; expression in S. cerevisiae causes dominant-negative inhibition of pheromone response; required for yeast cell adherence to silicone; Spider biofilm induced	GO:1900239|GO:0000981|GO:0003677|GO:0036170|GO:0009267|GO:0006355|GO:1900241|GO:1900231|GO:0006357|GO:0008270|GO:0010811|GO:0003700|GO:1900189|GO:0036180|GO:0005634|GO:0036166|GO:0071216|GO:0030447|GO:0044011|GO:1900443	cellular response to biotic stimulus||cellular response to starvation||filamentous growth||filamentous growth of a population of unicellular organisms in response to biotic stimulus||filamentous growth of a population of unicellular organisms in response to starvation||phenotypic switching||positive regulation of cell adhesion involved in single-species biofilm formation||positive regulation of c…	nucleus	DNA binding||sequence-specific DNA binding RNA polymerase II transcription factor activity||sequence-specific DNA binding transcription factor activity||zinc ion binding
CAL0005229	0	-0.704414	1397.23	807.22	CAL0005229	CAL0005229	CAL0005229 (alignment of 60bp with 100.00% identity) , Description: Predicted ORF in Assemblies 19, 20 and 21, Location: 51706..52413 in Candida albicans Ca21chr3, Gene: orf19.5431 , :: Next best Hit, CAL0001612 (alignment of 15bp with 100.00% identity	ACCTACAAGGTTCACTTGCCATCGCTGTAATCACATGATGTGCCCCTATTGTCTCAAATT	CAL0005229	orf19.5431		orf19.12886|IPF21750.1|IPF1129.1|Contig4-2896_0012|orf6.8667|CaO19.5431|CA5784|CaO19.12886|IPF1129|CAWG_02371	Ca21chr3_C_albicans_SC5314	Hap43p-repressed gene	GO:0008150|GO:0003674|GO:0005575	GO:0003674=molecular_function	GO:0005575=cellular_component	GO:0008150=biological_process	GO:0003674|GO:0008150|GO:0005575	CAL0005229	orf19.5431	orf19.5431		Protein of unknown function; Hap43-repressed; Spider biofilm induced	GO:0005575|GO:0003674|GO:0008150	biological_process	cellular_component	molecular_function
CAL0005617	0	-0.70844	741.27	427.06	CAL0005617	CAL0005617	CAL0005617 (alignment of 60bp with 100.00% identity) , Description: Predicted ORF in Assemblies 19, 20 and 21, Location: 1592069..1594900 in Candida albicans Ca21chr3, Gene: orf19.6805 , :: Next best Hit, CAL0002321 (alignment of 17bp with 100.00% iden	GCCATGGACTACTTCTTGGTCAAAAAGGTTCTGATTCCAATTATTATTATTCAACCTATG	CAL0005617	orf19.6805	YDR089W	orf19.14097|IPF20302.1|IPF2374.2|orf6.8826|CaO19.14097|CA5901|CaO19.6805|IPF2374|CAWG_03004	Ca21chr3_C_albicans_SC5314	Ortholog of S. cerevisiae : YDR089W, C. glabrata CBS138 : CAGL0C03696g, C. parapsilosis CDC317 : CPAR2_808730 and Candida tenuis NRRL Y-1498 : CANTEDRAFT_104690	GO:0008150|GO:0003674|GO:0005575	GO:0003674=molecular_function	GO:0005575=cellular_component	GO:0008150=biological_process	GO:0003674|GO:0008150|GO:0005575	CAL0005617	orf19.6805	orf19.6805		Protein of unknown function; Spider biofilm induced	GO:0003674|GO:0000329|GO:0008150	biological_process	fungal-type vacuole membrane	molecular_function
CAL0001500	0	-0.714533	284.16	163.02	CAL0001500	CAL0001500	CAL0001500 (alignment of 60bp with 100.00% identity) , Description: Predicted ORF in Assemblies 19, 20 and 21, Location: Complement (692173..691391) in Candida albicans Ca21chrR, Gene: orf19.2426 , :: Next best Hit, CAL0006325 (alignment of 16bp with 1	GCAAGAGAAGCAATCAAAACTCGTGAAATTGGAGATTTGTGTGATGCATTATTAGAAAAG	CAL0001500	orf19.2426	YGL101W	orf19.9964|orf19.10382|IPF24494.1|IPF7309.1|IPF24925.1|IPF17722.2|Contig4-2091_0001|orf6.5167|orf6.3266|CA1663|orf19.2864|CaO19.9964|CaO19.2426|CAWG_01638	Ca21chrR_C_albicans_SC5314	Ortholog(s) have cytosol, nucleus localization	GO:0008150|GO:0008081|GO:0005634|GO:0046872|GO:0005829	GO:0008081=phosphoric diester hydrolase activity|GO:0046872=metal ion binding	GO:0005634=nucleus|GO:0005829=cytosol	GO:0008150=biological_process	GO:0008081|GO:0046872|GO:0008081|GO:0046872|GO:0008150|GO:0008150|GO:0005634|GO:0005829|GO:0005634|GO:0005829	CAL0001500	orf19.2426	orf19.2426		Predicted HD domain metal dependent phosphohydrolase; Spider biofilm repressed	GO:0046872|GO:0005634|GO:0008081|GO:0005829|GO:0003824|GO:0008150	biological_process	cytosol||nucleus	catalytic activity||metal ion binding||phosphoric diester hydrolase activity
CAL0001239	0	-0.717932	581	332.53	CAL0001239	CAL0001239	CAL0001239 (alignment of 60bp with 100.00% identity) , Description: Transcriptional activator, binds to Flo8p via a LisH motif to cooperatively activate transcription of hyphal-specific orfs; required for hyphal growth, Location: Complement (1050182..104	GATGCTCCTATAATTACTACTGATTGGTTAAGTCTGATGGGATCAGGTCCAGGTTATGAA	CAL0001239	orf19.6309	MSS11	orf19.13686|IPF19485.2|IPF17068.2|Contig4-3056_0031|orf6.20|orf6.5502|CA3275|CaO19.6309|IPF17068|CAWG_01817	Ca21chrR_C_albicans_SC5314	Transcriptional activator, binds to Flo8p via a LisH motif to cooperatively activate transcription of hyphal-specific genes; required for hyphal growth	GO:0042710|GO:0003700|GO:0030447|GO:0036244|GO:1900524|GO:0035957|GO:0036095|GO:1900442|GO:0005575|GO:1900461|GO:0001077|GO:0045944|GO:0036178	GO:0003700=sequence-specific DNA binding transcription factor activity|GO:0001077=RNA polymerase II core promoter proximal region sequence-specific DNA binding transcription factor activity involved in positive regulation of transcription	GO:0005575=cellular_component	GO:0042710=biofilm formation|GO:0030447=filamentous growth|GO:0036244=cellular response to neutral pH|GO:1900524=positive regulation of flocculation via cell wall protein-carbohydrate interaction by positive regulation of transcription from RNA polymerase II promoter|GO:0035957=positive regulation of starch catabolic process by positive regulation of transcription from RNA polymerase II promoter|…	GO:0003700|GO:0001077|GO:0003700|GO:0001077|GO:0045944|GO:0036178|GO:1900442|GO:0030447|GO:0036244|GO:0035957|GO:1900524|GO:0036095|GO:0042710|GO:1900461|GO:0045944|GO:0036178|GO:1900442|GO:0030447|GO:0036244|GO:0035957|GO:1900524|GO:0036095|GO:0042710|GO:1900461|GO:0005575|GO:0005575	CAL0001239	orf19.6309	orf19.6309	MSS11	Transcription factor; activator that binds to Flo8 via a LisH motif to cooperatively activate transcription of hypha-specific genes; required for hyphal growth	GO:0005575|GO:0036095|GO:0036244|GO:0030447|GO:0001077|GO:1900461|GO:0036178|GO:0035957|GO:1900524|GO:1900442|GO:0045944|GO:0042710|GO:0003700	biofilm formation||cellular response to neutral pH||filamentous growth||filamentous growth of a population of unicellular organisms in response to neutral pH||positive regulation of filamentous growth of a population of unicellular organisms in response to neutral pH||positive regulation of flocculation via cell wall protein-carbohydrate interaction by positive regulation of transcription from RN…	cellular_component	RNA polymerase II core promoter proximal region sequence-specific DNA binding transcription factor activity involved in positive regulation of transcription||sequence-specific DNA binding transcription factor activity
CAL0003762	0	-0.721831	88.14	50.31	CAL0003762	CAL0003762	CAL0003762 (alignment of 60bp with 100.00% identity) , Description: Protein not essential for viability; similar to S. cerevisiae Aat2p, which is an aspartate aminotransferase involved in nitrogen metabolism; clade-associated orf expression; protein leve	GGAAACTCCAGGAAATTGGAAAACTGTAATACAACAAAAAGGATTGTTTTGGTATAGTGG	CAL0003762	orf19.4669	AAT22	orf19.12139|IPF18504.2|IPF7410.2|Contig4-2599_0006|orf6.4067|CA2244|CaO19.12139|CaO19.4669|CAWG_03663	Ca21chr4_C_albicans_SC5314	Protein similar to S. cerevisiae Aat2p, which is an aspartate aminotransferase involved in nitrogen metabolism; clade-associated gene expression; protein levels decrease in stationary phase yeast cultures; not essential for viability	GO:0006520|GO:0009058|GO:0030170|GO:0008483|GO:0005575	GO:0030170=pyridoxal phosphate binding|GO:0008483=transaminase activity	GO:0005575=cellular_component	GO:0006520=cellular amino acid metabolic process|GO:0009058=biosynthetic process	GO:0008483|GO:0030170|GO:0009058|GO:0006520|GO:0005575	CAL0003762	orf19.4669	orf19.4669	AAT22	Aspartate aminotransferase; nitrogen metabolism; similar but not orthologous to S. cerevisiae Aat2; clade-associated gene expression; protein levels decrease in stationary phase yeast; mutant is viable; flow model biofilm repressed	GO:0005575|GO:0009058|GO:0006520|GO:0008483|GO:0003824|GO:0030170	biosynthetic process||cellular amino acid metabolic process	cellular_component	catalytic activity||pyridoxal phosphate binding||transaminase activity
CAL0005539	0	-0.723828	3745.11	2134.74	CAL0005539	CAL0005539	"CAL0005539 (alignment of 60bp with 100.00% identity) , Description: Putative H+/Ca2+ antiporter; fungal-specific (no human or murine homolog), Location: Complement (1879275..1878025) in Candida albicans Ca21chr1, Gene: orf19.405 , :: Next best Hit, CAL0"	GGCCATGTTGTTGAGCACTTATTTGATTATTGCTTTGGCATTTTTCTATTATCCAGATGT	CAL0005539	orf19.405	VCX1	orf19.8035|IPF26918.1|IPF16576.2|Contig4-2020_0006|orf6.2815|CA1352|CaO19.405|CaO19.8035|CAWG_00568	Ca21chr1_C_albicans_SC5314	Putative H+/Ca2+ antiporter; fungal-specific (no human or murine homolog)	GO:0015386|GO:0005783|GO:0006874|GO:0000329|GO:0006816|GO:0015369|GO:0016021|GO:0055085	GO:0015386=potassium:hydrogen antiporter activity|GO:0015369=calcium:hydrogen antiporter activity	GO:0005783=endoplasmic reticulum|GO:0000329=fungal-type vacuole membrane|GO:0016021=integral to membrane	GO:0006874=cellular calcium ion homeostasis|GO:0006816=calcium ion transport|GO:0055085=transmembrane transport	GO:0015369|GO:0015386|GO:0055085|GO:0006816|GO:0006874|GO:0000329|GO:0005783|GO:0016021	CAL0005539	orf19.405	orf19.405	VCX1	Putative H+/Ca2+ antiporter; Spider biofilm repressed	GO:0015386|GO:0055085|GO:0005783|GO:0000329|GO:0006816|GO:0015369|GO:0016021|GO:0006874	calcium ion transport||cellular calcium ion homeostasis||transmembrane transport	endoplasmic reticulum||fungal-type vacuole membrane||integral to membrane	calcium:hydrogen antiporter activity||potassium:hydrogen antiporter activity
CAL0004423	0	-0.730105	647.47	367.46	CAL0004423	CAL0004423	CAL0004423 (alignment of 60bp with 100.00% identity) , Description: Predicted ORF in Assemblies 19, 20 and 21; Gcn4p-regulated; induced upon biofilm formation, Location: 1907576..1908484 in Candida albicans Ca21chr1, Gene: orf19.4733 , :: Next best Hit,	GTACCTTGTAGTGCAGGTACATTTGCTAGTGTTGAATTAGCGTTGCGGTTGATGGGATGA	CAL0004423	orf19.4733	YMC2	orf19.12195|IPF22458.1|IPF11767.2|Contig4-2643_0001|orf6.2084|orf6.2186|CA0889|CaO19.4733|IPF11767|CAWG_00551	Ca21chr1_C_albicans_SC5314	Putative mitochondrial carrier protein; Gcn4p-regulated; induced upon biofilm formation	GO:0003674|GO:0005743|GO:0055085	GO:0003674=molecular_function	GO:0005743=mitochondrial inner membrane	GO:0055085=transmembrane transport	GO:0003674|GO:0055085|GO:0005743	CAL0004423	orf19.4733	orf19.4733	YMC2	Putative mitochondrial carrier protein; Gcn4-regulated; F-12/ CO2 early biofilm induced; Spider biofilm induced	GO:0003674|GO:0005575|GO:0055085	transmembrane transport	cellular_component	molecular_function
CAL0001208	0	-0.732458	62797.3	35581.4	CAL0001208	CAL0001208	CAL0001208 (alignment of 60bp with 100.00% identity) , Description: HSP70 family chaperone; antigenic; role in sensitivity to, import of beta-defensin peptides; ATPase domain binds histatin 5; at surface of hyphae, but not yeast-form cells; farnesol-down	AATCTAAAGCTAACCCAATCATGACCAAAGCTTACCAAGCTGGTGCTACTCCTTCTGGTG	CAL0001208	orf19.1065	SSA2	orf19.8667|IPF26247.1|IPF7060.2|HS72|SSA1|Contig4-2688_0006|Contig4-2688_0009|CA2857|orf6.4924|CaO19.1065|CaO19.8667|CAWG_00963	Ca21chr1_C_albicans_SC5314	HSP70 family chaperone; found in cell wall fractions; antigenic; role in import of beta-defensin peptides; ATPase domain binds histatin 5; at surface of hyphae, not yeast-form cells; farnesol-downregulated in biofilm; caspofungin repressed	GO:0042277|GO:0009986|GO:0005886|GO:0051701|GO:0006616|GO:0005832|GO:0006950|GO:0009636|GO:0000329|GO:0030446|GO:0005524|GO:0005829|GO:0005739|GO:0015833|GO:0016020|GO:0006457|GO:0009277|GO:0000304|GO:0051082|GO:0005844	GO:0042277=peptide binding|GO:0005524=ATP binding|GO:0051082=unfolded protein binding	GO:0009986=cell surface|GO:0005886=plasma membrane|GO:0005832=chaperonin-containing T-complex|GO:0000329=fungal-type vacuole membrane|GO:0030446=hyphal cell wall|GO:0005829=cytosol|GO:0005739=mitochondrion|GO:0016020=membrane|GO:0009277=fungal-type cell wall|GO:0005844=polysome	GO:0051701=interaction with host|GO:0006616=SRP-dependent cotranslational protein targeting to membrane, translocation|GO:0006950=response to stress|GO:0009636=response to toxin|GO:0015833=peptide transport|GO:0006457=protein folding|GO:0000304=response to singlet oxygen	GO:0042277|GO:0042277|GO:0005524|GO:0051082|GO:0042277|GO:0042277|GO:0005524|GO:0051082|GO:0015833|GO:0009636|GO:0009636|GO:0009636|GO:0051701|GO:0006457|GO:0006616|GO:0006950|GO:0015833|GO:0009636|GO:0009636|GO:0009636|GO:0051701|GO:0006457|GO:0006616|GO:0006950|GO:0000329|GO:0005832|GO:0005829|GO:0005739|GO:0005844|GO:0030446|GO:0030446|GO:0009277|GO:0009277|GO:0005886|GO:0016020|GO:0009277|GO:…	CAL0001208	orf19.1065	orf19.1065	SSA2	HSP70 family chaperone; cell wall fractions; antigenic; beta-defensin peptides impport; ATPase domain binds histatin 5; at hyphal surface, not yeast; farnesol-repressed in biofilm; flow model, Spider biofilm repressed; caspofungin repressed	GO:0016020|GO:0005524|GO:0006616|GO:0006950|GO:0009636|GO:0005832|GO:0030446|GO:0005829|GO:0051701|GO:0005739|GO:0005886|GO:0006457|GO:0000329|GO:0042277|GO:0009277|GO:0009986|GO:0051082|GO:0015833|GO:0005844	SRP-dependent cotranslational protein targeting to membrane, translocation||interaction with host||peptide transport||protein folding||response to stress||response to toxic substance	cell surface||chaperonin-containing T-complex||cytosol||fungal-type cell wall||fungal-type vacuole membrane||hyphal cell wall||membrane||mitochondrion||plasma membrane||polysome	ATP binding||peptide binding||unfolded protein binding
CAL0000277	0	-0.73886	1422.11	802.21	CAL0000277	CAL0000277	CAL0000277 (alignment of 60bp with 100.00% identity) , Description: Putative transcription factor with C3HC4 zinc finger DNA-binding motif; transcription is positively regulated by Tbf1p, Location: Complement (159330..158188) in Candida albicans Ca21chr	TAGGTGGTGGTTGGAGATTACAAAATGTTTTCCAACAAGCATTAGATGAAGCATTTATTG	CAL0000277	orf19.567	TFB3	orf19.8198|IPF18427.2|IPF11571.2|Contig4-2182_0001|orf6.372|orf6.4717|CA2711|CaO19.567|IPF18427.1|CAWG_04463	Ca21chr5_C_albicans_SC5314	Putative transcription factor with C3HC4 zinc finger DNA-binding motif; transcription is positively regulated by Tbf1p	GO:0070816|GO:0007049|GO:0006355|GO:0003700|GO:0006366|GO:0008270|GO:0006289|GO:0070985	GO:0003700=sequence-specific DNA binding transcription factor activity|GO:0008270=zinc ion binding	GO:0070985=TFIIK complex	GO:0070816=phosphorylation of RNA polymerase II C-terminal domain|GO:0007049=cell cycle|GO:0006355=regulation of transcription, DNA-dependent|GO:0006366=transcription from RNA polymerase II promoter|GO:0006289=nucleotide-excision repair	GO:0003700|GO:0008270|GO:0003700|GO:0008270|GO:0006355|GO:0007049|GO:0070816|GO:0006366|GO:0006289|GO:0006355|GO:0007049|GO:0070816|GO:0006366|GO:0006289|GO:0070985|GO:0070985	CAL0000277	orf19.567	orf19.567	TFB3	Putative C3HC4 zinc finger transcription factor; transcript positively regulated by Tbf1; Spider biofilm induced	GO:0070985|GO:0006355|GO:0070816|GO:0006366|GO:0006289|GO:0008270|GO:0003700|GO:0007049	cell cycle||nucleotide-excision repair||phosphorylation of RNA polymerase II C-terminal domain||regulation of transcription, DNA-dependent||transcription from RNA polymerase II promoter	TFIIK complex	sequence-specific DNA binding transcription factor activity||zinc ion binding
CAL0004107	0	-0.741558	10594.8	5965.32	CAL0004107	CAL0004107	CAL0004107 (alignment of 60bp with 100.00% identity) , Description: Predicted ORF in Assemblies 19, 20 and 21, Location: 803173..804639 in Candida albicans Ca21chr5, Gene: orf19.6672 , :: Next best Hit, CAL0000512 (alignment of 16bp with 100.00% identi	GAAAGTGATTTGCATCCATCCAAGTTGAAGAGAATTGGAAAAGTATTAGGCAAGTTTTTC	CAL0004107	orf19.6672	MDJ1	IPF2305.2|Contig4-3038_0027|orf6.6781|CA4275|CaO19.6672|CAWG_04733	Ca21chr5_C_albicans_SC5314	Ortholog(s) have ATPase activator activity, unfolded protein binding activity	GO:0042026|GO:0009408|GO:0006458|GO:0031314|GO:0005759|GO:0031072|GO:0006515|GO:0051082|GO:0005524|GO:0001671|GO:0000002	GO:0031072=heat shock protein binding|GO:0051082=unfolded protein binding|GO:0005524=ATP binding|GO:0001671=ATPase activator activity	GO:0031314=extrinsic to mitochondrial inner membrane|GO:0005759=mitochondrial matrix	GO:0042026=protein refolding|GO:0009408=response to heat|GO:0006458='de novo' protein folding|GO:0006515=misfolded or incompletely synthesized protein catabolic process|GO:0000002=mitochondrial genome maintenance	GO:0005524|GO:0031072|GO:0001671|GO:0051082|GO:0006458|GO:0000002|GO:0006515|GO:0009408|GO:0042026|GO:0005759|GO:0031314	CAL0004107	orf19.6672	orf19.6672	MDJ1	Putative member of the HSP40 (DnaJ) family of chaperones; rat catheter and Spider biofilm induced	GO:0005759|GO:0001671|GO:0006458|GO:0031072|GO:0031314|GO:0009408|GO:0051082|GO:0000002|GO:0006515|GO:0042026	'de novo' protein folding||misfolded or incompletely synthesized protein catabolic process||mitochondrial genome maintenance||protein refolding||response to heat	extrinsic to mitochondrial inner membrane||mitochondrial matrix	ATPase activator activity||heat shock protein binding||unfolded protein binding
CAL0120843	0	-0.741648	8906.75	5014.58	CAL0120843	CAL0120843	CAL0120843 (alignment of 60bp with 100.00% identity) , Description: ORF added to Assembly 21 based on comparative genome analysis, Location: 1147642..1147827 in Candida albicans Ca21chrR, Gene: orf19.5288.1 , :: Next best Hit, CAL0005743 (alignment of	GTATCTAAAACGATGTTCATCCAAATCAAGAGATAAAAAGAAAGCTCCTCAGTGTGTAAG	CAL0120843	orf19.5288.1			Ca21chrR_C_albicans_SC5314		GO:0008150|GO:0003674|GO:0005575	GO:0003674=molecular_function	GO:0005575=cellular_component	GO:0008150=biological_process	GO:0003674|GO:0008150|GO:0005575	CAL0120843	orf19.5288.1			Protein of unknown function; Spider biofilm repressed	GO:0003674|GO:0005575|GO:0008150	biological_process	cellular_component	molecular_function
CAL0002092	0	-0.75349	2528.21	1411.77	CAL0002092	CAL0002092	CAL0002092 (alignment of 60bp with 100.00% identity) , Description: Predicted ORF in Assemblies 19, 20 and 21; possibly spurious ORF (Annotation Working Group prediction), Location: 1295093..1295866 in Candida albicans Ca21chrR, Gene: orf19.3858 , :: Ne	CAATAATGGATTAGCAGCAACAGCATCACCAACGACAACACGTCATTATAAAGATATAAT	CAL0002092	orf19.3858		orf19.11339|IPF23404.1|IPF11551.2|Contig4-3046_0005|CA3096|orf6.5248|CaO19.3858|CaO19.11339|IPF11551|CAWG_01921	Ca21chrR_C_albicans_SC5314	Ortholog of C. parapsilosis CDC317 : CPAR2_205040, Candida tenuis NRRL Y-1498 : CANTEDRAFT_112301, Debaryomyces hansenii CBS767 : DEHA2G10758g and Candida dubliniensis CD36 : CD36_31520	GO:0008150|GO:0003674|GO:0005575	GO:0003674=molecular_function	GO:0005575=cellular_component	GO:0008150=biological_process	GO:0003674|GO:0008150|GO:0005575	CAL0002092	orf19.3858	orf19.3858		Protein of unknown function; rat catheter and Spider biofilm induced	GO:0005575|GO:0003674|GO:0008150	biological_process	cellular_component	molecular_function
CAL0001734	0	-0.754719	376.91	210.29	CAL0001734	CAL0001734	CAL0001734 (alignment of 60bp with 100.00% identity) , Description: Putative malate permease; induced during macrophage infection; regulated by Gcn2p and Gcn4p; has putative peroxisome targeting signal, Location: 1547799..1548998 in Candida albicans Ca2	GCAAAAGATCAGACAAGAATATCTCCAGTACAAAGTAGACACATCAATTGTAGAAGTTGA	CAL0001734	orf19.1867		orf19.9423|MAE1|IPF25437.1|IPF4055.2|Contig4-3010_0003|Contig4-3010_0005|CA4493|orf6.7053|CaO19.9423|SSU12|CaO19.1867|IPF4055|CAWG_05854	Ca21chr2_C_albicans_SC5314	Putative malate permease; induced during macrophage infection; regulated by Gcn2p and Gcn4p; has putative peroxisome targeting signal; Hap43p-repressed gene	GO:0015743|GO:0016021|GO:0055085|GO:0015140	GO:0015140=malate transmembrane transporter activity	GO:0016021=integral to membrane	GO:0015743=malate transport|GO:0055085=transmembrane transport	GO:0015140|GO:0015140|GO:0015743|GO:0055085|GO:0015743|GO:0055085|GO:0016021|GO:0016021	CAL0001734	orf19.1867	orf19.1867		Putative malate permease; induced during macrophage infection; regulated by Gcn2 and Gcn4; putative peroxisome targeting signal; Hap43-repressed; Spider biofilm induced	GO:0055085|GO:0016021|GO:0015743|GO:0015140	malate transport||transmembrane transport	integral to membrane	malate transmembrane transporter activity
CAL0005040	0	-0.758756	85.68	47.67	CAL0005040	CAL0005040	CAL0005040 (alignment of 60bp with 100.00% identity) , Description: Protein with similarity to mannosyltransferases, Location: Complement (472911..471082) in Candida albicans Ca21chr6, Gene: orf19.3468 , :: Next best Hit, CAL0004678 (alignment of 17bp	CGGCGGGTCCATTATTAGATATGATAGGAAGAAACGACCAACAAGAAAATTGTTTGAACA	CAL0005040	orf19.3468	ALG11	orf19.10972|IPF23781.1|IPF19249.1|CA0095|orf6.3771|orf6.497|CaO19.3468|CAWG_05140	Ca21chr6_C_albicans_SC5314	Ortholog(s) have alpha-1,2-mannosyltransferase activity, role in oligosaccharide-lipid intermediate biosynthetic process and endoplasmic reticulum membrane localization	GO:0006490|GO:0005789|GO:0000026	GO:0000026=alpha-1,2-mannosyltransferase activity	GO:0005789=endoplasmic reticulum membrane	GO:0006490=oligosaccharide-lipid intermediate biosynthetic process	GO:0000026|GO:0006490|GO:0005789	CAL0005040	orf19.3468	orf19.3468	ALG11	Alpha-1,2-mannosyltransferase; catalyzes sequential addition of 2 terminal alpha 1,2-mannose residues to the Man5GlcNAc2-PP-dolichol intermediate during asparagine-linked glycosylation in the ER; Spider biofilm induced	GO:0000026|GO:0006490|GO:0006486|GO:0005789	oligosaccharide-lipid intermediate biosynthetic process||protein glycosylation	endoplasmic reticulum membrane	alpha-1,2-mannosyltransferase activity
CAL0001735	0	-0.759048	9095.21	5059.3	CAL0001735	CAL0001735	CAL0001735 (alignment of 60bp with 100.00% identity) , Description: Protein described as ribonucleoside diphosphate reductase; shows colony morphology-related orf regulation by Ssn6p; RNA abundance regulated by tyrosol and cell density, Location: 1546130	TCTTTGAAAAGAGAGTCTCTGATTATCAAAAGGCTGGTGTGATGGAAAAAGTGGAAAATA	CAL0001735	orf19.1868	RNR22	orf19.9424|IPF25438.1|IPF4053.1|Contig4-3010_0006|CA4492|orf6.7052|RNR2|CaO19.9424|CaO19.1868|CAWG_05853	Ca21chr2_C_albicans_SC5314	Putative ribonucleoside diphosphate reductase; shows colony morphology-related gene regulation by Ssn6p; RNA abundance regulated by tyrosol and cell density; Hap43p-repressed gene; biofilm- and planktonic growth-induced	GO:0009186|GO:0046914|GO:0005575|GO:0004748|GO:0055114	GO:0046914=transition metal ion binding|GO:0004748=ribonucleoside-diphosphate reductase activity, thioredoxin disulfide as acceptor	GO:0005575=cellular_component	GO:0009186=deoxyribonucleoside diphosphate metabolic process|GO:0055114=oxidation-reduction process	GO:0004748|GO:0046914|GO:0004748|GO:0046914|GO:0009186|GO:0055114|GO:0009186|GO:0055114|GO:0005575|GO:0005575	CAL0001735	orf19.1868	orf19.1868	RNR22	Putative ribonucleoside diphosphate reductase;colony morphology-related gene regulation by Ssn6; transcript regulated by tyrosol and cell density; Hap43-repressed; Spider biofilm induced	GO:0005575|GO:0046914|GO:0009186|GO:0055114|GO:0016491	deoxyribonucleoside diphosphate metabolic process||oxidation-reduction process	cellular_component	oxidoreductase activity||transition metal ion binding
CAL0003757	0	-0.766376	2888.18	1598.44	CAL0003757	CAL0003757	CAL0003757 (alignment of 60bp with 100.00% identity) , Description: Predicted ORF in Assemblies 19, 20 and 21; hyphal-induced expression, regulated by Cyr1p, Ras1p, Efg1p; possibly spurious ORF (Annotation Working Group prediction), Location: Complement	GGTTGTGTCACCAATATGGCTACATTCATTGGTAATATGCTTTTTGCTTGTTGCAAATGT	CAL0003757	orf19.4666		orf19.12136|IPF22655.1|IPF7405.2|Contig4-2819_0014|Contig4-2599_0012|orf6.4070|CaO19.4666|CA2246|CaO19.12136|IPF7405|CAWG_03661	Ca21chr4_C_albicans_SC5314	Predicted ORF in Assemblies 19, 20 and 21; hyphal-induced expression, regulated by Cyr1p, Ras1p, Efg1p	GO:0008150|GO:0003674|GO:0005575	GO:0003674=molecular_function	GO:0005575=cellular_component	GO:0008150=biological_process	GO:0003674|GO:0008150|GO:0005575	CAL0003757	orf19.4666	orf19.4666		Protein of unknown function; hyphal-induced expression, regulated by Cyr1, Ras1, Efg1; Spider biofilm induced	GO:0005575|GO:0003674|GO:0008150	biological_process	cellular_component	molecular_function
CAL0001867	0	-0.77315	1675.16	922.76	CAL0001867	CAL0001867	CAL0001867 (alignment of 60bp with 100.00% identity) , Description: Predicted zinc-finger protein of unknown function, Location: Complement (1538464..1536764) in Candida albicans Ca21chr1, Gene: orf19.4450 , :: Next best Hit, CAL0001660 (alignment of 1	CATCAAACGAGATATTTTTGACATTCCCATGATTGTTATTGGCCAATTCTTGCCAATTGT	CAL0001867	orf19.4450	ZCF23	orf19.11930|IPF18188.2|IPF6554.2|Contig4-2531_0005|Contig4-2531_0007|orf6.7263|CA4663|CaO19.11930|CaO19.4450|IPF6554|CAWG_00699	Ca21chr1_C_albicans_SC5314	Predicted zinc-finger protein; late-stage biofilm-induced gene	GO:0043565|GO:0006355|GO:0003700|GO:0005634|GO:0008270	GO:0043565=sequence-specific DNA binding|GO:0003700=sequence-specific DNA binding transcription factor activity|GO:0008270=zinc ion binding	GO:0005634=nucleus	GO:0006355=regulation of transcription, DNA-dependent	GO:0008270|GO:0003700|GO:0043565|GO:0008270|GO:0003700|GO:0043565|GO:0006355|GO:0006355|GO:0005634|GO:0005634	CAL0001867	orf19.4450	orf19.4450	ZCF23	Predicted Zn(II)2Cys6 transcription factor; ortholog of S. cerevisiae Gsm1; flow model biofilm induced	GO:0005634|GO:0000981|GO:0006357|GO:0043565|GO:0008270|GO:0003700	regulation of transcription from RNA polymerase II promoter	nucleus	sequence-specific DNA binding||sequence-specific DNA binding RNA polymerase II transcription factor activity||sequence-specific DNA binding transcription factor activity||zinc ion binding
CAL0003919	0	-0.786886	11696.1	6381.71	CAL0003919	CAL0003919	CAL0003919 (alignment of 60bp with 100.00% identity) , Description: Predicted ORF in Assemblies 19, 20 and 21; increased expression in response to prostaglandins, Location: 1797692..1800076 in Candida albicans Ca21chr2, Gene: orf19.223 , :: Next best Hi	GTGCTTATACTAGTGTGGCTTATACCATGACTTCTAACAATGAAAATTCTTTCCGTCAAA	CAL0003919	orf19.223	FPK1	orf19.7854|IPF19261.2|IPF13825.2|orf6.276|orf6.278|orf6.476|orf6.5150|Contig4-2835_0022|CA3029|CaO19.223|IPF13825|CAWG_05969	Ca21chr2_C_albicans_SC5314	"Putative serine/threonine protein kinase; Hap43p-repressed gene; increased expression in response to prostaglandins; late-stage biofilm-induced; possibly an essential gene, disruptants not obtained by UAU1 method"	GO:0005737|GO:0046777|GO:0005886|GO:0004674|GO:0061092|GO:0051519|GO:0019236|GO:0005524	GO:0004674=protein serine/threonine kinase activity|GO:0005524=ATP binding	GO:0005737=cytoplasm|GO:0005886=plasma membrane	GO:0046777=protein autophosphorylation|GO:0061092=positive regulation of phospholipid translocation|GO:0051519=activation of bipolar cell growth|GO:0019236=response to pheromone	GO:0005524|GO:0004674|GO:0061092|GO:0051519|GO:0019236|GO:0046777|GO:0005737|GO:0005886	CAL0003919	orf19.223	orf19.223		"Putative serine/threonine protein kinase; Hap43-repressed; induced by prostaglandins; possibly an essential gene, disruptants not obtained by UAU1 method; flow model biofilm induced; Spider biofilm induced"	GO:0061092|GO:0005524|GO:0051519|GO:0005737|GO:0046777|GO:0019236|GO:0004713|GO:0004674|GO:0005886	activation of bipolar cell growth||positive regulation of phospholipid translocation||protein autophosphorylation||response to pheromone	cytoplasm||plasma membrane	ATP binding||protein serine/threonine kinase activity||protein tyrosine kinase activity
CAL0005320	0	-0.787882	1084.58	591.37	CAL0005320	CAL0005320	CAL0005320 (alignment of 60bp with 100.00% identity) , Description: Predicted ORF in Assemblies 19, 20 and 21, Location: 2102705..2104288 in Candida albicans Ca21chr1, Gene: orf19.4818 , :: Next best Hit, CAL0001755 (alignment of 19bp with 94.74% ident	CGATAGCAGAGAACCAATGGTTAGTCCAAGTTTAAAAGTTTTAGAAAGTAGATGTGTTTC	CAL0005320	orf19.4818		orf19.12281|IPF22477.1|IPF22449.1|IPF14797.2|IPF14799.2|Contig4-2177_0002|Contig4-2177_0004|orf6.2401|CA1082|IPF14797.5f|IPF14797|CAWG_00475	Ca21chr1_C_albicans_SC5314	Ortholog of C. parapsilosis CDC317 : CPAR2_805240, Candida tenuis NRRL Y-1498 : CANTEDRAFT_116653, Debaryomyces hansenii CBS767 : DEHA2F10978g and Candida dubliniensis CD36 : CD36_09000	GO:0008150|GO:0003674|GO:0005575	GO:0003674=molecular_function	GO:0005575=cellular_component	GO:0008150=biological_process	GO:0003674|GO:0008150|GO:0005575	CAL0005320	orf19.4818	orf19.4818		Protein of unknown function; Spider biofilm induced	GO:0005575|GO:0003674|GO:0008150	biological_process	cellular_component	molecular_function
CAL0001845	0	-0.789826	1377.07	749.84	CAL0001845	CAL0001845	CAL0001845 (alignment of 60bp with 100.00% identity) , Description: Protein described as 4-nitrophenyl phosphatase, possible histone H2A phosphatase; involved in regulation of white-opaque switching; hyphal downregulated; induced in core stress response;	AACGAAACACCTACCTACTACATCAACAAATTAGGTGATTTCCATGAGCTTAACAATTAG	CAL0001845	orf19.4444	PHO15	orf19.11924|IPF22814.1|IPF3094.1|Contig4-2907_0015|orf6.7257|CA4657|CaO19.4444|PHO131|CaO19.11924|PHO13|IPF3094|CAWG_00693	Ca21chr1_C_albicans_SC5314	Putative 4-nitrophenyl phosphatase, possible histone H2A phosphatase; involved in regulation of white-opaque switching; hyphal downregulated; induced in core stress response; induced by heavy metal (cadmium) stress via Hog1p	GO:0006470|GO:0004035|GO:0003869|GO:0005634|GO:0004721|GO:0036166|GO:0005829	GO:0004035=alkaline phosphatase activity|GO:0003869=4-nitrophenylphosphatase activity|GO:0004721=phosphoprotein phosphatase activity	GO:0005634=nucleus|GO:0005829=cytosol	GO:0006470=protein dephosphorylation|GO:0036166=phenotypic switching	GO:0004721|GO:0003869|GO:0004035|GO:0004721|GO:0003869|GO:0004035|GO:0036166|GO:0006470|GO:0036166|GO:0006470|GO:0005634|GO:0005829|GO:0005634|GO:0005829	CAL0001845	orf19.4444	orf19.4444	PHO15	4-nitrophenyl phosphatase, possible histone H2A phosphatase; involved in regulation of white-opaque switch; hyphal repressed; induced in core stress response; induced by cadmium stress via Hog1; rat catheter and Spider biofilm repressed	GO:0000287|GO:0005634|GO:0036166|GO:0003869|GO:0046983|GO:0004035|GO:0046196|GO:0005829|GO:0004721|GO:0006470|GO:0008270	4-nitrophenol catabolic process||phenotypic switching||protein dephosphorylation	cytosol||nucleus	4-nitrophenylphosphatase activity||alkaline phosphatase activity||magnesium ion binding||phosphoprotein phosphatase activity||protein dimerization activity||zinc ion binding
CAL0004709	0	-0.793597	941.6	511.38	CAL0004709	CAL0004709	CAL0004709 (alignment of 60bp with 100.00% identity) , Description: Protein with predicted role in beta-1,6-glucan synthesis; probable N-glycosylated type II membrane protein; transcription and change in mRNA length induced by yeast-hyphal transition; tr	GGGCTTATATCGATTGGCCAAGTTTAGTTTTCCCTTCAACTATGAGAGTCGATTATGTAA	CAL0004709	orf19.7362	SKN1	orf6.8522|IPF1245.1|SKN1.3|Contig4-2926_0022|Contig4-2926_0023|CA5660|SKN1.3f|CAWG_02891	Ca21chr3_C_albicans_SC5314	Protein with predicted role in beta-1,6-glucan synthesis; probable N-glycosylated type II membrane protein; transcription and change in mRNA length induced by yeast-hyphal transition; transcription induced by Rim101p or caspofungin	GO:0003674|GO:0006078|GO:0016021	GO:0003674=molecular_function	GO:0016021=integral to membrane	GO:0006078=(1->6)-beta-D-glucan biosynthetic process	GO:0003674|GO:0006078|GO:0016021	CAL0004709	orf19.7362	orf19.7362	SKN1	Protein with a role in beta-1,6-glucan synthesis; probable N-glycosylated type II membrane protein; transcript and mRNA length change induced by yeast-hypha transition; induced by Rim101, caspofungin; rat catheter and Spider biofilm induced	GO:0003674|GO:0016021|GO:0006078	(1->6)-beta-D-glucan biosynthetic process	integral to membrane	molecular_function
CAL0001562	0	-0.810502	152.84	82.04	CAL0001562	CAL0001562	CAL0001562 (alignment of 60bp with 100.00% identity) , Description: Predicted ORF in Assemblies 19, 20 and 21, Location: 1236354..1238429 in Candida albicans Ca21chr1, Gene: orf19.2457 , :: Next best Hit, CAL0004009 (alignment of 14bp with 100.00% iden	TCAGGAAATCGAACTTATAAATCACATCGTGATCGAAGTTGGGCCAAAAATATTAATGCT	CAL0001562	orf19.2457		orf19.9993|IPF15822.2|IPF19473.2|orf6.34|orf6.3558|CA1869|CaO19.2457|IPF15822|CAWG_00815	Ca21chr1_C_albicans_SC5314	Ortholog of C. parapsilosis CDC317 : CPAR2_107300, Candida tenuis NRRL Y-1498 : CANTEDRAFT_136821, Candida dubliniensis CD36 : CD36_05580 and Pichia stipitis Pignal : PICST_28353	GO:0008150|GO:0003674|GO:0005575	GO:0003674=molecular_function	GO:0005575=cellular_component	GO:0008150=biological_process	GO:0003674|GO:0003674|GO:0008150|GO:0008150|GO:0005575|GO:0005575	CAL0001562	orf19.2457	orf19.2457		Protein of unknown function; induced during chlamydospore formation in both C. albicans and C. dubliniensis; Spider biofilm induced	GO:0005575|GO:0003674|GO:0008150	biological_process	cellular_component	molecular_function
CAL0002789	0	-0.818274	12599.3	6726.61	CAL0002789	CAL0002789	CAL0002789 (alignment of 60bp with 100.00% identity) , Description: ALS family protein; role in adhesion and wild-type germ tube induction; growth and temperature regulated; expressed during infection of human buccal epithelial cells; down-regulated upon	GTTCTATTGTCCAACATTCGGGTTGGTTGTATGTGTTACTTACTGCTATTTCTATATTCT	CAL0002789	orf19.4555	ALS4	IPF13009.2|IPF13010.2|IPF22626.1|IPF18130.1|Contig4-2046_0006|ALS4.3f|Contig4-2931_0006|orf6.3075|CA1527|CA1528|CA5173|orf19.4556|orf19.4610.1|ALS4.5f|CAWG_04967.1	Ca21chr6_C_albicans_SC5314	ALS family protein; role in adhesion and wild-type germ tube induction; growth and temperature regulated; expressed during infection of human buccal epithelial cells; down-regulated upon vaginal contact; putative GPI-anchored	GO:0003674|GO:0030448|GO:0044406|GO:0016337|GO:0071502|GO:0009986|GO:0009277|GO:0005576|GO:0030445	GO:0003674=molecular_function	GO:0009986=cell surface|GO:0009277=fungal-type cell wall|GO:0005576=extracellular region|GO:0030445=yeast-form cell wall	GO:0030448=hyphal growth|GO:0044406=adhesion to host|GO:0016337=cell-cell adhesion|GO:0071502=cellular response to temperature stimulus	GO:0003674|GO:0016337|GO:0071502|GO:0044406|GO:0030448|GO:0009986|GO:0009986|GO:0009986|GO:0009277|GO:0030445|GO:0005576|GO:0009277|GO:0030445	CAL0002789	orf19.4555	orf19.4555	ALS4	GPI-anchored adhesin; role in adhesion, germ tube induction; growth, temperature regulated; expressed during infection of human buccal epithelial cells; repressed by vaginal contact; biofilm induced; repressed during chlamydospore formation	GO:0016337|GO:0030448|GO:0009277|GO:0003674|GO:0009986|GO:0044406|GO:0030445|GO:0071502|GO:0005576
CAL0000278	0	-0.822894	16272.5	8659.9	CAL0000278	CAL0000278	CAL0000278 (alignment of 60bp with 100.00% identity) , Description: Putative manganese transporter, required for normal filamentous growth; mRNA binds to She3p and is localized to hyphal tips; repressed by nitric oxide and alkaline pH; shows colony morph	TTTTGAAATGGTTGTTGTTGGATCAATAGCAGCAGGTGCCGCTTGGGGATTGGTGTTCTT	CAL0000278	orf19.6948	CCC1	orf19.14210|IPF20199.1|IPF5909.2|Contig4-3085_0020|orf6.7334|CaO19.14210|CA4713|CaO19.6948|CAWG_02688	Ca21chr3_C_albicans_SC5314	Manganese transporter required for normal filamentous growth; mRNA binds She3p and is localized to hyphal tips; repressed by nitric oxide and alkaline pH; colony morphology-related regulation by Ssn6p; regulated by Sef1p, Sfu1p, and Hap43p	GO:0006879|GO:0005794|GO:0030447|GO:0005886|GO:0005384|GO:0006874|GO:0000329|GO:0015093|GO:0006828|GO:0015684|GO:0030026	GO:0005384=manganese ion transmembrane transporter activity|GO:0015093=ferrous iron transmembrane transporter activity	GO:0005794=Golgi apparatus|GO:0005886=plasma membrane|GO:0000329=fungal-type vacuole membrane	GO:0006879=cellular iron ion homeostasis|GO:0030447=filamentous growth|GO:0006874=cellular calcium ion homeostasis|GO:0006828=manganese ion transport|GO:0015684=ferrous iron transport|GO:0030026=cellular manganese ion homeostasis	GO:0005384|GO:0015093|GO:0005384|GO:0015093|GO:0030447|GO:0006879|GO:0015684|GO:0030026|GO:0006828|GO:0006874|GO:0030447|GO:0006879|GO:0015684|GO:0030026|GO:0006828|GO:0006874|GO:0005886|GO:0000329|GO:0005794|GO:0005886|GO:0000329|GO:0005794	CAL0000278	orf19.6948	orf19.6948	CCC1	Manganese transporter; required for normal filamentous growth; mRNA binds She3, localized to hyphal tips; repressed by NO, alkaline pH; colony morphology-related regulation by Ssn6; regulated by Sef1, Sfu1, Hap43; Spider biofilm induced	GO:0006879|GO:0005384|GO:0000329|GO:0015684|GO:0030447|GO:0015093|GO:0005794|GO:0030026|GO:0006828|GO:0005886|GO:0006874	cellular calcium ion homeostasis||cellular iron ion homeostasis||cellular manganese ion homeostasis||ferrous iron transport||filamentous growth||manganese ion transport	Golgi apparatus||fungal-type vacuole membrane||plasma membrane	ferrous iron transmembrane transporter activity||manganese ion transmembrane transporter activity
CAL0003059	0	-0.832132	8282.7	4379.75	CAL0003059	CAL0003059	CAL0003059 (alignment of 60bp with 100.00% identity) , Description: Predicted ORF in Assemblies 19, 20 and 21, Location: 1053870..1056014 in Candida albicans Ca21chr5, Gene: orf19.3969 , :: Next best Hit, CAL0006360 (alignment of 23bp with 95.65% ident	CTAGTAGTGGTGGGGGATATAGGTCTAAGAGTGATGATGATACTGATAATATGAATAAAT	CAL0003059	orf19.3969	SFL2	orf19.11452|IPF8627.2|IPF28547.1|Contig4-3081_0036|CA1309|orf6.2746|IPF8627|CAWG_04849	Ca21chr5_C_albicans_SC5314	Probable transcription factor required for filamentous growth; required for virulence in an RHE model but not in mouse systemic infection; upregulated upon RHE infection but C. dubliniensis ortholog is not upregulated	GO:0060257|GO:0003700|GO:0030447|GO:0036244|GO:0006357|GO:0005634|GO:0036180|GO:0043565|GO:0000128|GO:0044182|GO:0009405|GO:0071216|GO:1900429|GO:0036178	GO:0003700=sequence-specific DNA binding transcription factor activity|GO:0043565=sequence-specific DNA binding	GO:0005634=nucleus	GO:0060257=negative regulation of flocculation|GO:0030447=filamentous growth|GO:0036244=cellular response to neutral pH|GO:0006357=regulation of transcription from RNA polymerase II promoter|GO:0036180=filamentous growth of a population of unicellular organisms in response to biotic stimulus|GO:0000128=flocculation|GO:0044182=filamentous growth of a population of unicellular organisms|GO:0009405=…	GO:0043565|GO:0003700|GO:0009405|GO:0006357|GO:0030447|GO:0009405|GO:0000128|GO:0030447|GO:0036244|GO:0071216|GO:0044182|GO:1900429|GO:0060257|GO:0044182|GO:0036178|GO:0036180|GO:0005634	CAL0003059	orf19.3969	orf19.3969	SFL2	Predicted transcription factor; required for filamentous growth, for virulence in RHE model but not in mice; induced upon RHE infection but C. dubliniensis ortholog is not; Spider biofilm induced	GO:0036180|GO:0005634|GO:0036244|GO:0000128|GO:0071216|GO:0030447|GO:0036178|GO:0006357|GO:0043565|GO:1900429|GO:0044182|GO:0003700|GO:0009405|GO:0060257	cellular response to biotic stimulus||cellular response to neutral pH||filamentous growth||filamentous growth of a population of unicellular organisms||filamentous growth of a population of unicellular organisms in response to biotic stimulus||filamentous growth of a population of unicellular organisms in response to neutral pH||flocculation||negative regulation of filamentous growth of a populat…	nucleus	sequence-specific DNA binding||sequence-specific DNA binding transcription factor activity
CAL0004419	0	-0.833815	8335.18	4402.36	CAL0004419	CAL0004419	CAL0004419 (alignment of 60bp with 100.00% identity) , Description: Predicted ORF in Assemblies 19, 20 and 21; heterozygous null mutant displays sensitivity to virgineone, Location: 130098..130952 in Candida albicans Ca21chr2, Gene: orf19.2049 , :: Next	CTTGCATTGTTACCCGAAGTGATAACTGCTATTATTATACTTGTTGCCTTTATGTTCTGG	CAL0004419	orf19.2049		orf19.9597|IPF25289.1|IPF7459.1|Contig4-3065_0021|orf6.5988|CA3657|CaO19.2049|CaO19.9597|IPF7459|CAWG_03854	Ca21chr2_C_albicans_SC5314	Plasma membrane-associated protein; heterozygous null mutant displays sensitivity to virgineone	GO:0008150|GO:0003674|GO:0005886	GO:0003674=molecular_function	GO:0005886=plasma membrane	GO:0008150=biological_process	GO:0003674|GO:0008150|GO:0005886	CAL0004419	orf19.2049	orf19.2049		Plasma membrane-associated protein; heterozygous null mutant displays sensitivity to virgineone; Spider biofilm induced	GO:0003674|GO:0008150|GO:0005886	biological_process	plasma membrane	molecular_function
CAL0006085	0	-0.849613	13107.6	6847.6	CAL0006085	CAL0006085	CAL0006085 (alignment of 60bp with 100.00% identity) , Description: Protein similar to S. cerevisiae Rad16p; flucytosine induced, Location: 585974..588532 in Candida albicans Ca21chr1, Gene: orf19.2969 , :: Next best Hit, CAL0005103 (alignment of 15bp	GATGATGCTGCTATCAGTAGGCTTACACCCGATGATTTGCAATTCTTGTTTATGAATTAA		orf19.2969	RAD16			Protein similar to S. cerevisiae Rad16p; flucytosine induced; planktonic growth-induced		GO:0005524, GO:0008270, GO:0004386, GO:0003684, GO:0008094, GO:0004842	GO:0000113, GO:0031463	GO:0034644, GO:0000715, GO:0042787		CAL0006085	orf19.2969	orf19.2969	RAD16	Ortholog of S. cerevisiae Rad16; a protein that recognizes and binds damaged DNA; flucytosine induced; rat catheter and Spider biofilm induced	GO:0000715|GO:0005524|GO:0004386|GO:0042787|GO:0004842|GO:0000113|GO:0034644|GO:0046872|GO:0003684|GO:0008270|GO:0008094|GO:0031463|GO:0006290	cellular response to UV||nucleotide-excision repair, DNA damage recognition||protein ubiquitination involved in ubiquitin-dependent protein catabolic process||pyrimidine dimer repair	Cul3-RING ubiquitin ligase complex||nucleotide-excision repair factor 4 complex	ATP binding||DNA-dependent ATPase activity||damaged DNA binding||helicase activity||metal ion binding||ubiquitin-protein ligase activity||zinc ion binding
CAL0004889	0	-0.854927	3520.62	1832.46	CAL0004889	CAL0004889	CAL0004889 (alignment of 60bp with 100.00% identity) , Description: Predicted ORF in Assemblies 19, 20 and 21; possibly spurious ORF (Annotation Working Group prediction), Location: 1693773..1694354 in Candida albicans Ca21chr3, Gene: orf19.6754 , :: Ne	TATTTTTCAAGAGTTAGCACTGTGAGTGAAGAAGAGGAGAGACGTAGTATGGGCCACAAA	CAL0004889	orf19.6754		orf19.14046|IPF20417.1|IPF3490.2|Contig4-3006_0006|orf6.8877|CA5943|CaO19.14046|CaO19.6754|IPF3490|CAWG_03046	Ca21chr3_C_albicans_SC5314	Ortholog of C. parapsilosis CDC317 : CPAR2_807750, Candida tenuis NRRL Y-1498 : CANTEDRAFT_116906, Debaryomyces hansenii CBS767 : DEHA2F06908g and Candida dubliniensis CD36 : CD36_87280	GO:0008150|GO:0003674|GO:0005575	GO:0003674=molecular_function	GO:0005575=cellular_component	GO:0008150=biological_process	GO:0003674|GO:0008150|GO:0005575	CAL0004889	orf19.6754	orf19.6754		Protein of unknown function; Spider biofilm induced	GO:0003674|GO:0005575|GO:0008150	biological_process	cellular_component	molecular_function
CAL0004285	0	-0.862861	806.16	417.3	CAL0004285	CAL0004285	CAL0004285 (alignment of 60bp with 100.00% identity) , Description: Predicted ORF in Assemblies 19, 20 and 21, Location: Complement (1653745..1651229) in Candida albicans Ca21chr1, Gene: orf19.2781 , :: Next best Hit, CAL0006232 (alignment of 15bp with	CACCACAACCACCAATATTCCAAATCATGAAACTCGTTCATCATCAATAATATCAGGTTT	CAL0004285	orf19.2781		orf19.10297|IPF14089.2|IPF19488.2|Contig4-2630_0016|orf6.15|orf6.859|CA0206|CaO19.2781|IPF14089|CAWG_00655	Ca21chr1_C_albicans_SC5314	Predicted ORF in Assemblies 19, 20 and 21; possibly an essential gene, disruptants not obtained by UAU1 method	GO:0004674|GO:0006468|GO:0005575|GO:0005524	GO:0004674=protein serine/threonine kinase activity|GO:0005524=ATP binding	GO:0005575=cellular_component	GO:0006468=protein phosphorylation	GO:0004674|GO:0005524|GO:0006468|GO:0005575	CAL0004285	orf19.2781	orf19.2781		"Protein with predicted serine/threonine kinase and tyrosine kinase domains; possibly an essential gene, disruptants not obtained by UAU1 method; Spider biofilm induced"	GO:0005575|GO:0004713|GO:0005524|GO:0004672|GO:0006468|GO:0016772	protein phosphorylation	cellular_component	ATP binding||protein kinase activity||protein tyrosine kinase activity||transferase activity, transferring phosphorus-containing groups
CAL0006266	0	-0.884944	540.61	275.59	CAL0006266	CAL0006266	CAL0006266 (alignment of 60bp with 100.00% identity) , Description: Similar to oxidoreductases and to S. cerevisiae Yjr096wp; transcription is negatively regulated by Sfu1p; increased transcription is observed upon benomyl treatment; decreased expression	GAATCCCATGTGGTTTTAACTTGGGGAGGAAAAGATCCAACTCTTTTCAAAGATGCATAA		orf19.2244	0			Similar to oxidoreductases and to S. cerevisiae Yjr096wp; transcription is negatively regulated by Sfu1p; increased transcription upon benomyl treatment; decreased expression in an ssr1 null mutant; Hap43p-repressed gene		GO:0016491	GO:0005575	GO:0055114		CAL0006266	orf19.2244	orf19.2244		Similar to oxidoreductases and to S. cerevisiae Yjr096wp; Sfu1 repressed; induced by benomyl treatment, Ssr1; Hap43-repressed; flow model biofilm repressed	GO:0005575|GO:0055114|GO:0016491	oxidation-reduction process	cellular_component	oxidoreductase activity
CAL0000758	0	-0.890718	978.69	496.92	CAL0000758	CAL0000758	CAL0000758 (alignment of 60bp with 100.00% identity) , Description: Transcription is filament induced; Tup1p regulated (see Locus History Note for Assembly 19 correction), Location: 315173..315813 in Candida albicans Ca21chr3, Gene: orf19.1702 , :: Next	ATTGCAATTGATGGTACTGGGTTAGTTGAAACCTTGAATTGGATTTCATCGCATTCCAAG	CAL0000758	orf19.1702	ARF3	orf19.9269|IPF25666.1|IPF13664.2|Contig4-2869_0006|CA1504|orf6.3043|CaO19.1702|CaO19.9269|CAWG_02478	Ca21chr3_C_albicans_SC5314	Transcription is filament induced; Tup1p regulated (see Locus History Note for Assembly 19 correction)	GO:0005622|GO:0007264|GO:0005525|GO:0006886	GO:0005525=GTP binding	GO:0005622=intracellular	GO:0007264=small GTPase mediated signal transduction|GO:0006886=intracellular protein transport	GO:0005525|GO:0005525|GO:0007264|GO:0006886|GO:0007264|GO:0006886|GO:0005622|GO:0005622	CAL0000758	orf19.1702	orf19.1702	ARF3	Similar to but not orthologous to S. cerevisae Arf3; transcript filament induced; Tup1 regulated; rat catheter biofilm repressed (see Locus History Note for Assembly 19 correction)	GO:0006886|GO:0007264|GO:0005622|GO:0005525|GO:0015031	intracellular protein transport||protein transport||small GTPase mediated signal transduction	intracellular	GTP binding
CAL0004499	0	-0.890929	803.6	407.96	CAL0004499	CAL0004499	CAL0004499 (alignment of 60bp with 100.00% identity) , Description: Predicted ORF in Assemblies 19, 20 and 21, Location: 80950..81954 in Candida albicans Ca21chr2, Gene: orf19.2076 , :: Next best Hit, CAL0004949 (alignment of 20bp with 95.00% identity)	CTGGCAATGAAATGTTGATATTGGCAAACAATAGAGTGGTCATAACTAAACTTACACAAC	CAL0004499	orf19.2076	YMR130W	orf19.9623|IPF25282.1|IPF1197.1|Contig4-3072_0026|orf6.7479|CA4821|CaO19.9623|CaO19.2076|IPF1197|CAWG_03831	Ca21chr2_C_albicans_SC5314	Putative protein of unknown function; Hap43p-repressed gene; ortholog of S. cerevisiae YMR130W	GO:0008152|GO:0005634|GO:0003824|GO:0005829	GO:0003824=catalytic activity	GO:0005634=nucleus|GO:0005829=cytosol	GO:0008152=metabolic process	GO:0003824|GO:0008152|GO:0005634|GO:0005829	CAL0004499	orf19.2076	orf19.2076		Protein of unknown function; S. pombe ortholog SPAC7D4.05 encodes a predicted hydrolase; Hap43-repressed; Spider biofilm induced	GO:0003674|GO:0005634|GO:0005829|GO:0008150	biological_process	cytosol||nucleus	molecular_function
CAL0001916	0	-0.899405	2490.57	1256.97	CAL0001916	CAL0001916	CAL0001916 (alignment of 60bp with 100.00% identity) , Description: Predicted ORF in Assemblies 19, 20 and 21; transcription is induced in response to alpha pheromone in SpiderM medium, Location: 824264..825106 in Candida albicans Ca21chr5, Gene: orf19.	GTAATTGAAAAGGATGGGAAAGATGCCTGGAAAAAGTTATTTGCTAGCTCCCTTGTTTAG	CAL0001916	orf19.1122		orf19.8720|IPF2328.2|IPF13870.2|Contig4-1915_0004|CA0360|orf6.1197|orf6.3474|HWH1|CaO19.1122|IPF2328|CAWG_04745	Ca21chr5_C_albicans_SC5314	Predicted ORF in Assemblies 19, 20 and 21; transcription is induced in response to alpha pheromone in SpiderM medium	GO:0008150|GO:0003674|GO:0005575	GO:0003674=molecular_function	GO:0005575=cellular_component	GO:0008150=biological_process	GO:0003674|GO:0003674|GO:0008150|GO:0008150|GO:0005575|GO:0005575	CAL0001916	orf19.1122	orf19.1122		Protein of unknown function; induced by alpha pheromone in SpiderM medium; Spider biofilm induced	GO:0005575|GO:0003674|GO:0008150	biological_process	cellular_component	molecular_function
CAL0002002	0	-0.901073	32502.6	16384.8	CAL0002002	CAL0002002	CAL0002002 (alignment of 60bp with 100.00% identity) , Description: Glycosidase of cell surface; may act on cell-wall beta-1,3-glucan prior to beta-1,6-glucan linkage; E169 and E270 at active site; role in systemic but not vaginal virulence (neutral, not	GGTCAAATTGGTTTCAATTATTACTATTGTTACTGCATTTGTTGGTGGTATGTCCGTTGT	CAL0002002	orf19.3829	PHR1	orf19.11310|orf6.7524|IPF23455.1|IPF15932.2|Contig4-2187_0001|Contig4-3060_0001|CA4857|CaO19.3829|CaO19.11310|CAWG_03358	Ca21chr4_C_albicans_SC5314	Glycosidase of cell surface; may act on cell-wall beta-1,3-glucan prior to beta-1,6-glucan linkage; E169 and E270 at active site; role in systemic but not vaginal virulence (neutral, not low pH); high pH or filamentation induced	GO:0030447|GO:0005886|GO:0031505|GO:0043169|GO:0030446|GO:0030445|GO:0030428|GO:0004553|GO:0071467|GO:0005621|GO:0042123|GO:0042124|GO:0051825|GO:0046658|GO:0044114|GO:0009986|GO:0005975|GO:0044117|GO:0031589|GO:0005576|GO:0035690|GO:0033101|GO:0044409|GO:0044182|GO:0009277|GO:0009405|GO:0045121	GO:0043169=cation binding|GO:0004553=hydrolase activity, hydrolyzing O-glycosyl compounds|GO:0042123=glucanosyltransferase activity|GO:0042124=1,3-beta-glucanosyltransferase activity	GO:0005886=plasma membrane|GO:0030446=hyphal cell wall|GO:0030445=yeast-form cell wall|GO:0030428=cell septum|GO:0005621=cellular bud scar|GO:0046658=anchored to plasma membrane|GO:0009986=cell surface|GO:0005576=extracellular region|GO:0033101=cellular bud membrane|GO:0009277=fungal-type cell wall|GO:0045121=membrane raft	GO:0030447=filamentous growth|GO:0031505=fungal-type cell wall organization|GO:0071467=cellular response to pH|GO:0051825=adhesion to other organism involved in symbiotic interaction|GO:0044114=development of symbiont in host|GO:0005975=carbohydrate metabolic process|GO:0044117=growth of symbiont in host|GO:0031589=cell-substrate adhesion|GO:0035690=cellular response to drug|GO:0044409=entry into…	GO:0004553|GO:0042124|GO:0042123|GO:0043169|GO:0031505|GO:0031505|GO:0044114|GO:0044117|GO:0031505|GO:0009405|GO:0009405|GO:0031505|GO:0009405|GO:0044409|GO:0035690|GO:0044182|GO:0005975|GO:0030447|GO:0030447|GO:0044114|GO:0051825|GO:0071467|GO:0044182|GO:0031589|GO:0009986|GO:0030446|GO:0009986|GO:0009986|GO:0030445|GO:0005576|GO:0009277|GO:0030428|GO:0033101|GO:0005621|GO:0030446|GO:0045121|GO:…	CAL0002002	orf19.3829	orf19.3829	PHR1	"Cell surface glycosidase; may act on cell-wall beta-1,3-glucan prior to beta-1,6-glucan linkage; role in systemic, not vaginal virulence (neutral, not low pH); high pH or filamentation induced; Bcr1-repressed in RPMI a/a biofilm"	GO:0044409|GO:0005621|GO:0033101|GO:0035690|GO:0042124|GO:0071467|GO:0030428|GO:0030446|GO:0044407|GO:0004553|GO:0005975|GO:0005576|GO:0051825|GO:0046658|GO:0044114|GO:0005886|GO:0044117|GO:0030447|GO:0031505|GO:0031589|GO:0042123|GO:0009277|GO:0009986|GO:0044011|GO:0030445|GO:0045121|GO:0044182|GO:0009405	adhesion to other organism involved in symbiotic interaction||carbohydrate metabolic process||cell-substrate adhesion||cellular response to drug||cellular response to pH||development of symbiont in host||entry into host||filamentous growth||filamentous growth of a population of unicellular organisms||fungal-type cell wall organization||growth of symbiont in host||pathogenesis||single-species biof…	anchored to plasma membrane||cell septum||cell surface||cellular bud membrane||cellular bud scar||extracellular region||fungal-type cell wall||hyphal cell wall||membrane raft||plasma membrane||yeast-form cell wall	1,3-beta-glucanosyltransferase activity||glucanosyltransferase activity||hydrolase activity, hydrolyzing O-glycosyl compounds
CAL0004923	0	-0.903996	2647.47	1331.91	CAL0004923	CAL0004923	CAL0004923 (alignment of 60bp with 100.00% identity) , Description: Alkaline upregulated, Location: Complement (1851405..1850470) in Candida albicans Ca21chr1, Gene: orf19.386 , :: Next best Hit, CAL0002980 (alignment of 16bp with 100.00% identity) ,De	CGAAAGTGTTGCAAGAATCAACTTGGTCAAAAAGCGTTGCAAAGTGGTTGGCTTTTCCAA	CAL0004923	orf19.386	SAM4	orf19.8016|IPF26919.1|IPF7279.1|orf6.6278|Contig4-1631_0002|CA3882|CaO19.8016|CaO19.386|IPF7279|CAWG_00585	Ca21chr1_C_albicans_SC5314	Putative S-adenosylmethionine-homocysteine methyltransferase; Hap43p-repressed gene; alkaline upregulated	GO:0005737|GO:0019284|GO:0046498|GO:0005634|GO:0008898|GO:0050667	GO:0008898=homocysteine S-methyltransferase activity	GO:0005737=cytoplasm|GO:0005634=nucleus	GO:0019284=L-methionine biosynthetic process from S-adenosylmethionine|GO:0046498=S-adenosylhomocysteine metabolic process|GO:0050667=homocysteine metabolic process	GO:0008898|GO:0046498|GO:0050667|GO:0019284|GO:0005634|GO:0005737	CAL0004923	orf19.386	orf19.386	SAM4	Putative S-adenosylmethionine-homocysteine methyltransferase; Hap43-repressed; alkaline induced; Spider biofilm repressed	GO:0005634|GO:0046498|GO:0008898|GO:0050667|GO:0019284|GO:0005737	L-methionine biosynthetic process from S-adenosylmethionine||S-adenosylhomocysteine metabolic process||homocysteine metabolic process	cytoplasm||nucleus	homocysteine S-methyltransferase activity
CAL0006201	0	-0.90812	1271.18	637.69	CAL0006201	CAL0006201	CAL0006201 (alignment of 60bp with 100.00% identity) , Description: Protein similar to S. cerevisiae Rav2p, which is involved in acidification of the vacuole; transposon mutation affects filamentous growth, Location: 590479..593712 in Candida albicans C	AAGGAGTTTAGAAAGAATCGTCAATTAAGTGGTACACCAAAACCAGTTAACCCATTATCG	CAL0006201	orf19.5561	RAV2	orf19.13007|IPF21644.1|IPF5385.2|Contig4-3002_0010|orf6.3250|CA1653|CaO19.5561|STE23|CaO19.13007|CAWG_05082	Ca21chr6_C_albicans_SC5314	Protein similar to S. cerevisiae Rav2p, which is involved in acidification of the vacuole; transposon mutation affects filamentous growth	GO:0007323|GO:0030447|GO:0036170|GO:0071216|GO:0006508|GO:0008270|GO:0036180|GO:0004222|GO:0005829|GO:0019898|GO:0009267	GO:0008270=zinc ion binding|GO:0004222=metalloendopeptidase activity	GO:0005829=cytosol|GO:0019898=extrinsic to membrane	GO:0007323=peptide pheromone maturation|GO:0030447=filamentous growth|GO:0036170=filamentous growth of a population of unicellular organisms in response to starvation|GO:0071216=cellular response to biotic stimulus|GO:0006508=proteolysis|GO:0036180=filamentous growth of a population of unicellular organisms in response to biotic stimulus|GO:0009267=cellular response to starvation	GO:0008270|GO:0004222|GO:0006508|GO:0007323|GO:0030447|GO:0009267|GO:0036170|GO:0036180|GO:0071216|GO:0019898|GO:0005829	CAL0006201	orf19.5561	orf19.5561	STE23	Ortholog of S. cerevisiae Ste23 metalloprotease; role in N-terminal processing of pro-a-factor to the mature form; Tn mutation affects filamentous growth; Spider biofilm induced	GO:0036180|GO:0004222|GO:0036170|GO:0009267|GO:0007323|GO:0019898|GO:0071216|GO:0030447|GO:0046872|GO:0005829	cellular response to biotic stimulus||cellular response to starvation||filamentous growth||filamentous growth of a population of unicellular organisms in response to biotic stimulus||filamentous growth of a population of unicellular organisms in response to starvation||peptide pheromone maturation	cytosol||extrinsic to membrane	metal ion binding||metalloendopeptidase activity
CAL0000177	0	-0.926481	2305.98	1142.17	CAL0000177	CAL0000177	CAL0000177 (alignment of 60bp with 100.00% identity) , Description: Protein described as an aminopeptidase; transcription is positively regulated by Sfu1p; transcription is repressed in response to alpha pheromone in SpiderM medium; clade-associated orf	TGGAAAAGCAAAGAATTCAATACATTGCCATATTATGACCCTATGGGTGCTTTAGCTTAA	CAL0000177	orf19.539	LAP3	orf19.8172|orf6.6751|IPF26781.1|IPF4292.2|CaO19.8172|CA4250|CaO19.539|IPF4292|CAWG_01783	Ca21chrR_C_albicans_SC5314	Putative aminopeptidase; transcription positively regulated by Sfu1p; transcription repressed by alpha pheromone in SpiderM medium; clade-associated gene expression; virulence-group-correlated expression; Hap43p-induced; biofilm-induced	GO:0005739|GO:0004197|GO:0003690|GO:0043418|GO:0003697|GO:0004177|GO:0006508|GO:0000122|GO:0008234|GO:0003729|GO:0000978|GO:0046677	GO:0004197=cysteine-type endopeptidase activity|GO:0003690=double-stranded DNA binding|GO:0003697=single-stranded DNA binding|GO:0004177=aminopeptidase activity|GO:0008234=cysteine-type peptidase activity|GO:0003729=mRNA binding|GO:0000978=RNA polymerase II core promoter proximal region sequence-specific DNA binding	GO:0005739=mitochondrion	GO:0043418=homocysteine catabolic process|GO:0006508=proteolysis|GO:0000122=negative regulation of transcription from RNA polymerase II promoter|GO:0046677=response to antibiotic	GO:0004197|GO:0004177|GO:0000978|GO:0003697|GO:0003729|GO:0008234|GO:0003690|GO:0004197|GO:0004177|GO:0000978|GO:0003697|GO:0003729|GO:0008234|GO:0003690|GO:0006508|GO:0046677|GO:0000122|GO:0043418|GO:0006508|GO:0046677|GO:0000122|GO:0043418|GO:0005739|GO:0005739	CAL0000177	orf19.539	orf19.539	LAP3	Putative aminopeptidase; positively regulated by Sfu1; clade-associated gene expression; virulence-group-correlated expression; induced by alpha pheromone in SpiderM medium; Hap43-induced; Spider and flow model biofilm induced	GO:0043418|GO:0003729|GO:0000978|GO:0003690|GO:0046677|GO:0000122|GO:0003697|GO:0008234|GO:0004177|GO:0006508|GO:0004197|GO:0005739	homocysteine catabolic process||negative regulation of transcription from RNA polymerase II promoter||proteolysis||response to antibiotic	mitochondrion	RNA polymerase II core promoter proximal region sequence-specific DNA binding||aminopeptidase activity||cysteine-type endopeptidase activity||cysteine-type peptidase activity||double-stranded DNA binding||mRNA binding||single-stranded DNA binding
CAL0003472	0	-0.929767	62.73	31	CAL0003472	CAL0003472	CAL0003472 (alignment of 60bp with 100.00% identity) , Description: Protein not essential for viability, Location: Complement (740200..736919) in Candida albicans Ca21chr5, Gene: orf19.2653 , :: Next best Hit, CAL0004612 (alignment of 28bp with 92.86%	CGGAAAACAGGAGCAAATCAAAATGCTGTTGAATTACAAAGATTTGAAGTCGATAGACCG	CAL0003472	orf19.2653		orf19.10176|IPF14652|IPF24706.1|IPF14652.2|Contig4-2474_0003|orf6.3350|CA1721|CaO19.10176|CaO19.2653|CAWG_04702	Ca21chr5_C_albicans_SC5314	Protein not essential for viability	GO:0008150|GO:0003674|GO:0005575	GO:0003674=molecular_function	GO:0005575=cellular_component	GO:0008150=biological_process	GO:0003674|GO:0008150|GO:0005575	CAL0003472	orf19.2653	orf19.2653		Protein with a transient receptor potential (TRP) ion channel domain; mutants are viable; rat catheter and Spider biofilm induced; flow model biofilm repressed	GO:0005575|GO:0003674|GO:0008150	biological_process	cellular_component	molecular_function
CAL0005442	0	-0.946953	6532.17	3189.85	CAL0005442	CAL0005442	CAL0005442 (alignment of 60bp with 100.00% identity) , Description: Transcriptional regulator of iron-responsive orfs; represses some iron utilization orfs when iron is present; not required for wild-type hyphal growth; has two GATA1-like zinc fingers se	CCAATCAAGCAAGAAGAACATCGGAGTGCACTTTCTATTGGGAAGTTGTTAAATGGATAG	CAL0005442	orf19.4869	SFU1	orf6.2584|orf19.12333|IPF22421.1|IPF19906.1|Contig4-2622_0003|Contig4-2622_0004|CA1201|CaO19.12333|IPF19906|CaO19.4869|CAWG_00430	Ca21chr1_C_albicans_SC5314	Transcriptional regulator of iron-responsive genes; represses iron utilization genes if iron is present; Hap43p-repressed; promotes gastrointestinal commensalism in mice	GO:0071281|GO:0006879|GO:0043565|GO:0071280|GO:0033217|GO:0003700|GO:0044212|GO:0045944|GO:0005634|GO:0008270|GO:0000122|GO:0003677	GO:0043565=sequence-specific DNA binding|GO:0003700=sequence-specific DNA binding transcription factor activity|GO:0044212=transcription regulatory region DNA binding|GO:0008270=zinc ion binding|GO:0003677=DNA binding	GO:0005634=nucleus	GO:0071281=cellular response to iron ion|GO:0006879=cellular iron ion homeostasis|GO:0071280=cellular response to copper ion|GO:0033217=regulation of transcription from RNA polymerase II promoter in response to iron ion starvation|GO:0045944=positive regulation of transcription from RNA polymerase II promoter|GO:0000122=negative regulation of transcription from RNA polymerase II promoter	GO:0003700|GO:0003700|GO:0003677|GO:0044212|GO:0043565|GO:0008270|GO:0000122|GO:0045944|GO:0006879|GO:0033217|GO:0071281|GO:0071280|GO:0005634	CAL0005442	orf19.4869	orf19.4869	SFU1	GATA-type transcription factor; regulator of iron-responsive genes; represses iron utilization genes if iron is present; Hap43-repressed; promotes gastrointestinal commensalism in mice; Spider biofilm induced	GO:0006879|GO:0003677|GO:0005634|GO:0071280|GO:0044212|GO:0071281|GO:0000122|GO:0045944|GO:0043565|GO:0008270|GO:0033217|GO:0003700	cellular iron ion homeostasis||cellular response to copper ion||cellular response to iron ion||negative regulation of transcription from RNA polymerase II promoter||positive regulation of transcription from RNA polymerase II promoter||regulation of transcription from RNA polymerase II promoter in response to iron ion starvation	nucleus	DNA binding||sequence-specific DNA binding||sequence-specific DNA binding transcription factor activity||transcription regulatory region DNA binding||zinc ion binding
CAL0005695	0	-0.951788	941.8	458.37	CAL0005695	CAL0005695	CAL0005695 (alignment of 60bp with 100.00% identity) , Description: Predicted ORF in Assemblies 19, 20 and 21; appears to be C. albicans-specific; induced upon biofilm formation; transcription is repressed in response to alpha pheromone in SpiderM medium	GATCAAGACGTTTCCAAAACTTTACTTGCTTTGAGGAAATCAAGTATAGATAGCCTTTTG	CAL0005695	orf19.6824	TRY6	orf19.14116|IPF20362.1|IPF2419.1|Contig4-2745_0006|orf6.8807|CaO19.6824|CA5885|CaO19.14116|IPF2419|CAWG_02990	Ca21chr3_C_albicans_SC5314	Transcriptional regulator of yeast form adherence; required for yeast cell adherence to silicone substrate; possibly C. albicans-specific; induced in biofilm; transcription repressed in response to alpha pheromone in SpiderM medium	GO:0003674|GO:0006357|GO:1900189|GO:0044011|GO:0010811|GO:0005634	GO:0003674=molecular_function	GO:0005634=nucleus	GO:0006357=regulation of transcription from RNA polymerase II promoter|GO:1900189=positive regulation of cell adhesion involved in single-species biofilm formation|GO:0044011=single-species biofilm formation on inanimate substrate|GO:0010811=positive regulation of cell-substrate adhesion	GO:0003674|GO:0044011|GO:0006357|GO:0010811|GO:1900189|GO:0005634	CAL0005695	orf19.6824	orf19.6824	TRY6	Helix-loop-helix transcription factor; regulator of yeast form adherence; required for yeast cell adherence to silicone substrate; Spider and F-12/CO2 biofilm induced; repressed by alpha pheromone in SpiderM medium	GO:0005575|GO:1900189|GO:0006357|GO:0044011|GO:0010811|GO:0046983	positive regulation of cell adhesion involved in single-species biofilm formation||positive regulation of cell-substrate adhesion||regulation of transcription from RNA polymerase II promoter||single-species biofilm formation on inanimate substrate	cellular_component	protein dimerization activity
CAL0001818	0	-0.960262	124.42	60.2	CAL0001818	CAL0001818	CAL0001818 (alignment of 60bp with 100.00% identity) , Description: Protein similar to S. cerevisiae meiotic regulator Rme1p; white-specific transcription; upregulation correlates with clinical development of fluconazole resistance; transcription is not	CCATAAACGTGAAAAGCACTTTACTAAAAGAAAAAGAAGACAAGTGGTTGCTCATCAAGA		orf19.4438	RME1			Protein similar to S. cerevisiae meiotic regulator Rme1p; white-specific transcription; upregulation correlates with clinical development of fluconazole resistance; biofilm and planktonic growth-induced gene; Upc2p-regulated in hypoxia		GO:0008270, GO:0000978, GO:0000981	GO:0005634	GO:0000122, GO:0071931, GO:0045835, GO:0036095, GO:0051038		CAL0001818	orf19.4438	orf19.4438	RME1	Zinc finger protein; controls meiosis in S. cerevisae; white-specific transcript; upregulation correlates with clinical development of fluconazole resistance; Upc2-regulated in hypoxia; flow model biofilm induced; Spider biofilm repressed	GO:0071931|GO:0000981|GO:0000978|GO:0005634|GO:0036095|GO:0005737|GO:0000122|GO:0045835|GO:0051038	negative regulation of meiosis||negative regulation of transcription during meiosis||negative regulation of transcription from RNA polymerase II promoter||positive regulation of invasive growth in response to glucose limitation by positive regulation of transcription from RNA polymerase II promoter||positive regulation of transcription involved in G1/S phase of mitotic cell cycle	cytoplasm||nucleus	RNA polymerase II core promoter proximal region sequence-specific DNA binding||sequence-specific DNA binding RNA polymerase II transcription factor activity
CAL0003782	0	-1.00622	7504.97	3517.39	CAL0003782	CAL0003782	"CAL0003782 (alignment of 60bp with 100.00% identity) , Description: Beta subunit of fatty-acid synthase; multifunctional enzyme; fluconazole-induced; amphotericin B, caspofungin repressed; macrophage/pseudohyphal-induced; fungal-specific (no human or mur"	CTTGACTGCCAAACCATTTGAATTGACCAAAGAGTATTTCCAATCAGTTTATGATTTGAC		orf19.979	FAS1			"Beta subunit of fatty-acid synthase; multifunctional enzyme; fluconazole-induced; Hap43p-induced; amphotericin B, caspofungin repressed; macrophage/pseudohyphal-induced; fungal-specific (no human or murine homolog)"		GO:0004313, GO:0004314, GO:0004317, GO:0004318, GO:0016409, GO:0004319, GO:0004312	GO:0005835, GO:0005811, GO:0005739	GO:0006633, GO:0035690, GO:0055114		CAL0003782	orf19.979	orf19.979	FAS1	"Beta subunit of fatty-acid synthase; multifunctional enzyme; Hap43, fluconazole-induced; amphotericin B, caspofungin repressed; macrophage/pseudohyphal-induced; flow model and Spider biofilm repressed"	GO:0004317|GO:0035690|GO:0004313|GO:0004319|GO:0055114|GO:0004314|GO:0005835|GO:0016409|GO:0005811|GO:0004318|GO:0006633|GO:0005739|GO:0004312	cellular response to drug||fatty acid biosynthetic process||oxidation-reduction process	fatty acid synthase complex||lipid particle||mitochondrion	3-hydroxypalmitoyl-[acyl-carrier-protein] dehydratase activity||[acyl-carrier-protein] S-acetyltransferase activity||[acyl-carrier-protein] S-malonyltransferase activity||enoyl-[acyl-carrier-protein] reductase (NADH) activity||enoyl-[acyl-carrier-protein] reductase (NADPH, B-specific) activity||fatty acid synthase activity||palmitoyltransferase activity
CAL0005642	0	-1.01803	3139.87	1459.58	CAL0005642	CAL0005642	CAL0005642 (alignment of 60bp with 100.00% identity) , Description: Predicted membrane transporter, member of the monocarboxylate porter (MCP) family, major facilitator superfamily (MFS); shows colony morphology-related orf regulation by Ssn6p, Location:	ATTGTTGTTTGGATATGGGCAAGGTTCAGTGCTGTTGGTTGGAAATGGTGCAAATTCTAA	CAL0005642	orf19.1584		orf19.9157|IPF25774.1|IPF13121.2|Contig4-3005_0016|CA3161|orf6.5336|CaO19.9157|CaO19.1584|IPF13121.3|CAWG_04026	Ca21chr2_C_albicans_SC5314	Predicted membrane transporter, member of the monocarboxylate porter (MCP) family, major facilitator superfamily (MFS); shows colony morphology-related gene regulation by Ssn6p; late-stage biofilm-induced gene	GO:0015718|GO:0016020|GO:0008028|GO:0016021|GO:0055085	GO:0008028=monocarboxylic acid transmembrane transporter activity	GO:0016020=membrane|GO:0016021=integral to membrane	GO:0015718=monocarboxylic acid transport|GO:0055085=transmembrane transport	GO:0008028|GO:0015718|GO:0055085|GO:0016020|GO:0016021	CAL0005642	orf19.1584	orf19.1584		Predicted MFS membrane transporter; monocarboxylate porter family member; colony morphology-related gene regulation by Ssn6; flow model biofilm induced; Spider biofilm induced	GO:0016020|GO:0055085|GO:0016021|GO:0008028|GO:0015718	monocarboxylic acid transport||transmembrane transport	integral to membrane||membrane	monocarboxylic acid transmembrane transporter activity
CAL0001579	0	-1.02749	1379.79	637.21	CAL0001579	CAL0001579	CAL0001579 (alignment of 60bp with 100.00% identity) , Description: Protein with similarity to pirins; increased transcription is observed upon benomyl treatment, Location: 1221590..1222576 in Candida albicans Ca21chr1, Gene: orf19.2461 , :: Next best H	GTCCATTGGATGGTAATCTTGATAAAAGAGAAGCAACCAAGAAATCATATTTGGAATCCA		orf19.2461	PRN4			Protein with similarity to pirins; increased transcription is observed upon benomyl treatment		GO:0003674	GO:0005575	GO:0008150		CAL0001579	orf19.2461	orf19.2461	PRN4	Protein with similarity to pirins; induced by benomyl treatment; flow model biofilm repressed	GO:0003674|GO:0005575|GO:0008150	biological_process	cellular_component	molecular_function
CAL0001721	0	-1.03744	381.41	174.93	CAL0001721	CAL0001721	CAL0001721 (alignment of 60bp with 100.00% identity) , Description: Predicted ORF in Assemblies 19, 20 and 21, Location: Complement (1727666..1726263) in Candida albicans Ca21chr1, Gene: orf19.5065 , :: Next best Hit, CAL0004949 (alignment of 16bp with	GGGTTGTTCCTGGTAATTTCTGGAAAGAAAACTTCTCATTCTGTTGTTTCTGTTTCTAAT	CAL0001721	orf19.5065	ERD1	orf19.12531|IPF13488.2|IPF15606.2|Contig4-2050_0003|orf6.133|orf6.1522|CA0535|CaO19.5065|ERD1|IPF15606|CAWG_00628	Ca21chr1_C_albicans_SC5314	Ortholog(s) have role in protein glycosylation, protein retention in ER lumen and fungal-type vacuole membrane localization	GO:0003674|GO:0000329|GO:0006486|GO:0016021|GO:0006621	GO:0003674=molecular_function	GO:0000329=fungal-type vacuole membrane|GO:0016021=integral to membrane	GO:0006486=protein glycosylation|GO:0006621=protein retention in ER lumen	GO:0003674|GO:0003674|GO:0006486|GO:0006621|GO:0006486|GO:0006621|GO:0000329|GO:0016021|GO:0000329|GO:0016021	CAL0001721	orf19.5065	orf19.5065	ERD1	Putative membrane protein required for the retention of lumenal endoplasmic reticulum proteins; rat catheter biofilm induced	GO:0003674|GO:0006486|GO:0000329|GO:0016021|GO:0006621	protein glycosylation||protein retention in ER lumen	fungal-type vacuole membrane||integral to membrane	molecular_function
CAL0000041	0	-1.04263	2228.01	1018.19	CAL0000041	CAL0000041	CAL0000041 (alignment of 60bp with 100.00% identity) , Description: Predicted ORF in Assemblies 19, 20 and 21, Location: Complement (420268..418472) in Candida albicans Ca21chr3, Gene: orf19.1656 , :: Next best Hit, CAL0000530 (alignment of 14bp with 1	CCTGAGAAAAGACTCAGTGTTGCAGATGTGCCTAATGATTGGGTATGGAGTTCATTTTAA	CAL0000041	orf19.1656		orf19.9225|IPF25614.1|IPF13675.2|Contig4-2722_0003|CA0369|orf6.1219|CaO19.1656|CaO19.9225|IPF13675|CAWG_02519	Ca21chr3_C_albicans_SC5314	Hap43p-repressed gene	GO:0008150|GO:0005575|GO:0046872	GO:0046872=metal ion binding	GO:0005575=cellular_component	GO:0008150=biological_process	GO:0046872|GO:0046872|GO:0008150|GO:0008150|GO:0005575|GO:0005575	CAL0000041	orf19.1656	orf19.1656		Protein with a predicted FYVE/PHD zinc finger domain; Hap43-repressed; Spider biofilm induced	GO:0005575|GO:0046872|GO:0008150	biological_process	cellular_component	metal ion binding
CAL0004587	0	-1.09296	15408.6	6800.2	CAL0004587	CAL0004587	CAL0004587 (alignment of 60bp with 100.00% identity) , Description: Copper transporter of the plasma membrane; P1-type ATPase (CPx type); mediates Cu resistance; similar to proteins of Menkes and Wilson disease; copper-induced; Tbf1p-activated; suppresse	GCTGAAGATTTTGGTGTTGATGATAGTACCGAGAGTGAGCTTTCACCAAACGAAGTATAA	CAL0004587	orf19.4784	CRP1	orf19.12248|CRD1|IPF22517.1|IPF19962.1|orf6.1418|orf6.4894|CA2832|CaO19.4784|CAWG_00504	Ca21chr1_C_albicans_SC5314	Plasma membrane copper transporter; CPx P1-type ATPase; mediates Cu resistance; similar to proteins of Menkes and Wilson disease; copper-induced; Tbf1p-activated; suppresses Cu sensitivity of S. cerevisiae cup1 mutant; biofilm-induced	GO:0015691|GO:0006754|GO:0006878|GO:0005886|GO:0016020|GO:0005507|GO:0015673|GO:0016021|GO:0005524|GO:0006825|GO:0004008	GO:0005507=copper ion binding|GO:0005524=ATP binding|GO:0004008=copper-exporting ATPase activity	GO:0005886=plasma membrane|GO:0016020=membrane|GO:0016021=integral to membrane	GO:0015691=cadmium ion transport|GO:0006754=ATP biosynthetic process|GO:0006878=cellular copper ion homeostasis|GO:0015673=silver ion transport|GO:0006825=copper ion transport	GO:0004008|GO:0005507|GO:0005507|GO:0004008|GO:0004008|GO:0005524|GO:0015691|GO:0006825|GO:0015673|GO:0006878|GO:0006878|GO:0006754|GO:0016020|GO:0005886|GO:0016021|GO:0005886	CAL0004587	orf19.4784	orf19.4784	CRP1	Copper transporter; CPx P1-type ATPase; mediates Cu resistance; similar to Menkes and Wilson disease proteins; copper-induced; Tbf1-activated; suppresses Cu sensitivity of S. cerevisiae cup1 mutant; flow model biofilm induced	GO:0016020|GO:0004008|GO:0006878|GO:0015673|GO:0006825|GO:0005507|GO:0000166|GO:0016021|GO:0015691|GO:0005886	cadmium ion transport||cellular copper ion homeostasis||copper ion transport||silver ion transport	integral to membrane||membrane||plasma membrane	copper ion binding||copper-exporting ATPase activity||nucleotide binding
CAL0002200	0	-1.15321	600.86	254.33	CAL0002200	CAL0002200	CAL0002200 (alignment of 60bp with 100.00% identity) , Description: Predicted ORF in Assemblies 19, 20 and 21; repressed by nitric oxide, Location: 33810..34454 in Candida albicans Ca21chr7, Gene: orf19.7098 , :: Next best Hit, CAL0005797 (alignment of	AGTGCAGATATTCAAGGGGTTGTTGATGGTTTACAAAAGGATGGTAAAAGTCAAATGTCT	CAL0002200	orf19.7098	YKL070W	IPF556.1|Contig4-3106_0013|orf6.8455|CaJ7_0032|CaO19_7098|CA5601|CaO19.7098|CaJ7.0032|IPF556|CAWG_05381	Ca21chr7_C_albicans_SC5314	Putative protein of unknown function; Hap43p-repressed gene; repressed by nitric oxide	GO:0005739|GO:0010181|GO:0016491|GO:0055114	GO:0010181=FMN binding|GO:0016491=oxidoreductase activity	GO:0005739=mitochondrion	GO:0055114=oxidation-reduction process	GO:0016491|GO:0010181|GO:0055114|GO:0005739	CAL0002200	orf19.7098	orf19.7098		Putative protein of unknown function; Hap43-repressed; repressed by nitric oxide; Spider biofilm induced	GO:0010181|GO:0005739|GO:0055114|GO:0016491	oxidation-reduction process	mitochondrion	FMN binding||oxidoreductase activity
CAL0001310	0	-1.16976	374.24	156.6	CAL0001310	CAL0001310	CAL0001310 (alignment of 60bp with 100.00% identity) , Description: Putative zinc-finger transcription factor involved in zinc homeostasis; involved in negative regulation of biofilm matrix; similar to S. cerevisiae Zap1p; mutation affects filamentous gr	GGACAATCGTTTGATAAGAAAGGAGTATTTAATCGACACGTTTTAGAACATTCAGTTGAG	CAL0001310	orf19.3794	CSR1	orf19.11274|SUR1|ZAP1|IPF23443.1|IPF6909.2|Contig4-2569_0008|CA1524|orf6.3067|CaO19.3794|CaO19.11274|CAWG_03331	Ca21chr4_C_albicans_SC5314	Zinc-finger transcription factor involved in zinc homeostasis and in regulation of biofilm matrix; mutation affects filamentous growth; can suppress S. cerevisiae rok1 mutant inviability	GO:0000977|GO:0030447|GO:0033212|GO:0006357|GO:0000981|GO:1900231|GO:0006882|GO:0005634|GO:0036180|GO:0003677|GO:0034225|GO:0044011|GO:0045944|GO:0044182|GO:0036170|GO:0071216|GO:0008270|GO:0009267	GO:0000977=RNA polymerase II regulatory region sequence-specific DNA binding|GO:0000981=sequence-specific DNA binding RNA polymerase II transcription factor activity|GO:0003677=DNA binding|GO:0008270=zinc ion binding	GO:0005634=nucleus	GO:0030447=filamentous growth|GO:0033212=iron assimilation|GO:0006357=regulation of transcription from RNA polymerase II promoter|GO:1900231=regulation of single-species biofilm formation on inanimate substrate|GO:0006882=cellular zinc ion homeostasis|GO:0036180=filamentous growth of a population of unicellular organisms in response to biotic stimulus|GO:0034225=regulation of transcription from R…	GO:0003677|GO:0000981|GO:0000977|GO:0008270|GO:0003677|GO:0000981|GO:0000977|GO:0008270|GO:0033212|GO:0006357|GO:0006882|GO:0006882|GO:0034225|GO:0045944|GO:0030447|GO:0036180|GO:0044182|GO:1900231|GO:0009267|GO:0044011|GO:0044011|GO:1900231|GO:0036170|GO:0036180|GO:0071216|GO:0033212|GO:0006357|GO:0006882|GO:0006882|GO:0034225|GO:0045944|GO:0030447|GO:0036180|GO:0044182|GO:1900231|GO:0009267|GO:…	CAL0001310	orf19.3794	orf19.3794	CSR1	Transcription factor; role in zinc homeostasis and regulation of Spider biofilm matrix; mutation affects filamentous growth; can suppress S. cerevisiae rok1 mutant inviability; Spider biofilm induced; mutants for abnormal Spider biofilms	GO:0000981|GO:0003677|GO:0036170|GO:0009267|GO:0033212|GO:1900231|GO:0006357|GO:0008270|GO:0005634|GO:0034225|GO:0036180|GO:0006882|GO:0030447|GO:0071216|GO:0044011|GO:0000977|GO:0045944|GO:0044182	cellular response to biotic stimulus||cellular response to starvation||cellular zinc ion homeostasis||filamentous growth||filamentous growth of a population of unicellular organisms||filamentous growth of a population of unicellular organisms in response to biotic stimulus||filamentous growth of a population of unicellular organisms in response to starvation||iron assimilation||positive regulatio…	nucleus	DNA binding||RNA polymerase II regulatory region sequence-specific DNA binding||sequence-specific DNA binding RNA polymerase II transcription factor activity||zinc ion binding
CAL0005403	0	-1.18211	107.79	44.72	CAL0005403	CAL0005403	"CAL0005403 (alignment of 60bp with 100.00% identity) , Description: Secreted lipase, member of a lipase orf family whose members are expressed differentially in response to carbon source and during infection; may have a role in nutrition and/or in creati"	ACCTTAAGTGGATTAACTGGATTCATGGGGGGACTTTCTAAGTTCAAAAAGTCAGTTTAG	CAL0005403	orf19.4856	LIP3	orf19.12319|IPF22432.1|IPF7736.2|Contig4-2920_0010|orf6.7355|CA4731|CaO19.4856|CaO19.12319|CAWG_00442	Ca21chr1_C_albicans_SC5314	"Secreted lipase, member of a gene family whose members are expressed differentially in response to carbon source and during infection; may have a role in nutrition and/or in creating an acidic microenvironment; late-stage biofilm-induced"	GO:0016042|GO:0004806|GO:0005576|GO:0016298	GO:0004806=triglyceride lipase activity|GO:0016298=lipase activity	GO:0005576=extracellular region	GO:0016042=lipid catabolic process	GO:0016298|GO:0004806|GO:0016042|GO:0005576|GO:0005576	CAL0005403	orf19.4856	orf19.4856	LIP3	Secreted lipase; gene family member whose members are expressed differentially in response to carbon source and infection; possible role in nutrition and/or in creating an acidic microenvironment; flow model biofilm induced	GO:0016042|GO:0004806|GO:0016298|GO:0005576	lipid catabolic process	extracellular region	lipase activity||triglyceride lipase activity
CAL0005471	0	-1.25353	1454.17	574.17	CAL0005471	CAL0005471	CAL0005471 (alignment of 60bp with 100.00% identity) , Description: Protein similar to S. cerevisiae Zrt3p, which is a transporter of zinc ions; predicted Kex2p substrate, Location: 427404..429179 in Candida albicans Ca21chr2, Gene: orf19.1534 , :: Next	TGCCCGTTCACATCGTTCACATAAAATTGATCATCATCATCATGTAAATTCTCCATTATC	CAL0005471	orf19.1534	ZRT3	orf6.1064|orf19.9109|IPF15119.2|IPF19059.2|CA0200|orf6.838|CaO19.1534|ZRT3|IPF15119|CAWG_03985	Ca21chr2_C_albicans_SC5314	Protein similar to S. cerevisiae Zrt3p, which is a transporter of zinc ions; predicted Kex2p substrate; late-stage biofilm-induced gene; induced in oralpharyngeal candidasis	GO:0005385|GO:0000329|GO:0006882|GO:0006829|GO:0055085	GO:0005385=zinc ion transmembrane transporter activity	GO:0000329=fungal-type vacuole membrane	GO:0006882=cellular zinc ion homeostasis|GO:0006829=zinc ion transport|GO:0055085=transmembrane transport	GO:0005385|GO:0006882|GO:0006829|GO:0055085|GO:0000329	CAL0005471	orf19.1534	orf19.1534		Ortholog of S. cerevisiae Zrt3, vacuolar membrane zinc transporter; predicted Kex2 substrate; induced in oralpharyngeal candidasis; flow model biofilm induced; Spider biofilm induced	GO:0055085|GO:0000329|GO:0006882|GO:0005385|GO:0006829	cellular zinc ion homeostasis||transmembrane transport||zinc ion transport	fungal-type vacuole membrane	zinc ion transmembrane transporter activity
CAL0003755	0	-1.28815	2589.41	998.17	CAL0003755	CAL0003755	CAL0003755 (alignment of 60bp with 100.00% identity) , Description: Predicted ORF in Assemblies 19, 20 and 21, Location: Complement (250645..250043) in Candida albicans Ca21chr4, Gene: orf19.4665 , :: Next best Hit, CAL0001517 (alignment of 17bp with 1	GAACGTGAATGGGAGGAAGATGCTGATTTGATTGATATGATACAGAGTTTAGAATTAGAG	CAL0003755	orf19.4665		orf19.12135|IPF7404.1|IPF18428.2|Contig4-2819_0013|orf6.4071|orf6.4716|CA2247|CaO19.4665|IPF7404|CAWG_03660	Ca21chr4_C_albicans_SC5314	Ortholog of C. parapsilosis CDC317 : CPAR2_403940, Candida tenuis NRRL Y-1498 : CANTEDRAFT_116807, Debaryomyces hansenii CBS767 : DEHA2B02794g and Candida dubliniensis CD36 : CD36_41230	GO:0008150|GO:0003674|GO:0005575	GO:0003674=molecular_function	GO:0005575=cellular_component	GO:0008150=biological_process	GO:0003674|GO:0008150|GO:0005575	CAL0003755	orf19.4665	orf19.4665		Protein of unknown function; Spider biofilm induced	GO:0005575|GO:0003674|GO:0008150	biological_process	cellular_component	molecular_function
CAL0005050	0	-1.33805	1746.04	650.18	CAL0005050	CAL0005050	CAL0005050 (alignment of 60bp with 100.00% identity) , Description: Putative amino acid permease; fungal-specific (no human or murine homolog), Location: Complement (830588..828675) in Candida albicans Ca21chr3, Gene: orf19.2810 , :: Next best Hit, CAL0	CGCAGAAGAAAAAATCGTCATGGAAAGCAAACCGTGGTGGTATAGATTATATAAAACTTT	CAL0005050	orf19.2810	AAP1	orf19.10328|IPF24528.1|IPF9490.2|Contig4-1993_0003|orf6.4583|CA2619|CaO19.2810|GAP32|CaO19.10328|IPF9490|CAWG_02714	Ca21chr3_C_albicans_SC5314	Putative amino acid permease; fungal-specific (no human or murine homolog); possibly an essential gene, disruptants not obtained by UAU1 method	GO:0015171|GO:0016021|GO:0003333	GO:0015171=amino acid transmembrane transporter activity	GO:0016021=integral to membrane	GO:0003333=amino acid transmembrane transport	GO:0015171|GO:0003333|GO:0016021	CAL0005050	orf19.2810	orf19.2810	AAP1	Putative amino acid permease; fungal-specific; possibly essential, disruptants not obtained by UAU1 method; Spider biofilm induced	GO:0016020|GO:0055085|GO:0003333|GO:0015171	amino acid transmembrane transport||transmembrane transport	membrane	amino acid transmembrane transporter activity
CAL0002675	0	-1.62305	5217.87	1594.71	CAL0002675	CAL0002675	CAL0002675 (alignment of 60bp with 100.00% identity) , Description: Putative glycerophosphoinositol permease; fungal-specific (no human or murine homolog); transcription is repressed in response to alpha pheromone in SpiderM medium, Location: Complement	GAGAAGACAGCAGTTCTGTTGATGTTGATGTTGTTAAAGATACTGATTCAGCTGAAAAAA	CAL0002675	orf19.1978	GIT2	orf19.9534|IPF18978.2|IPF8692.2|orf6.2482|CA1138|CaO19.1978|IFN3|CAWG_04482	Ca21chr5_C_albicans_SC5314	Putative glycerophosphoinositol permease; fungal-specific (no human or murine homolog); transcription is repressed in response to alpha pheromone in SpiderM medium; Hap43p-repressed gene	GO:0016020|GO:0006817|GO:0005315|GO:0016021|GO:0055085	GO:0005315=inorganic phosphate transmembrane transporter activity	GO:0016020=membrane|GO:0016021=integral to membrane	GO:0006817=phosphate ion transport|GO:0055085=transmembrane transport	GO:0005315|GO:0006817|GO:0055085|GO:0016020|GO:0016021	CAL0002675	orf19.1978	orf19.1978	GIT2	Putative glycerophosphoinositol permease; fungal-specific; repressed by alpha pheromone in SpiderM medium; Hap43-repressed; Spider biofilm induced	GO:0016020|GO:0055085|GO:0006817|GO:0005315|GO:0016021	phosphate ion transport||transmembrane transport	integral to membrane||membrane	inorganic phosphate transmembrane transporter activity
CAL0002231	0	-2.29	9462.48	1822.81	CAL0002231	CAL0002231	CAL0002231 (alignment of 60bp with 100.00% identity) , Description: Cell surface protein, enriched at hyphal tips; also released extracellularly; binds to host complement regulators, integrin alphaMbeta2; mediates leukocyte adhesion; immunogenic in mouse	TATGCTTTGGATGTGTATGCATATGATGTGACAATTCCCGGCGAAGGGTGCAATGGAGAT	CAL0002231	orf19.3111	PRA1	orf19.10623|orf6.6934|FBP1|mp58|IPF8782.2|IPF14364.1|Contig4-2739_0001|CA4399|orf6.60|CaO19.3111|CAWG_03130	Ca21chr4_C_albicans_SC5314	Cell surface protein that sequesters zinc from host tissue; enriched at hyphal tips; released extracellularly; binds to host complement regulators; mediates leukocyte adhesion and migration; immunogenic in mouse; produced at ambient pH	GO:0005515|GO:0030985|GO:0000324|GO:0009986|GO:0032119|GO:0005576|GO:0030446|GO:0045916|GO:0042784|GO:0044406|GO:0005178|GO:0009277|GO:0001411|GO:0007159|GO:0008270|GO:0070051|GO:0052155	GO:0005515=protein binding|GO:0030985=high molecular weight kininogen binding|GO:0005178=integrin binding|GO:0008270=zinc ion binding|GO:0070051=fibrinogen binding	GO:0000324=fungal-type vacuole|GO:0009986=cell surface|GO:0005576=extracellular region|GO:0030446=hyphal cell wall|GO:0009277=fungal-type cell wall|GO:0001411=hyphal tip	GO:0032119=sequestering of zinc ion|GO:0045916=negative regulation of complement activation|GO:0042784=active evasion of host immune response via regulation of host complement system|GO:0044406=adhesion to host|GO:0007159=leukocyte cell-cell adhesion|GO:0052155=modulation by symbiont of host cell-mediated immune response	GO:0070051|GO:0070051|GO:0005178|GO:0005515|GO:0030985|GO:0008270|GO:0044406|GO:0052155|GO:0052155|GO:0045916|GO:0042784|GO:0007159|GO:0007159|GO:0044406|GO:0032119|GO:0030446|GO:0030446|GO:0030446|GO:0009986|GO:0009986|GO:0009986|GO:0009986|GO:0009986|GO:0000324|GO:0005576|GO:0009986|GO:0009277|GO:0030446|GO:0005576|GO:0001411|GO:0009986|GO:0009277|GO:0005576	CAL0002231	orf19.3111	orf19.3111	PRA1		Cell surface protein that sequesters zinc from host tissue; enriched at hyphal tips; released extracellularly; binds to host complement regulators; mediates leukocyte adhesion and migration; immunogenic in mouse; produced at ambient pH	GO:0042784|GO:0007159|GO:0052155|GO:0032119|GO:0030446|GO:0001411|GO:0045916|GO:0008237|GO:0005515|GO:0005178|GO:0008270|GO:0005576|GO:0070051|GO:0000324|GO:0009277|GO:0044406|GO:0009986|GO:0030985	active evasion of host immune response via regulation of host complement system||adhesion to host||leukocyte cell-cell adhesion||modulation by symbiont of host cell-mediated immune response||negative regulation of complement activation||sequestering of zinc ion	cell surface||extracellular region||fungal-type cell wall||fungal-type vacuole||hyphal cell wall||hyphal tip	fibrinogen binding||high molecular weight kininogen binding||integrin binding||metallopeptidase activity||protein binding||zinc ion binding
CAL0002233	0	-2.49399	5111.77	854.24	CAL0002233	CAL0002233	CAL0002233 (alignment of 60bp with 100.00% identity) , Description: Protein described as zinc transporter; hyphal- and macrophage-induced; alkaline upregulated by Rim101p; induced upon adherence to polystyrene, Location: Complement (1546802..1545396) in	GCCTTAGTAAGTTTGATTTTGGGAATGTTGCTCATGAGCTTATTGGGTAATTGGGCGTAA	CAL0002233	orf19.3112	ZRT1	orf19.10624|IPF24173.1|IPF14367.2|Contig4-2739_0003|CA4398|orf6.6933|CaO19.3112|CaO19.10624|CAWG_03131	Ca21chr4_C_albicans_SC5314	Putative zinc transporter, acts with Pra1p in sequestration of zinc from host tissues during infection; hyphal- and macrophage-induced; alkaline induced upon adherence to polystyrene; induced in oralpharyngeal candidasis	GO:0016020|GO:0032119|GO:0046873|GO:0055085|GO:0030001	GO:0046873=metal ion transmembrane transporter activity	GO:0016020=membrane	GO:0032119=sequestering of zinc ion|GO:0055085=transmembrane transport|GO:0030001=metal ion transport	GO:0046873|GO:0032119|GO:0055085|GO:0030001|GO:0016020	CAL0002233	orf19.3112	orf19.3112	ZRT1	Putative zinc transporter; acts with Pra1 in sequestration of zinc from host tissues during infection; hyphal, macrophage-induced; alkaline induced upon adherence to polystyrene; induced in oralpharyngeal candidasis; Spider biofilm induced	GO:0016020|GO:0055085|GO:0046873|GO:0030001|GO:0032119	metal ion transport||sequestering of zinc ion||transmembrane transport	membrane	metal ion transmembrane transporter activity

## Sheet: Hyphal
ProbeName	SC-30C	zcf32 delta_delta-30C	SC-30C	zcf32 delta_delta-30C	GeneName	SystematicName	Description	Sequence	Primary CGDID	ORF ID	Standard gene name (locus name)	Aliases	Chromosome	Description 1	GO_Avadis_	molecular_function	cellular_component	biological_process	GO	ProbeName	ORF ID	ID 2	Gene	Description	GO	Biological_process	cellular_component	molecular_function
CAL0002667	0	2.58246	6.89	38.85	CAL0002667	CAL0002667	CAL0002667 (alignment of 60bp with 100.00% identity) , Description: Secreted lipase, member of differentially expressed lipase orf family with possible roles in nutrition and acidic microenvironment; LIP5 and LIP8 expressed at all stages of mucosal and s	CCAAAAAGATCAAGTCAGTCCTGAAGGAATTAAAAAACTTGGATCAATTGAAATGAGGTG	CAL0002667	orf19.5179	LIP5	orf19.12646|LIP2-3|IPF22057.1|IPF5395.2|Contig4-1845_0002|orf6.6957|CaJ7_0322|CaO19_5179|CA4417|CaJ7.0322|CaO19.5179|CaO19.12646|CAWG_05629	Ca21chr7_C_albicans_SC5314	Cold?activated secreted lipase, differentially expressed lipase gene family member with possible roles in nutrition and acidic microenvironment; LIP5 and LIP8 expressed at all stages of mucosal and systemic infection; affects filamentation	GO:0016042|GO:0030447|GO:0004806|GO:0036170|GO:0071216|GO:0005576|GO:0036180|GO:0016298|GO:0009267	GO:0004806=triglyceride lipase activity|GO:0016298=lipase activity	GO:0005576=extracellular region	GO:0016042=lipid catabolic process|GO:0030447=filamentous growth|GO:0036170=filamentous growth of a population of unicellular organisms in response to starvation|GO:0071216=cellular response to biotic stimulus|GO:0036180=filamentous growth of a population of unicellular organisms in response to biotic stimulus|GO:0009267=cellular response to starvation	GO:0016298|GO:0016298|GO:0004806|GO:0016042|GO:0030447|GO:0009267|GO:0036180|GO:0036170|GO:0071216|GO:0005576|GO:0005576	CAL0002667	orf19.5179	orf19.5179	LIP5	Cold-activated secreted lipase, differentially expressed lipase gene family member with possible roles in nutrition and acidic microenvironment; LIP5 and LIP8 expressed at all stages of mucosal and systemic infection; affects filamentation	GO:0036180|GO:0016042|GO:0036170|GO:0009267|GO:0071216|GO:0030447|GO:0005576|GO:0016298|GO:0004806	cellular response to biotic stimulus||cellular response to starvation||filamentous growth||filamentous growth of a population of unicellular organisms in response to biotic stimulus||filamentous growth of a population of unicellular organisms in response to starvation||lipid catabolic process	extracellular region	lipase activity||triglyceride lipase activity
[truncated: 106 more rows]

## Sheet: Iron Homeostasis
ProbeName	Fold_SC-1-30C	Flag_SC-1-30C	Fold_SC-2-30C	Flag_SC-2-30C	GeomeanFold_SC-30C	Fold_zcf32 delta/delta -5-30C	Flag_zcf32 delta/delta -5-30C	Fold_zcf32 delta/delta - 22-30C	Flag_zcf32 delta/delta - 22-30C	GeomeanFold_zcf32 delta/delta-30C	P-value_Mutant-30	gProcesseSignal_SC-1-30C	gProcesseSignal_SC-2-30C	Average	gProcesseSignal_zcf32 delta/delta - 22-30C	gProcesseSignal_zcf32 delta/delta -5-30C	Average	GeneName	SystematicName	Description	Sequence	Primary CGDID	ORF ID	Standard gene name (locus name)	Aliases	Chromosome	Description 1	GO_Avadis_	molecular_function	cellular_component	biological_process	GO	ProbeName	ORF ID	ID 2	Gene	Description	GO	Biological_process	cellular_component	molecular_function
[truncated: 86 more rows]

[truncated: 14 more sheets: Cell wall, Oxidation, Cell cycle, Stress, Transcription factor, drug, Virulence, Mating, Adhesion, Heat shock, Metabolism, Apop, Respiration, Sheet1]
