# Supplementary material for: ZCF32, a fungus specific Zn(II)2 Cys6 transcription factor, is a repressor of the biofilm development in the human pathogen Candida albicans
Source: Sci Rep. 2016 Aug 8;6:31124. doi: 10.1038/srep31124 (PMC4976313; doi:10.1038/srep31124)
Supplement: Supplementary Dataset 3 [file srep31124-s4.xls]

## Sheet: TATAGC
Sequence Name	MatchPattern	MatchStartCoord	MatchStopCoord	Strand	UpstreamFeature	DownstreamFeature	DistToUpstream	DistToDownstream					Description
Ca21chr1_C_albicans_SC5314	1072671	1082677	orf19.4057	orf19.4056	8031	1972	2	TATAGC	1080701	1080706	W	Sequence	2kb Up stream of BRG1 (Orf19.4056)	Biofilm induced
								TATAGC	1081883	1081888	W	Sequence
Ca21chr1_C_albicans_SC5314	1148328	1149162	orf19.418	orf19.417	7	824	1	TATAGC	1148334	1148339	W	Sequence	820bp up	Ortholog(s) have metallochaperone activity, role in manganese ion transport and mitochondrion localization
Ca21chr1_C_albicans_SC5314	115880	117319	orf19.6038	orf19.6037	1410	26	1	TATAGC	117289	117294	W	Sequence	20bp up of ASM3 orf19.6037	Putative secreted acid sphingomyelin phosphodiesterase; possible Kex2 substrate; transcript increased in an azole-resistant strain that overexpresses MDR1; flow model biofilm induced; F-12/CO2 early biofilm induced
Ca21chr1_C_albicans_SC5314	1168963	1169251	tT(AGU)1	orf19.2495	109	176	1	TATAGC	1169071	1169076	W	Sequence	200bp up of GSL1	Beta-1,3-glucan synthase subunit; 10 predicted transmembrane regions; caspofungin induced; repressed by yeast-to-hypha transition; young biofilm repressed, induced by biofilm drug exposure; Bcr1-repressed in RPMI a/a biofilms
Ca21chr1_C_albicans_SC5314	1187647	1188230	orf19.2485	orf19.2484	508	72	1	TATAGC	1188154	1188159	W	Sequence	100bp up of orf19.2484	Has domain(s) with predicted peptidase activity and role in proteolysis
Ca21chr1_C_albicans_SC5314	1194235	1195220	orf19.2479	orf19.2478.1	819	163	1	TATAGC	1195053	1195058	W	Sequence	160bp up of orf19.1478.1	60S ribosomal protein L7; snoRNA snR39b encoded within the 2nd intron
Ca21chr1_C_albicans_SC5314	119444	119767	orf19.6037	orf19.6036	310	10	1	TATAGC	119753	119758	W	Sequence	10bp up of orf19.6036	Ortholog of S. cerevisiae Ric1 guanyl-nucleotide exchange factor; mutant is viable; rat catheter biofilm repressed
Ca21chr1_C_albicans_SC5314	1214903	1215460	orf19.2468	orf19.2467	132	422	1	TATAGC	1215034	1215039	W	Sequence	480bp up of orf19.2467	Protein with similarity to pirins; induced by benomyl and in response to alpha pheromone in SpiderM medium; transcript induced by Mnl1 in weak acid stress; rat catheter and Spider biofilm induced
Ca21chr1_C_albicans_SC5314	1229655	1231427	orf19.2459	orf19.2458	299	1470	1	TATAGC	1229953	1229958	W	Sequenc	1460bp up of orf19.2458	Protein of unknown function; flow model, rat catheter and Spider biofilm induced
Ca21chr1_C_albicans_SC5314	1340723	1344907	orf19.6280	orf19.6277	1397	2784	1	TATAGC	1342119	1342124	W	Sequence	2800BP UP OF orf 19.6277	Has domain(s) with predicted phosphatidylinositol binding activity and role in cell communication
Ca21chr1_C_albicans_SC5314	1408369	1409045	orf19.6254	orf19.6253	357	316	2	TATAGC	1408725	1408730	W	Sequence	320bp up of orf19.6253	Putative ribosomal protein; repressed upon phagocytosis by murine macrophage; Spider biofilm repressed
Ca21chr1_C_albicans_SC5314	1451824	1453414	orf19.6230	orf19.6229	1132	455	1	TATAGC	1452955	1452960	W	Sequence	360bp up of 19.6229	Catalase; resistance to oxidative stress, neutrophils, peroxide; role in virulence; regulated by iron, ciclopirox, fluconazole, carbon source, pH, Rim101, Ssn6, Hog1, Hap43, Sfu1, Sef1, farnesol, core stress response; Spider biofilm induced
Ca21chr1_C_albicans_SC5314	1457572	1459336	orf19.6225.1	orf19.6225	825	936	1	TATAGC	1458396	1458401	W	Sequence	1420bp up of orf19.6225	Putative cyclin-like protein; possible Pho85 cyclin; hyphal repressed; induced by Mnl1 under weak acid stress
Ca21chr1_C_albicans_SC5314	1544759	1545461	orf19.4448	orf19.4447	32	667	1	TATAGC	1544790	1544795	W	Sequence	400bp up of orf 19.4447	Putative inner mitochondrial membrane transporter; flucytosine induced; Spider biofilm repressed
Ca21chr1_C_albicans_SC5314	1614309	1615575	orf19.4423	snR42a	18	1245	1	TATAGC	1614326	1614331	W	Sequence	1000bp up of	H/ACA box small nucleolar RNA (snoRNA)
Ca21chr1_C_albicans_SC5314	1662501	1666502	orf19.2778	orf19.1227	1440	2558	1	TATAGC	1663940	1663945	W	Sequence	2540bp up of	Putative Zn(II)2Cys6 transcription factor
Ca21chr1_C_albicans_SC5314	172262	174465	orf19.6018	orf19.6017	1647	553	1	TATAGC	173908	173913	W	Sequence	540bp up	Protein of unknown function; Spider biofilm induced
Ca21chr1_C_albicans_SC5314	1766851	1767425	orf19.5081	orf19.5083	178	393	1	TATAGC	1767028	1767033	W	Sequence	400bp up of orf 19.5083	Member of the DRG family of GTP-binding proteins; involved in regulation of invasive filamentous growth
Ca21chr1_C_albicans_SC5314	1768533	1769082	orf19.5083	orf19.5085	383	163	1	TATAGC	1768915	1768920	W	Sequence	160bp up of orf19.5085	Ortholog(s) have nuclear localization sequence binding, protein transporter activity and role in mRNA export from nucleus, protein import into nucleus, regulation of mitosis, regulation of protein desumoylation
Ca21chr1_C_albicans_SC5314	1860376	1861318	orf19.391	orf19.392	434	505	1	TATAGC	1860809	1860814	W	Sequence	500bp up	Ortholog(s) have role in mitochondrial respiratory chain complex III assembly and integral to mitochondrial membrane localization
Ca21chr1_C_albicans_SC5314	1930728	1931410	orf19.4746	orf19.4747	365	314	1	TATAGC	1931092	1931097	W	Sequence	320bp up	Putative protoporphyrinogen oxidase; involved in heme biosynthesis; predicted Kex2p substrate; iron regulated transcript; Yfh1-induced; Hap43-repressed; rat catheter biofilm repressed
Ca21chr1_C_albicans_SC5314	1998859	1999577	orf19.4771	orf19.4772	218	497	1	TATAGC	1999076	1999081	W	Sequence	600bp up	Protein of unknown function; Spider biofilm induced
Ca21chr1_C_albicans_SC5314	2105883	2107089	snR31a	orf19.4820	170	1033	1	TATAGC	2106052	2106057	W	Sequence	1400bp up	Ortholog(s) have mitochondrion localization
Ca21chr1_C_albicans_SC5314	2168520	2169828	orf19.4857	orf19.4858	159	1146	1	TATAGC	2168678	2168683	W	Sequence	1200bp up	Protein similar to S. cerevisiae Vps41p, which is involved in vacuole organization and biogenesis; transposon mutation affects filamentous growth; regulated by Gcn4p; induced in response to amino acid starvation (3-aminotriazole treatment)
Ca21chr1_C_albicans_SC5314	2172715	2173071	orf19.4858	orf19.4861	143	210	1	TATAGC	2172857	2172862	W	Sequence	260bp up	Protein of unknown function; rat catheter biofilm repressed
Ca21chr1_C_albicans_SC5314	2237304	2239175	orf19.4885	orf19.4886	892	976	1	TATAGC	2238195	2238200	W	Sequence	980bp up	Putative adhesin-like protein; Hap43-repressed; rat catheter and Spider biofilm induced
Ca21chr1_C_albicans_SC5314	2269358	2271538	orf19.4898	orf19.4899	1248	929	1	TATAGC	2270605	2270610	W	Sequence	100bp up	Extracellular/plasma membrane-associated glucoamylase; expressed in rat oral infection; regulated by carbohydrates, pH, galactose; promotes biofilm matrix formation; flow model biofilm induced; Bcr1 repressed in RPMI a/a biofilms
Ca21chr1_C_albicans_SC5314	2302039	2304211	orf19.4910	orf19.4911	831	1338	1	TATAGC	2302869	2302874	W	Sequence	1380bp up	BED zinc finger protein; predicted DNA binding protein; Spider biofilm repressed
Ca21chr1_C_albicans_SC5314	2313796	2315246	orf19.985	orf19.986	756	691	1	TATAGC	2314551	2314556	W	Sequence	660bp up	L-threonine aldolase; complements glycine auxotrophy of S. cerevisiae shm1 shm2 gly1-1 triple mutant; macrophage/pseudohyphal-induced; the GLY1 locus has an RFLP and is triploid in strain SGY269; flow model biofilm induced
Ca21chr1_C_albicans_SC5314	2323509	2324071	orf19.992	orf19.993	311	248	1	TATAGC	2323819	2323824	W	Sequence	350bp up	Protein of unknown function; rat catheter biofilm repressed
Ca21chr1_C_albicans_SC5314	2326190	2327421	orf19.994	orf19.996	260	968	1	TATAGC	2326449	2326454	W	Sequenc	420bp up	Protein of unknown function; induced by Mnl1 under weak acid stress; flow model biofilm repressed
Ca21chr1_C_albicans_SC5314	2380618	2381549	orf19.2347	orf19.2346	539	389	2	TATAGC	2381156	2381161	W	Sequence	140bp up	Putative protein of unknown function, transcription is positively regulated by Tbf1p
Ca21chr1_C_albicans_SC5314	2405786	2406591	orf19.2331	orf19.2329.1	530	272	2	TATAGC	2406315	2406320	W	Sequence	240bp up	Ribosomal protein 17B; downregulated upon phagocytosis by murine macrophages; Hap43-induced; Spider biofilm repressed
Ca21chr1_C_albicans_SC5314	2433575	2434129	orf19.2311	orf19.2310.1	198	353	1	TATAGC	2433772	2433777	W	Sequence	160bp up	Ribosomal protein L29; induced upon germ tube formation; colony morphology-related gene regulation by Ssn6; intron in 5'-UTR; Spider biofilm repressed
Ca21chr1_C_albicans_SC5314	2447982	2448713	orf19.2304	orf19.2303	289	439	1	TATAGC	2448270	2448275	W	Sequence	360bp up	Protein lacking an ortholog in S. cerevisiae; transposon mutation affects filamentous growth; fluconazole-downregulated
Ca21chr1_C_albicans_SC5314	2471380	2472722	orf19.677	orf19.676	185	1154	1	TATAGC	2471564	2471569	W	Sequence	1160bp up	Microtubule-binding protein of the cortical microtubule; delays exit from mitosis when the spindle is abnormally oriented; Spider biofilm repressed
Ca21chr1_C_albicans_SC5314	2476236	2476812	orf19.675	orf19.674	137	436	1	TATAGC	2476372	2476377	W	Sequence	440bp up	Ortholog(s) have U6 snRNA binding, pre-mRNA binding activity and role in mRNA cis splicing, via spliceosome, spliceosomal snRNP assembly
Ca21chr1_C_albicans_SC5314	248453	248824	iota-1b	orf19.3311	167	201	1	TATAGC	248619	248624	W	Sequence	200bp up	Putative aldo/keto reductase; Mig1-regulated
Ca21chr1_C_albicans_SC5314	2559484	2561058	orf19.1150.1	orf19.1150	1021	550	1	TATAGC	2560504	2560509	W	Sequence	460bp up	GATA-like transcription factor; oral infection induced; mutant has reduced capacity to damage oral epithelial cells; regulated by Gcn2 and Gcn4; Spider biofilm induced
Ca21chr1_C_albicans_SC5314	2615883	2617073	orf19.5271	orf19.5270	132	1055	1	TATAGC	2616014	2616019	W	Sequence	1200bp up	Protein of unknown function; rat catheter biofilm induced
Ca21chr1_C_albicans_SC5314	2635022	2635461	orf19.5262	orf19.5260	80	356	1	TATAGC	2635101	2635106	W	Sequence	460bp up	Putative 26S proteasome subunit; transcript regulated by Mig1; caspofungin repressed; regulated by Gcn2 and Gcn4; gene used for strain identification by multilocus sequence typing
Ca21chr1_C_albicans_SC5314	2676384	2677580	orf19.5238	orf19.5237	931	262	1	TATAGC	2677314	2677319	W	Sequence	260bp up	Ortholog(s) have role in vacuolar acidification, vacuolar proton-transporting V-type ATPase complex assembly and endoplasmic reticulum membrane localization
Ca21chr1_C_albicans_SC5314	2690385	2690876	orf19.5230	orf19.5229	246	242	1	TATAGC	2690630	2690635	W	Sequence	260bp up	Ortholog(s) have 3'-5'-exoribonuclease activity, endoribonuclease activity, tRNA binding activity
Ca21chr1_C_albicans_SC5314	2727734	2729518	tW(CCA)1	orf19.3765	602	1179	1	TATAGC	2728335	2728340	W	Sequence	1160bp up	Plasma membrane protein involved in establishment of bud sites and linear direction of hyphal growth; filament induced, repressed by Rim101, Tup1; Hap43-induced; Spider biofilm induced
Ca21chr1_C_albicans_SC5314	2733701	2734269	orf19.3765	orf19.3764	492	73	1	TATAGC	2734192	2734197	W	Sequence	100bp up	Putative subunit of the TRAPP complex; involved in targeting of ER-to-Golgi transport vesicles; flow model biofilm induced
Ca21chr1_C_albicans_SC5314	2775822	2776743	orf19.6349	orf19.6348	43	875	1	TATAGC	2775864	2775869	W	Sequence	860bp up	Predicted cysteine proteinase domain; mutants are viable
Ca21chr1_C_albicans_SC5314	280831	282447	orf19.3330.3	orf19.3331	1255	358	1	TATAGC	282085	282090	W	Sequence		Putative ubiquinol-cytochrome-c reductase; induced upon adherence to polystyrene; flow model biofilm induced; Spider biofilm induced
Ca21chr1_C_albicans_SC5314	2810143	2812002	orf19.4921	orf19.4921.1	1393	463	1	TATAGC	2811535	2811540	W	Sequence	1.22KB UP	Protein of unknown function; Spider biofilm repressed
Ca21chr1_C_albicans_SC5314	2831500	2832088	snR70	orf19.4929	149	436	1	TATAGC	2831648	2831653	W	Sequence	440BP UP	Ortholog(s) have translation regulator activity and role in RNA metabolic process, aerobic respiration, mitochondrial respiratory chain complex IV biogenesis, positive regulation of mitochondrial translational initiation
Ca21chr1_C_albicans_SC5314	2839465	2839942	snR87	orf19.4931.1	208	266	1	TATAGC	2839672	2839677	W	Sequence	260BP UP	Ribosomal protein L14; promoter bound directly by Tbf1p; Hap43p-induced gene
Ca21chr1_C_albicans_SC5314	2854000	2855098	orf19.4936	orf19.4936.1	175	920	1	TATAGC	2854174	2854179	W	Sequence	920bp up	Putative adhesin-like protein; Spider biofilm induced
Ca21chr1_C_albicans_SC5314	2871706	2874277	orf19.4942	orf19.4943	1852	716	1	TATAGC	2873557	2873562	W	Sequence	720bp up	Mannose-1-phosphate guanyltransferase; Hap43, macrophage-repressed; stationary phase enriched protein; Spider biofilm induced; rat catheter biofilm repressed
Ca21chr1_C_albicans_SC5314	287631	288045	orf19.3332	orf19.3333	44	367	1	TATAGC	287674	287679	W	Sequence	370bp up	Ortholog(s) have poly(A) RNA binding activity, role in mRNA polyadenylation, poly(A)+ mRNA export from nucleus, regulation of mRNA stability and cytoplasm, nucleus localization
Ca21chr1_C_albicans_SC5314	2922383	2925548	orf19.4966	orf19.4967	2432	730	1	TATAGC	2924814	2924819	W	Sequence	720bp up	Putative cytochrome c oxidase assembly protein; Plc1-regulated; rat catheter biofilm induced
Ca21chr1_C_albicans_SC5314	2937572	2944793	orf19.4972	orf19.4975	1980	5238	2	TATAGC	2939551	2939556	W	Sequence	1260bp up	GPI-anchored hyphal cell wall protein; macrophage-induced; repressed by neutrophils; resistance to killing by neutrophils, azoles; regulated by Rfg1, Efg1, Nrg1, Tup1, Cyr1, Bcr1, Hap43; Spider and flow model biofilm induced
								TATAGC	2943491	2943496	W	Sequence
Ca21chr1_C_albicans_SC5314	2971639	2976355	orf19.4988	orf19.4991	1746	2967	1	TATAGC	2973384	2973389	W	Sequence	3kb up	Putative RNA-binding protein; Hap43p-repressed gene; protein induced during the mating process
Ca21chr1_C_albicans_SC5314	2979173	2981614	orf19.4991	orf19.4993	650	1788	2	TATAGC	2979822	2979827	W	Sequence	1.8kb up	Functional homolog of S. cerevisiae Sec18p, which acts in protein transport; conserved ATP binding site; not glycosylated
								TATAGC	2980884	2980889	W	Sequence	720bp up
Ca21chr1_C_albicans_SC5314	2996390	2997206	orf19.4998	orf19.5000	481	332	1	TATAGC	2996870	2996875	W	Sequence	320bp up	Putative cytochrome b2 precursor; induced in high iron; alkaline repressed; colony morphology-related gene regulation by Ssn6; Hap43-repressed; pider biofilm induced
Ca21chr1_C_albicans_SC5314	3003093	3003485	orf19.5003	orf19.5004	336	53	1	TATAGC	3003428	3003433	W	Sequence	60bp up	Putative DNA-dependent ATPase involved in DNA repair; induced under hydroxyurea treatment; plays an essential role during mitotic growth; mutants display aberrant cell and nuclear morphology
Ca21chr1_C_albicans_SC5314	3023537	3026139	orf19.5014	orf19.5015	1552	1047	1	TATAGC	3025088	3025093	W	Sequence	1.4kb up	Class V myosin; nonessential; sole class V myosin in C. albicans; required for WT actin cytoskeletal polarity, nuclear organization, migration, hyphal growth; conserved myosin ATPase/tail domains; Hap43-induced; flow model biofilm repressed
Ca21chr1_C_albicans_SC5314	3033600	3035260	orf19.5017	orf19.5019	372	1285	1	TATAGC	3033971	3033976	W	Sequence	1.28kb up	Ortholog of C. dubliniensis CD36 : Cd36_12800, C. parapsilosis CDC317 : CPAR2_203460, Candida tenuis NRRL Y-1498 : CANTEDRAFT_94106 and Debaryomyces hansenii CBS767 : DEHA2C13948g
Ca21chr1_C_albicans_SC5314	3057053	3061121	orf19.5026	tA(AGC)7	417	3648	1	TATAGC	3057469	3057474	W	Sequence	120bp up	Adhesin-like protein; involved in cell wall maintenance, redundant with Sun41; possibly secreted; macrophage-repressed; repressed by Rim101, Cyr1, Ras1; Spider biofilm induced
Ca21chr1_C_albicans_SC5314	3083073	3083828	orf19.7205	orf19.7206	31	721	2	TATAGC	3083103	3083108	W	Sequence	680bp up	Putative protein phosphatase of the PTP family (tyrosine-specific), similar to S. cerevisiae Oca6p; mutant shows virulence defect
								TATAGC	3083587	3083592	W	Sequence	200bp up
Ca21chr1_C_albicans_SC5314	3088944	3089335	orf19.7208	orf19.7209	207	181	1	TATAGC	3089150	3089155	W	Sequence	220bp up	Putative Rho GDP dissociation inhibitor; induced by nitric oxide independent of Yhb1p
Ca21chr1_C_albicans_SC5314	3109062	3113805	orf19.7218	orf19.7219	3179	1561	1	TATAGC	3112240	3112245	W	Sequence	1.56kb up	High-affinity iron permease; required for mouse virulence, low-iron growth; iron, amphotericin B, caspofungin, ciclopirox, Hog1p, Sef1p, Sfu1p, and Hap43p regulated; complements S. cerevisiae ftr1 iron transport; Hap43p-repressed
Ca21chr1_C_albicans_SC5314	3120327	3121138	orf19.7222	orf19.7223	635	173	1	TATAGC	3120961	3120966	W	Sequence	140bp up	Ortholog(s) have protein-lysine N-methyltransferase activity, role in peptidyl-lysine monomethylation and cytosol, nucleus localization
Ca21chr1_C_albicans_SC5314	31544	31841	orf19.6086	orf19.6085	72	222	1	TATAGC	31615	31620	W	Sequence	220bp up	Ribosomal protein; transposon mutation affects filamentous growth; repressed upon phagocytosis by murine macrophages; Hap43-induced; Spider biofilm repressed
Ca21chr1_C_albicans_SC5314	327444	331371	orf19.3352	orf19.3353	2723	1201	1	TATAGC	330166	330171	W	Sequence	1.2kb up	Protein similar to a mitochondrial complex I intermediate-associated protein; fluconazole-repressed; Spider biofilm induced; rat catheter biofilm repressed
Ca21chr1_C_albicans_SC5314	332056	332738	orf19.3353	orf19.3354	452	227	2	TATAGC	332507	332512	W	Sequence	220bp up	Predicted ribosomal protein S4, component of the small ribosomal subunit; has paralog RPS41
								TATAGC	332549	332554	W	Sequence	180bp up
Ca21chr1_C_albicans_SC5314	354296	357095	tA(AGC)3	orf19.4551	430	2366	2	TATAGC	354725	354730	W	Sequence	200bp up	Putative chromatin-remodeling enzyme complex protein; mutation confers hypersensitivity to toxic ergosterol analog, and to amphotericin B; rat catheter biofilm induced
								TATAGC	356950	356955	W	Sequence	10bp up
Ca21chr1_C_albicans_SC5314	359484	361045	orf19.4551	orf19.4550	508	1050	1	TATAGC	359991	359996	W	Sequence	1040bp up	Predicted MFS membrane transporter, member of the drug:proton antiporter (12 spanner) (DHA1) family; flow model biofilm induced
Ca21chr1_C_albicans_SC5314	369825	372241	orf19.4546	orf19.4545	1933	480	1	TATAGC	371757	371762	W	Sequence	440bp up	Putative component of the SBF transcription complex involved in G1/S cell-cycle progression; periodic mRNA expression, peak at cell-cycle G1/S phase; predicted, conserved MBF binding sites upstream of G1/S-regulated genes
Ca21chr1_C_albicans_SC5314	392781	393311	orf19.4533	orf19.4532	273	254	1	TATAGC	393053	393058	W	Sequence	260bp up	Protein of unknown function; present in exponential and stationary growth phase yeast cultures
Ca21chr1_C_albicans_SC5314	423871	426008	orf19.3663	orf19.3663.1	1081	1053	1	TATAGC	424951	424956	W	Sequence	1040bp up	Predicted plasma membrane protein; gene has intron
Ca21chr1_C_albicans_SC5314	467675	469143	orf19.3680	orf19.3681	239	1226	1	TATAGC	467913	467918	W	Sequence	1.22KB UP	Ortholog(s) have Ran guanyl-nucleotide exchange factor activity, protein transporter activity
Ca21chr1_C_albicans_SC5314	4721	8596	orf19.6114	orf19.6113	342	3530	2	TATAGC	5062	5067	W	Sequence	840bp up	Component of the Translocase of the Inner Mitochondrial membrane (TIM23 complex); for protein import into mitochondria; Hap43, ketoconazole-repressed; Spider biofilm repressed
								TATAGC	8436	8441	W	Sequence	320bp up
Ca21chr1_C_albicans_SC5314	520641	521341	orf19.2934	orf19.2935	163	534	1	TATAGC	520803	520808	W	Sequence	530bp up	Ribosomal protein L10; intron in 5'-UTR; downregulated upon phagocytosis by murine macrophage; transcription regulated by yeast-hypha switch; Spider biofilm repressed
Ca21chr1_C_albicans_SC5314	568696	574279	orf19.2961	orf19.2962	2860	2720	2	TATAGC	571555	571560	W	Sequence	1.79kb up	Protein of unknown function; Spider biofilm induced
								TATAGC	572485	572490	W	Sequence
Ca21chr1_C_albicans_SC5314	57076	59349	orf19.6071	orf19.6070	1016	1254	1	TATAGC	58091	58096	W	Sequence	1.25kb up	Putative sodium transporter; induced by ciclopirox olamine; alkaline induced by Rim101; repressed by high-level peroxide stress; induced in oral candidiasis clinical isolates; possibly essential gene; rat catheter and Spider biofilm induced
Ca21chr1_C_albicans_SC5314	595525	598074	orf19.2971	orf19.2972	651	1895	1	TATAGC	596175	596180	W	Sequence	1.9kb up	High affinity cyclic nucleotide phosphodiesterase; moderates signaling by cAMP; required for virulence, switching, cell wall, hyphal, not pseudohyphal growth; expressed shortly after hyphal induction; rat catheter and Spider biofilm induced
Ca21chr1_C_albicans_SC5314	619707	620164	orf19.2988	orf19.2989	430	24	1	TATAGC	620136	620141	W	Sequence	100bp up	Ortholog(s) have glyoxylate reductase activity, role in glyoxylate catabolic process and cytosol, extracellular region, mitochondrion, nucleus localization
Ca21chr1_C_albicans_SC5314	631682	632141	orf19.2994	orf19.2994.1	261	195	1	TATAGC	631942	631947	W	Sequence	200bp up	Putative 40S ribosomal subunit; macrophage/pseudohyphal-induced after 16 h; Spider biofilm repressed
Ca21chr1_C_albicans_SC5314	649615	650128	orf19.3003	orf19.3003.1	255	255	1	TATAGC	649869	649874	W	Sequence	240bp up	Ortholog of S. cerevisiae ribosomal subunit, Rpl6B; transposon mutation affects filamentous growth; translation-related genes are downregulated upon phagocytosis by murine macrophage; Hap43-induced; Spider biofilm repressed
Ca21chr1_C_albicans_SC5314	712199	713037	orf19.3038	orf19.3040	636	199	1	TATAGC	712834	712839	W	Sequenc	200bp up	Putative acyl-coenzymeA:ethanol O-acyltransferase; regulated by Sef1, Sfu1, and Hap43; induced by alpha pheromone in SpiderM medium; Spider biofilm induced; promoter bound by Ndt80
Ca21chr1_C_albicans_SC5314	759715	761490	orf19.3065	orf19.3066	1402	370	1	TATAGC	761116	761121	W	Sequence	1.38kb up	Endo-1,3-beta-glucanase; ortholog of S. cerevisiae Dse4 needed for cell separation; caspofungin, fluconazole repressed; repressed by alpha pheromone in SpiderM medium; flow model biofilm induced; rat catheter biofilm repressed
a21chr1_C_albicans_SC5314	8909	10717	orf19.6113	orf19.6112	596	1209	2	TATAGC	9504	9509	W	Sequence	1.22KB UP	Putative transcription factor; Med2 mediator domain; activates transcription in 1-hybrid assay in S. cerevisiae; repressed by Efg1; member of a family of telomere-proximal genes; Tbf1-induced
								TATAGC	9937	9942	W	Sequence	800bp up
Ca21chr1_C_albicans_SC5314	948646	949399	orf19.6853	orf19.6854	392	358	1	TATAGC	949037	949042	W	Sequence	400bp up	ATP synthase alpha subunit; antigenic in human/mouse; at hyphal surface; ciclopirox, ketoconazole, flucytosine induced; Efg1, caspofungin repressed; may be essential; sumoylation target; stationary phase-enriched; Spider biofilm repressed
Ca21chr2_C_albicans_SC5314	100723	101402	orf19.2065	orf19.2064	425	251	1	TATAGC	101147	101152	W	Sequence	1.26kb up	Putative transcription factor with zinc finger DNA-binding motif
Ca21chr2_C_albicans_SC5314	1079144	1083887	orf19.3554	orf19.3555	4449	291	1	TATAGC	1083592	1083597	W	Sequence	320bp up	Putative SH3-domain-containing protein; predicted role in bud-site selection; Spider biofilm induced
Ca21chr2_C_albicans_SC5314	1086294	1086747	orf19.3555	orf19.3556	367	83	1	TATAGC	1086660	1086665	W	Sequence	880bp up	Transportin or cytosolic karyopherin beta; Spider biofilm induced
Ca21chr2_C_albicans_SC5314	1104198	1106692	orf19.3568	orf19.3569	2423	68	1	TATAGC	1106620	1106625	W	Sequence	75bp up	Protein of unknown function; S. cerevisiae YLR407W mutants have abnormal budding; constitutive expression independent of MTL or white-opaque status; Spider biofilm induced
Ca21chr2_C_albicans_SC5314	1142394	1143298	orf19.6873	orf19.6873.1	866	35	1	TATAGC	1143259	1143264	W	Sequence	30bp up	Zn-ribbon protein; required for synthesis of diphthamide on translation factor eEF2; involved in modification of wobble nucleosides in tRNAs; rat catheter and Spider biofilm induced
Ca21chr2_C_albicans_SC5314	1151922	1152670	orf19.6874	orf19.6875	703	42	1	TATAGC	1152624	1152629	W	Sequence	40bp up	Putative role in vacuolar sorting; downregulated in biofilm; induced upon adherence to polystyrene
Ca21chr2_C_albicans_SC5314	1187215	1189318	orf19.6893	orf19.5204	349	1751	1	TATAGC	1187563	1187568	W	Sequence	1.76bp up	Ortholog(s) have role in cellular response to methylmercury and cytoplasm, nucleus localization
Ca21chr2_C_albicans_SC5314	119589	119824	orf19.2057	orf19.2055	105	127	1	TATAGC	119693	119698	W	Sequence	170bp up	Putative nuclear protein localization factor; Hap43-induced; Spider biofilm repressed
Ca21chr2_C_albicans_SC5314	1222610	1223377	orf19.4121	orf19.4120	581	183	1	TATAGC	1223190	1223195	W	Sequence	190bp up	Putative bud formation and morphogenesis protein; mutation confers hypersensitivity to 5-fluorocytosine (5-FC), 5-fluorouracil (5-FU); macrophage-induced; Spider biofilm induced
Ca21chr2_C_albicans_SC5314	1248422	1248732	orf19.4109	orf19.4107	41	266	1	TATAGC	1248462	1248467	W	Sequence	280bp up	Exopolyphosphatase, hydrolyzes inorganic polyphosphate (poly P) into Pi residues; Spider biofilm repressed
Ca21chr2_C_albicans_SC5314	1261786	1262981	orf19.5479	orf19.5480	257	935	1	TATAGC	1262042	1262047	W	Sequence	1040bp up	Putative threonine dehydratase; regulated by Gcn4 and Gcn2; induced by amino acid starvation (3-AT); protein present in yeast exponential and stationary phase cultures; early-stage flow model biofilm induced
Ca21chr2_C_albicans_SC5314	128756	130097	orf19.2050	orf19.2049	375	963	1	TATAGC	129130	129135	W	Sequence	1kb up	Plasma membrane-associated protein; heterozygous null mutant displays sensitivity to virgineone; Spider biofilm induced
Ca21chr2_C_albicans_SC5314	1430414	1431741	orf19.2251	orf19.2252	1198	126	1	TATAGC	1431611	1431616	W	Sequence	140bp up	Protein of unknown function; rat catheter biofilm repressed
Ca21chr2_C_albicans_SC5314	1484490	1484708	orf19.2285	orf19.2286	123	92	1	TATAGC	1484612	1484617	W	Sequence	100bp up	Putative deoxyhypusine hydroxylase; ketoconazole-induced; protein level decreases in stationary phase cultures; required for biofilm formation; Spider biofilm repressed
Ca21chr2_C_albicans_SC5314	1488414	1488789	orf19.2288	orf19.2289	370	2	1	TATAGC	1488783	1488788	W	Sequence	7bp up	Protein with Myo5p-dependent localization to cortical actin patches at hyphal tip; mutation confers hypersensitivity to cytochalasin D; Spider biofilm repressed
Ca21chr2_C_albicans_SC5314	1513477	1514711	orf19.1891	orf19.1890	582	649	1	TATAGC	1514058	1514063	W	Sequence	590bp up	Ortholog(s) have role in medium-chain fatty acid biosynthetic process
Ca21chr2_C_albicans_SC5314	1528273	1528521	orf19.1883	orf19.1881	12	233	1	TATAGC	1528284	1528289	W	Sequence	230bp up	Lysophospholipid acyltransferase, involved in phospholipid remodeling; role in glycerophospholipid biosynthesis; rat catheter biofilm repressed
Ca21chr2_C_albicans_SC5314	1530331	153104	orf19.1881	orf19.1880	716	697	1	TATAGC	1530346	1530351	W	Sequence	700bp up	Putative ferrochelatase involved in heme biosynthesis; transcript not regulated by iron levels and not affected by a yfh1 null mutation; Spider biofilm repressed
Ca21chr2_C_albicans_SC5314	1544826	1546129	orf19.1871	orf19.1868	397	903	2	TATAGC	1545222	1545227	W	Sequence	900bp up	Putative ribonucleoside diphosphate reductase;colony morphology-related gene regulation by Ssn6; transcript regulated by tyrosol and cell density; Hap43-repressed; Spider biofilm induced
								TATAGC	1545447	1545452	W	Sequence
Ca21chr2_C_albicans_SC5314	1556976	1558355	orf19.1862	orf19.1861	265	1111	1	TATAGC	1557240	1557245	W	Sequence	1.12kb up	BAR domain-containing protein, forms heterodimer with Rvs162p that binds liposomes in vitro; flow model biofilm induced
Ca21chr2_C_albicans_SC5314	1567635	1568308	orf19.2215	orf19.2214	165	505	1	TATAGC	1567799	1567804	W	Sequence	500bp up	Ortholog(s) have structural constituent of ribosome activity and mitochondrial large ribosomal subunit localization
Ca21chr2_C_albicans_SC5314	1571155	1571395	orf19.2212	orf19.2211	17	220	1	TATAGC	1571171	1571176	W	Sequence	220bp up	Ortholog of C. dubliniensis CD36 : Cd36_21990, C. parapsilosis CDC317 : CPAR2_103660, Debaryomyces hansenii CBS767 : DEHA2F19756g and Pichia stipitis Pignal : PICST_61375
Ca21chr2_C_albicans_SC5314	1594359	1595729	orf19.2199	orf19.2198	13	1354	1	TATAGC	1594371	1594376	W	Sequence	1.36kb up	Protein involved in heme uptake; putative FAD transporter, similar to S. cerevisiae Flc3p
Ca21chr2_C_albicans_SC5314	1605716	1608434	orf19.2193	orf19.2192	71	2644	2	TATAGC	1605786	1605791	W	Sequence	320bp up	Putative NAD-specific glutamate dehydrogenase; fungal-specific; transcript regulated by Nrg1, Mig1, Tup1, and Gcn4; stationary phase enriched protein; flow model biofilm induced; Spider biofilm induced
								TATAGC	1608099	1608104	W	Sequence
Ca21chr2_C_albicans_SC5314	1696852	1699323	orf19.1433.1	orf19.3639	992	1476	1	TATAGC	1697843	1697848	W	Sequence	1.48kb up	Ortholog(s) have alkylbase DNA N-glycosylase activity and role in DNA dealkylation involved in DNA repair, base-excision repair, AP site formation
Ca21chr2_C_albicans_SC5314	1792525	1793411	orf19.3589	orf19.3586	137	746	1	TATAGC	1792661	1792666	W	Sequence	750bp up	Ortholog(s) have role in fungal-type cell wall organization, vesicle-mediated transport and integral to endoplasmic reticulum membrane localization
Ca21chr2_C_albicans_SC5314	1801744	1807303	orf19.220	orf19.218	3363	2193	2	TATAGC	1805106	1805111	W	Sequence	2.2kb up	Protein similar to S. cerevisiae Bud20p, which affects bud site selection; transposon mutation affects filamentous growth
								TATAGC	1805402	1805407	W	Sequence	1.9kb up
Ca21chr2_C_albicans_SC5314	1807646	1809206	orf19.218	orf19.217	1436	121	1	TATAGC	1809081	1809086	W	Sequence	240bp up	Ortholog(s) have sequence-specific DNA binding activity
Ca21chr2_C_albicans_SC5314	1810347	1812609	orf19.217	orf19.216.1	1386	873	1	TATAGC	1811732	1811737	W	Sequence	880bp up	Ortholog of C. parapsilosis CDC317 : CPAR2_806510, Candida tenuis NRRL Y-1498 : CANTEDRAFT_109089, Debaryomyces hansenii CBS767 : DEHA2B13508g and Pichia stipitis Pignal : PICST_59544
Ca21chr2_C_albicans_SC5314	1840233	1842961	orf19.204	orf19.203	1901	824	1	TATAGC	1842133	1842138	W	Sequence	830bp up	Putative SIN3-binding protein 3 homolog; caspofungin induced; macrophage/pseudohyphal-repressed; rat catheter biofilm induced
Ca21chr2_C_albicans_SC5314	1918429	1919280	orf19.1599	orf19.1600	787	61	1	TATAGC	1919215	1919220	W	Sequence	60bp up	Ortholog of C. dubliniensis CD36 : Cd36_23530, C. parapsilosis CDC317 : CPAR2_406140, Candida tenuis NRRL Y-1498 : CANTEDRAFT_116829 and Debaryomyces hansenii CBS767 : DEHA2B01826g
Ca21chr2_C_albicans_SC5314	1947861	1951310	orf19.1402	orf19.1401	634	2812	2	TATAGC	1948494	1948499	W	Sequence	2.82bp up	GPI-anchored cell wall adhesin; Efg1-regulated; mutant suppresses cell adhesion, filamentation, invasive growth defects of S. cerevisiae flo8 or flo11 mutant; biofilm induced; required for biofilm formation; Bcr1-repressed in a/a biofilms
								TATAGC	1949043	1949048	W	Sequence	2.26kb up
Ca21chr2_C_albicans_SC5314	1958645	1960783	orf19.1397	orf19.1396	1398	737	1	TATAGC	1960042	1960047	W	Sequence	740bp up	Ortholog(s) have ARF GTPase activator activity, role in ER to Golgi vesicle-mediated transport, intra-Golgi vesicle-mediated transport and Golgi apparatus, clathrin-coated vesicle localization
Ca21chr2_C_albicans_SC5314	1971769	1972501	orf19.1391	orf19.1390	186	543	1	TATAGC	1971954	1971959	W	Sequence	550bp up	Phosphomannose isomerase; cell wall biosynthesis enzyme; drug target; functional homolog of S. cerevisiae, E. coli phosphomannose isomerase; Gcn4-regulated; induced on adherence to polystyrene, phagocytosis; 3-AT, Spider biofilm repressed
Ca21chr2_C_albicans_SC5314	1975205	1977754	orf19.1389	orf19.1388	183	2363	1	TATAGC	1975387	1975392	W	Sequence	2.36bp up	Putative 66S pre-ribosomal particle component; Hap43-induced; F-12/CO2 early biofilm induced
Ca21chr2_C_albicans_SC5314	2004476	2009388	orf19.1369	orf19.1368	1271	3638	2	TATAGC	2005746	2005751	W	Sequence	2.46bp up	Protein of unknown function; flow model biofilm induced; Spider biofilm induced
								TATAGC	2006828	2006833	W	Sequence
Ca21chr2_C_albicans_SC5314	2021602	2024186	orf19.1363	orf19.1362	905	1676	2	TATAGC	2022506	2022511	W	Sequence	2.68bp up	Putative dihydrouridine synthase; Hap43-induced gene; rat catheter biofilm induced; Spider biofilm induced
								TATAGC	2023756	2023761	W	Sequence
Ca21chr2_C_albicans_SC5314	203089	204928	orf19.2003	orf19.2002	1240	596	2	TATAGC	204328	204333	W	Sequence	600bp up	Ortholog(s) have structural constituent of nuclear pore activity and role in nuclear pore organization, poly(A)+ mRNA export from nucleus, protein import into nucleus, ribosomal large subunit export from nucleus
								TATAGC	204706	204711	W	Sequence	220bp up
Ca21chr2_C_albicans_SC5314	2032273	2034841	orf19.1358	orf19.1357	247	2318	1	TATAGC	2032519	2032524	W	Sequence	2.32kb up	High affinity, high capacity, hypoxanthine-adenine-guanine-cytosine/H+ symporter; similar to S. cerevisiae Fcy2; mutation confers resistance to 5-fluorocytosine (5-FC); flow model biofilm induced
Ca21chr2_C_albicans_SC5314	2080228	2081248	orf19.1768	orf19.1767	114	903	1	TATAGC	2080341	2080346	W	Sequence	900bp up	Ortholog(s) have protein complex scaffold, ubiquitin-specific protease activity, role in histone H3-K4 methylation, histone H3-K79 methylation, histone deubiquitination and DUBm complex, SAGA complex, SLIK (SAGA-like) complex localization
Ca21chr2_C_albicans_SC5314	2085696	2088809	orf19.1766	orf19.1765	879	2231	6	TATAGC	2086574	2086579	W	Sequence	1.7kb up	Secreted protein; fluconazole-induced
								TATAGC	2086716	2086721	W	Sequence	1680bp up
								TATAGC	2087116	2087121	W	Sequence	1560bp up
								TATAGC	2087139	2087144	W	Sequence	1040bp up
								TATAGC	2087245	2087250	W	Sequence
								TATAGC	2087773	2087778	W	Sequence
Ca21chr2_C_albicans_SC5314	2100587	2102913	orf19.1759	orf19.1757	198	9334	1	TATAGC	2102575	2102580	W	Sequence	360bp up	Putative C2H2 transcription factor; expression upregulated in clinical isolates from HIV+ patients with oral candidiasis; Spider biofilm induced
Ca21chr2_C_albicans_SC5314	2119292	2120961	orf19.1751	orf19.1750	739	927	1	TATAGC	2120030	2120035	W	Sequence	930bp up	Protein similar to mammalian SR-like RNA splicing factor; involved in filamentous growth and virulence; gene has intron; Spider biofilm repressed
Ca21chr2_C_albicans_SC5314	21206	21540	orf19.2119	orf19.2117	162	169	1	TATAGC	21367	21372	W	Sequence	160bp up	Putative mitochondrial carrier protein; Hap43-repressed; rat catheter biofilm induced
Ca21chr2_C_albicans_SC5314	2129145	2129403	orf19.1746	orf19.1745	121	134	1	TATAGC	2129265	2129270	W	Sequence	1.9kb up	Putative uroporphyrinogen III synthase; induced in high iron or elevated CO2; alkaline, Hap43-repressed
Ca21chr2_C_albicans_SC5314	2189792	2189960	orf19.5340	orf19.5341	52	113	1	TATAGC	2189843	2189848	W	Sequence	120bp up	Predicted ribosomal protein, component of the small ribosomal subunit; repressed upon phagocytosis by murine macrophage; positively regulated by Tbf1; mutant is defective in filamentous growth and sensitive to osmotic stress
Ca21chr2_C_albicans_SC5314	2221050	2221315	orf19.5365	orf19.5365.1	113	149	1	TATAGC	2221162	2221167	W	Sequence	160bp up	Ortholog of C. parapsilosis CDC317 : CPAR2_407710, C. dubliniensis CD36 : Cd36_24540, Candida tenuis NRRL Y-1498 : CANTEDRAFT_116924 and Lodderomyces elongisporus NRLL YB-4239 : LELG_02895
Ca21chr2_C_albicans_SC5314	239104	241142	orf19.1441	orf19.1442	1415	620	1	TATAGC	240518	240523	W	Sequence	2.375bp up	Phospholipase B; Hog1-induced; regulated by Ssn6; putative GPI-anchor; repressed during cell wall regeneration; clade-associated gene expression; Hap43-induced; rat catheter and Spider biofilm repressed
Ca21chr2_C_albicans_SC5314	279473	280250	orf19.1462	orf19.1464	320	454	1	TATAGC	279792	279797	W	Sequence	460bp up	Putative beta-mannosyltransferase involved in beta-1,2-mannosylation of phospholipomannan; 9-member family includes Bmt1, Bmt2, Bmt3, and Bmtp with roles in mannosylation of cell wall phosphopeptidomannan; Spider biofilm induced
Ca21chr2_C_albicans_SC5314	28399	28565	orf19.2112	orf19.2111.2	27	136	1	TATAGC	28425	28430	W	Sequence	130bp up	60S ribosomal ribosomal protein subunit; genes encoding cytoplasmic ribosomal subunits, translation factors, tRNA synthetases are downregulated upon phagocytosis by murine macrophage
Ca21chr2_C_albicans_SC5314	288229	289904	orf19.1470	orf19.1471	602	1070	1	TATAGC	288830	288835	W	Sequence	1080bp up	Putative cytochrome c oxidase subunit IV; Mig1-regulated; macrophage/pseudohyphal-induced gene; macrophage-induced protein; repressed by nitric oxide; 5'-UTR intron; Hap43-repressed
Ca21chr2_C_albicans_SC5314	346607	350730	orf19.1497	orf19.1499	1128	2992	1	TATAGC	347734	347739	W	Sequence	2960bp up	Putative zinc-finger transcription factor, similar to A. nidulans FarA and FarB; activates genes required for fatty acid degradation; induced by oleate; null mutant displays carbon source utilization defects and slightly reduced virulence
Ca21chr2_C_albicans_SC5314	506653	507755	orf19.1576	orf19.1577	1067	32	1	TATAGC	507719	507724	W	Sequence	50bp up	Has domain(s) with predicted sequence-specific DNA binding, sequence-specific DNA binding transcription factor activity, zinc ion binding activity and role in regulation of transcription, DNA-dependent
Ca21chr2_C_albicans_SC5314	522702	524083	orf19.1584	orf19.1585	568	810	1	TATAGC	523269	523274	W	Sequence	820bp up	Zinc transporter; ciclopirox olamine, fluconazole, alkaline repressed; transcript induced by amphotericin B, interaction with macrophages; possibly essential (UAU1 method); induced in oralpharyngeal candidiasis; Spider biofilm induced
Ca21chr2_C_albicans_SC5314	529560	530097	orf19.1588	orf19.1589	234	300	1	TATAGC	529793	529798	W	Sequence	300bp up	Putative transcription factor component of the core factor (CF) rDNA transcription factor complex; Spider biofilm induced
Ca21chr2_C_albicans_SC5314	558714	560290	orf19.5826	orf19.5825.1	1028	545	1	TATAGC	559741	559746	W	Sequence	540bp up	Ortholog(s) have role in ER to Golgi vesicle-mediated transport and ER to Golgi transport vesicle, endoplasmic reticulum membrane, integral to Golgi membrane localization
Ca21chr2_C_albicans_SC5314	619789	620949	orf19.5792	orf19.5791	538	619	1	TATAGC	620326	620331	W	Sequence	620bp up	Putative mitochondrial NAD-isocitrate dehydrogenase subunit; induced by ciclopirox; induced in high iron; present in exponential and stationary growth phases; Spider biofilm repressed
a21chr2_C_albicans_SC5314	629159	630790	orf19.5785	orf19.5784	371	1257	2	TATAGC	629529	629534	W	Sequence	1.26kb up	Putative peroxisomal copper amine oxidase
								TATAGC	629638	629643	W	Sequence	1.15kb up
Ca21chr2_C_albicans_SC5314	642005	643500	orf19.5779	orf19.5777	155	1337	1	TATAGC	642159	642164	W	Sequence	1.36kb up	Protein of unknown function; F-12/CO2 early biofilm induced
a21chr2_C_albicans_SC5314	669666	672820	orf19.906	orf19.905	2080	1071	1	TATAGC	671745	671750	W	Sequence	1080bp up	Ortholog of S. cerevisiae Avt7 transporter; repressed upon adherence to polystyrene; constitutive expression independent of MTL or white-opaque status; Spider biofilm induced
Ca21chr2_C_albicans_SC5314	779483	782311	orf19.851	orf19.850	501	2324	1	TATAGC	779983	779988	W	Sequence	2.3kb up	Ortholog(s) have protein-N-terminal asparagine amidohydrolase activity, protein-N-terminal glutamine amidohydrolase activity and role in cellular protein modification process, protein catabolic process
Ca21chr2_C_albicans_SC5314	827891	830515	orf19.829	orf19.828	1153	1468	2	TATAGC	829043	829048	W	Sequence	1.47kb up	Putative ribosomal protein, large subunit, mitochondrial precursor; repressed by prostaglandins; Spider biofilm repressed
								TATAGC	829744	829749	W	Sequence	770bp up
Ca21chr2_C_albicans_SC5314	831314	831683	orf19.828	orf19.827.1	130	236	1	TATAGC	831443	831448	W	Sequence	240bp up	Ribosomal protein L39; transcript induced upon germ tube formation; colony morphology-related gene regulation by Ssn6; Hap43-induced
Ca21chr2_C_albicans_SC5314	86647	87932	orf19.2073	orf19.2072	21	1261	1	TATAGC	86667	86672	W	Sequence	1.26kb up	Ortholog(s) have (R)-carnitine transmembrane transporter activity, choline transmembrane transporter activity, ethanolamine transmembrane transporter activity
Ca21chr2_C_albicans_SC5314	887090	887894	orf19.798	orf19.797	400	401	1	TATAGC	887489	887494	W	Sequence	400bp up	Putative branched chain amino acid aminotransferase; regulated by Gcn4, Gcn2; induced in response to amino acid starvation (3-aminotriazole treatment); early-stage flow model biofilm formation
Ca21chr2_C_albicans_SC5314	901796	902614	orf19.1592	orf19.1591	789	26	1	TATAGC	902584	902589	W	Sequence	30bp up	Acetyl-CoA acetyltransferase; role in ergosterol biosynthesis; soluble in hyphae; changes in protein abundance associated with azole resistance; fluconazole or ketoconazole induced; macrophage-downregulated protein; GlcNAc-induced protein
Ca21chr2_C_albicans_SC5314	924718	925654	orf19.4511	orf19.4510	771	162	1	TATAGC	925488	925493	W	Sequence	300bp up	Protein of unknown function; oxidative stress-induced via Cap1
Ca21chr2_C_albicans_SC5314	930832	932069	orf19.4507	orf19.4506	512	722	1	TATAGC	931343	931348	W	Sequence	720bp up	Putative homocitrate synthase; repressed by nitric oxide and by hypoxia; protein level decreases in stationary phase cultures; induced by ketoconazole, Spider biofilm induced; flow model biofilm repressed
Ca21chr2_C_albicans_SC5314	939507	940776	orf19.4503	orf19.4502	184	1082	1	TATAGC	939690	939695	W	Sequence	1080bp up	Ortholog(s) have ATPase activity, DNA binding, TBP-class protein binding activity
Ca21chr2_C_albicans_SC5314	990197	991713	orf19.156	orf19.194	1302	211	1	TATAGC	991498	991503	W	Sequence	210bp up	Ortholog of C. dubliniensis CD36 : Cd36_19300, C. parapsilosis CDC317 : CPAR2_209720, Candida tenuis NRRL Y-1498 : CANTEDRAFT_114035 and Debaryomyces hansenii CBS767 : DEHA2E10494g
Ca21chr2_C_albicans_SC5314	997128	997848	orf19.192	orf19.191	244	473	1	TATAGC	997371	997376	W	Sequence	480bp up	Member of the GCK-III subfamily of eukaryotic Ste20p kinases; in RAM cell wall integrity signaling network; role in cell separation, azole sensitivity; required for hyphal growth; constitutive expression is MTL, white-opaque independent
Ca21chr3_C_albicans_SC5314	1039153	1041438	tK(CUU)2	orf19.5953	349	1933	1	TATAGC	1039501	1039506	W	Sequence	1.9kb up	C2H2 transcription factor involved in regulation of biofilm formation; rat catheter biofilm induced
Ca21chr3_C_albicans_SC5314	1046530	1047994	orf19.5956	orf19.5958	74	1387	1	TATAGC	1046603	1046608	W	Sequence	1.4kb up	Multidrug transporter, ATP-binding cassette (ABC) superfamily; transports phospholipids, in-to-out direction; overexpressed in azole-resistant isolates; repressed in young biofilms
Ca21chr3_C_albicans_SC5314	1066781	1067945	orf19.5964	orf19.5964.2	896	265	1	TATAGC	1067676	1067681	W	Sequence	260bp up	Ribosomal protein; downregulation correlates with clinical development of fluconazole resistance; colony morphology-related gene regulation by Ssn6; Hap43-induced; Spider biofilm repressed
Ca21chr3_C_albicans_SC5314	1085082	1087654	orf19.5974	orf19.5975	307	2262	1	TATAGC	1085388	1085393	W	Sequence	2.27kb up	C2H2 transcription factor; fluconazole-repressed; induced in ssr1 mutant; required for yeast cell adherence to silicone substrate; Spider biofilm induced
Ca21chr3_C_albicans_SC5314	1097683	1098031	orf19.5982	orf19.5984	189	156	1	TATAGC	1097871	1097876	W	Sequence	1.18kb up	Putative protein of unknown function; homozygous transposon insertion causes decreased colony wrinkling under filamentous growth-inducing conditions, but does not block true hyphal formation in liquid media
Ca21chr3_C_albicans_SC5314	1102833	1103542	orf19.5987	orf19.5989	613	93	1	TATAGC	1103445	1103450	W	Sequence	100bp up	Putative cleavage factor I subunit; required for the cleavage and polyadenylation of pre-mRNA 3' ends; Spider biofilm repressed
Ca21chr3_C_albicans_SC5314	1120174	1126575	orf19.5992	orf19.5994	5476	922	1	TATAGC	1125649	1125654	W	Sequence	920bp up	Putative small G protein from the Ras superfamily involved in cell wall integrity and control of filamentous growth under nitrogen starvation
Ca21chr3_C_albicans_SC5314	1128918	1130359	orf19.5995	orf19.5996.1	1255	183	2	TATAGC	1130172	1130177	W	Sequence	200bp up	Putative ribosomal protein S19; protein level decreases in stationary phase cultures; Spider biofilm repressed
								TATAGC	1130343	1130348	W	Sequence	2bp up
Ca21chr3_C_albicans_SC5314	122578	123506	orf19.5387	orf19.5384	269	656	1	TATAGC	122846	122851	W	Sequence	660bp up	Chitin synthase required for synthesis of long-chitin fibrils; nonessential; 8 or 9 membrane spanning regions; mRNA present in yeast and hyphae; induced during cell wall regeneration; flow model biofilm repressed
Ca21chr3_C_albicans_SC5314	1253951	1254648	orf19.6995	orf19.6996	245	449	1	TATAGC	1254195	1254200	W	Sequence	440bp up	Predicted alpha-1,3-mannosyltransferase activity with a role in protein glycosylation; Hap43-repressed; Spider biofilm induced
Ca21chr3_C_albicans_SC5314	1259859	1260328	orf19.6998	orf19.6999	384	82	1	TATAGC	1260242	1260247	W	Sequence	160bp up	Predicted oxidoreductase; rat catheter biofilm repressed
Ca21chr3_C_albicans_SC5314	126825	133119	orf19.5384	orf19.5383	476	5815	4	TATAGC	127300	127305	W	Sequence	2.93kb up	Plasma membrane H(+)-ATPase; highly expressed, comprises 20-40% of total plasma membrane protein; levels increase at stationary phase transition; fluconazole induced; caspofungin repressed; upregulated in RHE model; Spider biofilm repressed
								TATAGC	128213	128218	W	Sequence
								TATAGC	128241	128246	W	Sequence
								TATAGC	130190	130195	W	Sequence
Ca21chr3_C_albicans_SC5314	1288553	1289706	orf19.7356	orf19.7357	670	480	1	TATAGC	1289222	1289227	W	Sequence	480bp up	Ortholog(s) have role in coenzyme A biosynthetic process and cytosol, nucleus localization
Ca21chr3_C_albicans_SC5314	1352463	1362619	orf19.7380	orf19.7381	8724	1429	1	TATAGC	1361186	1361191	W	Sequence	1.43kb up	Zn(II)2Cys6 transcription factor; involved in regulation of adhesion genes; involved in white-opaque switch; forms complex with Mcm1; mutant is sensetive to 5-fluorocytosine and lithium chloride; Spider biofilm induced
Ca21chr3_C_albicans_SC5314	1364495	1366731	orf19.7381	orf19.7382	1682	551	1	TATAGC	1366176	1366181	W	Sequence	540bp up	Putative translation elongation factor eEF1 gamma; protein level decreased in stationary phase cultures; Spider biofilm repressed
Ca21chr3_C_albicans_SC5314	1433688	1434291	orf19.7403	orf19.7402	16	584	1	TATAGC	1433703	1433708	W	Sequence	580bp up	Putative modulator of white-opaque switching
Ca21chr3_C_albicans_SC5314	1441680	1446610	orf19.7401	orf19.7400	2783	2144	1	TATAGC	1444462	1444467	W	Sequence	240bp up	ALS family protein; hypermutable contingency gene; growth-regulated, downregulated in biofilm; two variable repeat regions; expression in S. cerevisiae does not confer adhesiveness; ALS family includes adhesins, cell-surface glycoproteins
Ca21chr3_C_albicans_SC5314	1469714	1477305	tH(GUG)3	orf19.7436	4824	2764	1	TATAGC	1474537	1474542	W	Sequence	2.76kb up	Possible regulatory protein; possible adhesin-like; Glu-rich domain; production in S. cerevisiae increases endothelial cell adherence and flocculence; flow model biofilm, alkaline or caspofungin induced
Ca21chr3_C_albicans_SC5314	14752	15900	tui-3a	orf19.5466	978	167	1	TATAGC	15729	15734	W	Sequence	1.16kb up	Predicted ribosomal protein; hyphal downregulated; repressed upon phagocytosis by murine macrophage; transcriptionally activated by Tbf1; Spider biofilm repressed
Ca21chr3_C_albicans_SC5314	150701	155055	orf19.5376	orf19.3071	129	4222	2	TATAGC	150829	150834	W	Sequence	2.84bp up	Putative protein phosphatase of the PTP family (tyrosine-specific); ortholog of S. cerevisiae Mih1; mRNA binds She3
								TATAGC	152215	152220	W	Sequence
Ca21chr3_C_albicans_SC5314	1507229	1508294	orf19.7449	orf19.7450	1014	48	1	TATAGC	1508242	1508247	W	Sequence	50bp up	Ortholog(s) have role in cytokinesis, septin ring assembly and cellular bud neck septin ring localization
Ca21chr3_C_albicans_SC5314	1539205	1539475	orf19.6830	orf19.6829	119	148	1	TATAGC	1539323	1539328	W	Sequence	1.2kb up	Protein with a predicted mitochondrial ATPase expression domain; possibly an essential gene, disruptants not obtained by UAU1 method
Ca21chr3_C_albicans_SC5314	1546145	1549097	orf19.6826	orf19.6824	2793	156	1	TATAGC	1548937	1548942	W	Sequence	160bp up	Helix-loop-helix transcription factor; regulator of yeast form adherence; required for yeast cell adherence to silicone substrate; Spider and F-12/CO2 biofilm induced; repressed by alpha pheromone in SpiderM medium
Ca21chr3_C_albicans_SC5314	1561052	1568558	tW(CCA)2	orf19.6817	2043	5460	5	TATAGC	1563094	1563099	W	Sequence		Transcription factor; repressor of fluconazole/ketoconazole/brefeldin A resistance; Tn mutation enhances filamentation; partially rescues S. cerevisiae pdr1 pdr3 fluconazole sensitivity; rat catheter biofilm induced/Spider biofilm repressed
								TATAGC	1564800	1564805	W	Sequence
								TATAGC	1567138	1567143	W	Sequence	1.4kb up
								TATAGC	1567331	1567336	W	Sequence	1.24kb up
								TATAGC	1568304	1568309	W	Sequence	250bp up
Ca21chr3_C_albicans_SC5314	1587214	1592066	orf19.6807	orf19.6805	2846	2003	1	TATAGC	1590059	1590064	W	Sequence	2kb Up	Protein of unknown function; Spider biofilm induced
Ca21chr3_C_albicans_SC5314	1604737	1608039	orf19.6800	orf19.6798	367	2932	1	TATAGC	1605103	1605108	W	Sequence	2.94kb up	Functional homolog of S. cerevisiae Cyc8/Ssn6; hyphal growth regulator; repressed during hyphal growth; Ssn6 and Tup1 regulate distinct sets of genes; overexpression or mutation causes avirulence in mouse IV infection; TPR motifs
Ca21chr3_C_albicans_SC5314	16309	16406	orf19.5466	orf19.5465	5	89	1	TATAGC	16313	16318	W	Sequence	100bp up	Ortholog(s) have first spliceosomal transesterification activity, role in generation of catalytic spliceosome for first transesterification step and U2-type catalytic step 1 spliceosome, mitotic spindle pole body localization
Ca21chr3_C_albicans_SC5314	1637101	1638004	orf19.6785	orf19.6784	277	623	1	TATAGC	1637377	1637382	W	Sequence	630bp up	Putative GPI-anchored adhesin-like protein; induced in high iron; Spider biofilm induced
Ca21chr3_C_albicans_SC5314	1659297	1660333	orf19.6778	orf19.6777	682	351	1	TATAGC	1659978	1659983	W	Sequence	360bp up	Ortholog of Candida albicans WO-1 : CAWG_03032
Ca21chr3_C_albicans_SC5314	1721337	1730056	orf19.6736	orf19.6734	4924	3792	3	TATAGC	1726260	1726265	W	Sequence	2.5kb up	Putative transcription factor/corepressor; regulation of filamentation and virulence; interacts with Tup1; regulates hypha-specific gene expression; contains 4 tetratricopeptide repeat (TPR) motifs; flucytosine repressed; Tbp1-induced
								TATAGC	1727556	1727561	W	Sequence
								TATAGC	1728933	1728938	W	Sequence
Ca21chr3_C_albicans_SC5314	1734388	1734742	orf19.6731	orf19.6730	116	235	1	TATAGC	1734503	1734508	W	Sequence	240bp up	Ortholog(s) have nucleolus localization
Ca21chr3_C_albicans_SC5314	188264	189365	orf19.6169	orf19.2496	780	318	1	TATAGC	189043	189048	W	Sequence	340bp up	Putative fungal-specific transmembrane protein; fluconazole repressed, Hap43-repressed; flow model biofilm induced; Spider biofilm induced
Ca21chr3_C_albicans_SC5314	220571	221749	orf19.2511.1	orf19.2511.2	1112	63	1	TATAGC	221682	221687	W	Sequence	62bp up	Ortholog of C. parapsilosis CDC317 : CPAR2_103040, Candida tenuis NRRL Y-1498 : CANTEDRAFT_116324, Debaryomyces hansenii CBS767 : DEHA2G01980g and Pichia stipitis Pignal : PICST_45936
Ca21chr3_C_albicans_SC5314	233668	236575	orf19.158	orf19.3153	1866	1038	1	TATAGC	235533	235538	W	Sequence	1080up	Phosphatidylinositol-4-phosphate 5-kinase; activity induced by phosphatidic acid (Pld1 product); macrophage/pseudohyphal-repressed; mRNA binds to She3, localized to yeast cell buds and hyphal tips; Hap43-induced; Spider biofilm induced
Ca21chr3_C_albicans_SC5314	332768	335871	orf19.1693	orf19.1691	1633	1467	1	TATAGC	334400	334405	W	Sequence	1470bp up	Plasma-membrane-localized protein; filament induced; Hog1, ketoconazole, fluconazole and hypoxia-induced; regulated by Nrg1, Tup1, Upc2; induced by prostaglandins; flow model biofilm induced; rat catheter and Spider biofilm repressed
Ca21chr3_C_albicans_SC5314	43341	45114	orf19.5438	orf19.5437	905	865	1	TATAGC	44245	44250	W	Sequence	870bp up	Glycerol 3-phosphatase; roles in osmotic tolerance, glycerol accumulation in response to salt; Spider/flow model biofilm induced; regulated by macrophage, stress, yeast-hyphal switch, pheromone, Gcn4, Hog1, Nrg1, Tup1
Ca21chr3_C_albicans_SC5314	442731	442963	orf19.1647	orf19.1646	62	167	1	TATAGC	442792	442797	W	Sequence	160bp up	Ortholog(s) have rRNA primary transcript binding activity
Ca21chr3_C_albicans_SC5314	457549	457875	orf19.1636	orf19.1635	108	215	1	TATAGC	457656	457661	W	Sequence	20bp up	Ribosomal protein L12, 60S ribosomal subunit; downregulated by human whole blood or polymorphonuclear cells; genes encoding cytoplasmic ribosomal subunits are downregulated upon phagocytosis by macrophage; Tbf1p-activated; Hap43p-induced
Ca21chr3_C_albicans_SC5314	510705	511398	orf19.1611	orf19.1610	510	180	2	TATAGC	511214	511219	W	Sequence	180bp up	Putative protein of unknown function, transcription is activated in the presence of elevated CO2
								TATAGC	511372	511377	W	Sequence	20bp up
Ca21chr3_C_albicans_SC5314	573263	576624	orf19.257	orf19.258	2296	1062	1	TATAGC	575558	575563	W	Sequence	1.12kb up	Protein of unknown function; Spider biofilm induced
Ca21chr3_C_albicans_SC5314	586944	588471	orf19.262	orf19.263.1	608	916	1	TATAGC	587551	587556	W	Sequence	900bp up	Protein of unknown function; gene has intron; Spider biofilm induced
Ca21chr3_C_albicans_SC5314	603468	604206	orf19.270	orf19.271	185	550	1	TATAGC	603652	603657	W	Sequence	550bp up	Predicted 3-hydroxyacyl-CoA dehydrogenase; transcript is increased in azole-resistant strain overexpressing MDR1; transcript is increased in populations of cells exposed to fluconazole over multiple generations; mutant is viable
Ca21chr3_C_albicans_SC5314	625582	626058	orf19.285	orf19.286	198	275	1	TATAGC	625779	625784	W	Sequence	280bp up	Has a predicted autophagy-related protein domain; transcription repressed by fluphenazine treatment
Ca21chr3_C_albicans_SC5314	646394	651672	orf19.301	orf19.302	4753	522	1	TATAGC	651146	651151	W	Sequence	2.48kb up	Ortholog(s) have Rab guanyl-nucleotide exchange factor activity, role in ER to Golgi vesicle-mediated transport and TRAPP complex, cytosol, nucleus localization
Ca21chr3_C_albicans_SC5314	669316	670804	orf19.313	orf19.314	1011	474	1	TATAGC	670326	670331	W	Sequence	470bp up	Ortholog of S. cerevisiae : STB6, C. dubliniensis CD36 : Cd36_83110, C. parapsilosis CDC317 : CPAR2_103210, Candida tenuis NRRL Y-1498 : CANTEDRAFT_133418 and Debaryomyces hansenii CBS767 : DEHA2G08382g
Ca21chr3_C_albicans_SC5314	709156	714302	orf19.334	orf19.335	2510	2633	1	TATAGC	711665	711670	W	Sequence	2.63kb up	Sef1p-, Sfu1p-, and Hap43p-regulated gene
Ca21chr3_C_albicans_SC5314	740760	743348	orf19.346	orf19.347	351	2234	1	TATAGC	741110	741115	W	Sequence	2.24kb up	Protein of unknown function; flow model biofilm induced; Spider biofilm induced; induced during the mating process; Hap43-repressed
Ca21chr3_C_albicans_SC5314	789658	791732	orf19.6942	orf19.6941	1055	1016	1	TATAGC	790712	790717	W	Sequence	1020bp up	Putative diacylglycerol acyltransferase; catalyzes the terminal step of triacylglycerol formation; flow model biofilm induced; Spider biofilm induced
Ca21chr3_C_albicans_SC5314	857798	858791	orf19.5854	orf19.5854.1	208	782	1	TATAGC	858005	858010	W	Sequence	880bp up	Has domain(s) with predicted ATP binding, ATPase activity
Ca21chr3_C_albicans_SC5314	866287	867152	snR17A	orf19.5859	460	402	1	TATAGC	866746	866751	W	Sequence	400bp up	Putative allantoate permease; fungal-specific (no human or murine homolog)
Ca21chr3_C_albicans_SC5314	868734	869677	orf19.5859	orf19.5860	4	936	1	TATAGC	868737	868742	W	Sequence	60 bp up	Predicted ORF from Assembly 19; removed from Assembly 20; subsequently reinstated in Assembly 21 based on comparative genome analysis
Ca21chr3_C_albicans_SC5314	901085	901887	orf19.5876	orf19.5877	442	357	1	TATAGC	901526	901531	W	Sequence	370bp up	Putative alcohol acetyltransferase; caspofungin repressed; expression depends on Tac1p
Ca21chr3_C_albicans_SC5314	926573	927451	orf19.5896	orf19.5897	694	181	1	TATAGC	927266	927271	W	Sequence	190bp up	Ortholog(s) have Seh1-associated complex, cytosol, extrinsic to fungal-type vacuolar membrane localization
Ca21chr3_C_albicans_SC5314	935510	939255	orf19.5902	orf19.5903	1808	1934	1	TATAGC	937317	937322	W	Sequence	1.94kb up	Protein with a predicted role in bud site selection; hypha-induced expression; Spider biofilm induced
Ca21chr3_C_albicans_SC5314	942395	942958	orf19.5904	orf19.5905	344	216	1	TATAGC	942738	942743	W	Sequence	220bp up	Protein of unknown function; Hap43-induced; F-12/CO2 early biofilm induced
Ca21chr3_C_albicans_SC5314	97187	97645	orf19.5399	orf19.5397	217	238	1	TATAGC	97403	97408	W	Sequence	260bp up	Putative conserved oligomeric Golgi complex subunit; decreased transcription is observed upon fluphenazine treatment
Ca21chr4_C_albicans_SC5314	1006950	1007665	tQ(UUG)4	orf19.3812	405	307	1	TATAGC	1007354	1007359	W	Sequence	300bp up	Putative HSP70 chaperone; protein level decreases in stationary phase cultures; Spider biofilm repressed
Ca21chr4_C_albicans_SC5314	1020661	1022689	orf19.3803	orf19.3802	631	1394	1	TATAGC	1021291	1021296	W	Sequence	1400bp up	Protein mannosyltransferase; required for virulence in mice, adhesion to endothelium; role in hyphal growth signaling, hygromycin B sensitivity; no major role in cellular PMT activity; Hap4-repressed; Bcr1-repressed in RPMI a/a biofilms
Ca21chr4_C_albicans_SC5314	1044125	1048398	orf19.3794	orf19.3793	4165	105	1	TATAGC	1048289	1048294	W	Sequence	120bp up	Protein of unknown function; mRNA binds She3; regulated by Nrg1; upregulated in a cyr1 or ras1 mutant (
Ca21chr4_C_albicans_SC5314	1063000	1063924	orf19.3782.2	orf19.3782	457	464	1	TATAGC	1063456	1063461	W	Sequence	460bp up	Predicted membrane transporter; member of the peptide-acetyl-coA transporter (PAT) family, major facilitator superfamily (MFS); induced by alpha pheromone in Spider medium
Ca21chr4_C_albicans_SC5314	1243509	1245691	orf19.1251	orf19.1252	924	1255	1	TATAGC	1244432	1244437	W	Sequence	1.26kb up	Ortholog(s) have ATP-dependent peptidase activity
Ca21chr4_C_albicans_SC5314	1254342	1256316	orf19.1254	orf19.1255	122	1849	1	TATAGC	1254463	1254468	W	Sequence	1.14kb up	Zn(II)2Cys6 transcription factor; colony morphology-related gene regulation by Ssn6
Ca21chr4_C_albicans_SC5314	1279300	1282683	orf19.1264	orf19.1265	848	2532	1	TATAGC	1280147	1280152	W	Sequence	2.52kb up	Ortholog(s) have Rab guanyl-nucleotide exchange factor activity and role in CVT pathway, early endosome to Golgi transport, intra-Golgi vesicle-mediated transport, macroautophagy, regulation of Rab GTPase activity
Ca21chr4_C_albicans_SC5314	1360214	1362563	orf19.4718	orf19.4716	191	2155	2	TATAGC	1360404	1360409	W	Sequence	2.16kb up	NADP-glutamate dehydrogenase; Nrg1, Plc1 regulated; hypha, hypoxia, Efg1-repressed; Rim101-induced at pH 8; GlcNAc, ciclopirox, ketoconazole induced; exp and stationary phase protein; Spider biofilm repressed; rat catheter biofilm induced
								TATAGC	1361726	1361731	W	Sequence
Ca21chr4_C_albicans_SC5314	1418021	1418887	orf19.2897	orf19.2896	263	600	1	TATAGC	1418283	1418288	W	Sequence	300bp up
Ca21chr4_C_albicans_SC5314	1423567	1426617	orf19.2893	orf19.2892	753	2294	1	TATAGC	1424319	1424324	W	Sequence	2.3kb up	Ortholog of C. dubliniensis CD36 : Cd36_45910, C. parapsilosis CDC317 : CPAR2_501110, Candida tenuis NRRL Y-1498 : CANTEDRAFT_119393 and Debaryomyces hansenii CBS767 : DEHA2E08976g
Ca21chr4_C_albicans_SC5314	1513066	1513944	orf19.3131	orf19.3130	191	684	1	TATAGC	1513256	1513261	W	Sequence	780bp up	Ortholog of S. cerevisiae Gpn3 a GTPase with a role in biogenesis of RNA pol II and polIII; possibly an essential gene, disruptants not obtained by UAU1 method
Ca21chr4_C_albicans_SC5314	1532639	1532861	orf19.3123.2	orf19.3123	77	142	1	TATAGC	1532715	1532720	W	Sequence	140bp up	26S proteasome regulatory subunit; transcript regulated by Nrg1 and Mig1; regulated by Gcn2 and Gcn4; protein level decreases in stationary phase
Ca21chr4_C_albicans_SC5314	1548211	1548771	orf19.3111	orf19.3110	52	505	1	TATAGC	1548262	1548267	W	Sequence	500bp up	Possible mannosyltransferase; Spider biofilm induced
Ca21chr4_C_albicans_SC5314	1557616	1557983	orf19.3104	orf19.3103	150	214	1	TATAGC	1557765	1557770	W	Sequence	220bp up	Ortholog(s) have RNA polymerase III activity, role in tRNA transcription from RNA polymerase III promoter and DNA-directed RNA polymerase III complex, cytoplasm localization
Ca21chr4_C_albicans_SC5314	1661	2844	orf19.362	orf19.364	59	1121	1	TATAGC	1719	1724	W	Sequence	1.12kb up	Putative vacuolar H+-ATPase subunit; possibly an essential gene, disruptants not obtained by UAU1 method; Spider biofilm repressed
Ca21chr4_C_albicans_SC5314	208644	209113	orf19.4684.2	orf19.4683	256	210	1	TATAGC	208899	208904	W	Sequenc	220bp up	Ortholog(s) have ribonucleoprotein complex binding activity
Ca21chr4_C_albicans_SC5314	251565	253047	orf19.4664	orf19.4662	993	486	1	TATAGC	252557	252562	W	Sequence	500bp up	Putative transcription factor; required for wild-type resistance to cell wall perturbation, caspofungin treatment; regulates caspofungin induction of PGA13
Ca21chr4_C_albicans_SC5314	254884	255673	orf19.4662	orf19.4660	422	364	1	TATAGC	255305	255310	W	Sequence	360bp up	Ribosomal protein 6A; localizes to cell surface of yeast cells but not hyphae; repressed upon phagocytosis by murine macrophage; possibly essential; Hap43-induced; Spider biofilm repressed
Ca21chr4_C_albicans_SC5314	261362	263910	orf19.4658	orf19.4657	67	2478	1	TATAGC	261428	261433	W	Sequence	2.46kb up	Ortholog(s) have phosphoprotein phosphatase activity, role in negative regulation of phospholipid biosynthetic process, nuclear envelope organization and Nem1-Spo7 phosphatase complex, integral to membrane, mitochondrion localization
Ca21chr4_C_albicans_SC5314	286836	287708	orf19.4649	orf19.4647	852	17	1	TATAGC	287687	287692	W	Sequence	20bp up	Predicted CCAAT-binding transcription factor that regulates respiration; Cap2-dependent induction in low iron; opaque specific, alkaline, ciclopirox olamine induced; regulated by Sef1, Sfu1, Hap43; Bcr1-regulated in RPMI a/a biofilms
Ca21chr4_C_albicans_SC5314	291740	292115	orf19.4646	orf19.4645	144	228	1	TATAGC	291883	291888	W	Sequence	220bp up	Protein required for wild-type budding, hyphal growth, and virulence in a mouse systemic infection; suppresses pseudohyphal and filamentous growth defects of various S. cerevisiae mutants and heat sensitivity of S. cerevisiae cdc24-4 mutant
Ca21chr4_C_albicans_SC5314	303348	303653	orf19.4642	orf19.4641	195	107	1	TATAGC	303542	303547	W	Sequence	100bp up	Myristoyl-CoA:protein N-myristoyltransferase; attaches the fatty acid myristate to a small number of proteins at an N-terminal Gly; essential; antifungal drug target; functional homolog of S. cerevisiae Nmt1p
Ca21chr4_C_albicans_SC5314	384533	385398	orf19.4596	orf19.4595	627	235	1	TATAGC	385159	385164	W	Sequence	240bp up	Ortholog of C. dubliniensis CD36 : Cd36_41860, C. parapsilosis CDC317 : CPAR2_400440, Candida tenuis NRRL Y-1498 : CANTEDRAFT_103033 and Debaryomyces hansenii CBS767 : DEHA2B03234g
Ca21chr4_C_albicans_SC5314	400107	405149	orf19.4591	orf19.4590	1243	3796	2	TATAGC	401349	401354	W	Sequence	920bp up	Transcriptional repressor; regulator of filamentation, response to DNA damage, adhesion, virulence in murine mucosal, systemic infections; RFX domain; regulated by Nrg1, UV-induced; partially complements S. cerevisiae rfx1 mutant defects
								TATAGC	404219	404224	W	Sequence
Ca21chr4_C_albicans_SC5314	413644	414514	orf19.4585	orf19.4584	731	136	1	TATAGC	414374	414379	W	Sequence	140bp up	Acid phosphatase; induced by Mnl1 under weak acid stress; Spider biofilm induced
Ca21chr4_C_albicans_SC5314	520335	523969	orf19.2748	orf19.2747	173	3458	2	TATAGC	520507	520512	W	Sequence	900bp up	Zn(II)2Cys6 transcription factor; transcriptional repressor involved in the regulation of glucose transporter genes; ortholog of S. cerevisiae Rgt1; mutants display decreased colonization of mouse kidneys
								TATAGC	523063	523068	W	Sequence
Ca21chr4_C_albicans_SC5314	533642	534008	orf19.2743	orf19.2742	260	103	1	TATAGC	533901	533906	W	Sequence	100bp up	Ortholog of C. parapsilosis CDC317 : CPAR2_400095, C. dubliniensis CD36 : Cd36_42560, Candida tenuis NRRL Y-1498 : CANTEDRAFT_113280 and Lodderomyces elongisporus NRLL YB-4239 : LELG_04166
Ca21chr4_C_albicans_SC5314	549370	550363	snR79	orf19.2734	531	459	1	TATAGC	549900	549905	W	Sequence	460bp up	Protein with a glucose/ribitol dehydrogenase family domain; mutants are viable
Ca21chr4_C_albicans_SC5314	645812	646918	orf19.2682	orf19.2681	153	950	1	TATAGC	645964	645969	W	Sequence	950bp up	Protein with similarity to RNase T2 enzymes; has putative secretion signal; expression is Tup1-repressed
Ca21chr4_C_albicans_SC5314	670371	671383	orf19.2672	orf19.2671	625	384	1	TATAGC	670995	671000	W	Sequence	380bp up	Protein with a predicted FAD-dependent pyridine nucleotide reductase domains; putative oxidoreductase; Plc1-regulated; possibly an essential gene, disruptants not obtained by UAU1 method
Ca21chr4_C_albicans_SC5314	692596	697816	orf19.1440.1	orf19.1440	2663	2554	2	TATAGC	695258	695263	W	Sequence	1.8kb up	Ortholog of C. dubliniensis CD36 : Cd36_43090, C. parapsilosis CDC317 : CPAR2_403340, Candida tenuis NRRL Y-1498 : CANTEDRAFT_94387 and Debaryomyces hansenii CBS767 : DEHA2G17622g
								TATAGC	696014	696019	W	Sequence
Ca21chr4_C_albicans_SC5314	711253	711500	orf19.3366	orf19.3366.1	58	186	1	TATAGC	711310	711315	W	Sequence	190bp up	Protein of unknown function; Hap43-repressed gene
Ca21chr4_C_albicans_SC5314	713683	717305	orf19.3368	orf19.3369	2402	1217	1	TATAGC	716084	716089	W	Sequence	1.22KB UP	Ortholog of S. cerevisiae Moh1, essential for staionary phase growth; induced by alpha pheromone in SpiderM medium and by Mnl1 under weak acid stress; possibly essential (UAU1 method); flow model biofilm induced; Spider biofilm induced
Ca21chr4_C_albicans_SC5314	764844	765746	orf19.1321	orf19.1318	345	554	1	TATAGC	765188	765193	W	Sequence	560bp up	Ortholog of C. dubliniensis CD36 : Cd36_43350, C. parapsilosis CDC317 : CPAR2_403560, Debaryomyces hansenii CBS767 : DEHA2A08250g and Pichia stipitis Pignal : PICST_29838
Ca21chr4_C_albicans_SC5314	821860	822238	orf19.5042	orf19.5043	32	343	1	TATAGC	821891	821896	W	Sequence	340bp up	Ortholog of C. dubliniensis CD36 : Cd36_43610, C. parapsilosis CDC317 : CPAR2_403770, Debaryomyces hansenii CBS767 : DEHA2G16962g and Pichia stipitis Pignal : PICST_30926
Ca21chr4_C_albicans_SC5314	823706	826203	orf19.5043	orf19.5045	54	2440	1	TATAGC	823759	823764	W	Sequence	2.44kb up	Predicted protein tyrosine phosphatase; involved in regulation of MAP kinase Hog1 activity; induced by Mnl1 under weak acid stress; rat catheter and Spider biofilm induced
Ca21chr4_C_albicans_SC5314	830512	832749	orf19.5046	orf19.1596	23	2211	2	TATAGC	830534	830539	W	Sequence	2.22kb up	Protein lacking an ortholog in S. cerevisiae; transposon mutation affects filamentous growth; possibly an essential gene, disruptants not obtained by UAU1 method
								TATAGC	831438	831443	W	Sequence	1.32kb up
Ca21chr4_C_albicans_SC5314	8356	8368	orf19.371	orf19.372	5	4	1	TATAGC	8360	8365	W	Sequence	3bp up	Putative protein of unknown function; Hap43p-repressed gene
Ca21chr4_C_albicans_SC5314	855292	858596	orf19.5312	orf19.5311	249	3052	2	TATAGC	855540	855545	W	Sequence	1050bp up	Ortholog of C. dubliniensis CD36 : Cd36_43850, C. parapsilosis CDC317 : CPAR2_402060, Pichia stipitis Pignal : PICST_68242,Candida tropicalis MYA-3404 : CTRG_00303 and Candida albicans WO-1 : CAWG_03390
								TATAGC	857542	857547	W	Sequence
Ca21chr4_C_albicans_SC5314	861811	864844	orf19.5308	orf19.5307	215	2815	1	TATAGC	862025	862030	W	Sequence	2.82kb up	Dicarboxylic acid transporter; regulated by glucose repression; induced by Rgt1; disruptants not obtained by UAU1 method; rat catheter and Spider biofilm induced
Ca21chr4_C_albicans_SC5314	915331	915502	orf19.1420	orf19.1418	147	21	1	TATAGC	915477	915482	W	Sequence	20bp up	Predicted exocyst subunit; cellular bud tip-associated protein; ortholog of S. cerevisiae SEC15
Ca21chr4_C_albicans_SC5314	919640	923141	orf19.1416	orf19.1415	1574	1924	1	TATAGC	921213	921218	W	Sequence	1.92kb up	Major cell-surface ferric reductase under low-iron conditions; 7 transmembrane regions and a secretion signal predicted; Tup1, Rim101, Ssn6, Hog1, caspofungin repressed; ciclopirox olamine induced; rat catheter biofilm induced
Ca21chr4_C_albicans_SC5314	935406	936932	orf19.1409.2	orf19.1409.1	1269	254	1	TATAGC	936674	936679	W	Sequence	250bp up	Ribosomal 60S subunit protein L22B; Spider biofilm repressed
Ca21chr4_C_albicans_SC5314	946260	947693	orf19.3846	orf19.3845	620	810	1	TATAGC	946879	946884	W	Sequence	2.1kb up	SUMO E3 ligase for Wor1, involved in CO2-mediated white-opaque phenotypic switching; mutations affect filamentous growth; lacks an ortholog in S. cerevisiae
Ca21chr5_C_albicans_SC5314	250bp up	1036688	orf19.3963	orf19.3964	79	248	1	TATAGC	1036436	1036441	W	Sequence	250bp up	Ortholog(s) have histone methyltransferase activity (H3-K4 specific) activity
Ca21chr5_C_albicans_SC5314	1083060	1088559	orf19.3983	orf19.3984	5174	322	1	TATAGC	1088233	1088238	W	Sequence	360bp up	Protein of unknown function; induced in core caspofungin response; induced in ssr1 mutant; induced by nitric oxide independent of Yhb1; Spider biofilm induced
Ca21chr5_C_albicans_SC5314	1094319	1095701	orf19.3986	orf19.3988	1290	89	1	TATAGC	1095608	1095613	W	Sequence	100bp up	Putative adhesin-like protein; induced by Mnl1 under weak acid stress; rat catheter and Spider biofilm induced
Ca21chr5_C_albicans_SC5314	110892	121535	orf19.935	orf19.934	7463	3177	2	TATAGC	118354	118359	W	Sequence	1.1kb	Putative homeodomain transcription factor; null mutant is an adenine auxotroph; Spider biofilm induced; promoter bound by Bcr1, Tec1, Efg1, Ndt80 and Brg1
								TATAGC	118415	118420	W	Sequence	560bp up
Ca21chr5_C_albicans_SC5314	1133377	1133878	orf19.4009	orf19.4010	228	270	1	TATAGC	1133604	1133609	W	Sequence	280bp up	Ortholog(s) have poly(A)-specific ribonuclease activity, role in mRNA 3'-end processing, postreplication repair and PAN complex, cytosol, nucleus localization
Ca21chr5_C_albicans_SC5314	1152451	1152594	orf19.4024	orf19.4025	8	132	1	TATAGC	1152458	1152463	W	Sequence	170 bp up	Putative beta 4 subunit of the 20S proteasome; Rim101-induced at acid pH; flucytosine induced; amphotericin B repressed
Ca21chr5_C_albicans_SC5314	122804	125117	orf19.933	orf19.932	1322	988	1	TATAGC	124125	124130	W	Sequence	980bp up	Putative aminophospholipid translocase (flippase); merged with orf19.2226 in Assembly 21; possibly an essential gene, disruptants not obtained by UAU1 method
Ca21chr5_C_albicans_SC5314	153234	156806	orf19.921	orf19.920	752	2817	2	TATAGC	153985	153990	W	Sequence	2.82kb up	Minor protein arginine methyltransferases (PRMT) involved in methylation of arginine residues
								TATAGC	156067	156072	W	Sequence
Ca21chr5_C_albicans_SC5314	167570	171036	chi-5a	orf19.575	1527	1936	2	TATAGC	169096	169101	W	Sequence	1.92kb up	Putative GPI-anchored adhesin-like protein; similar to Hyr1p induced in high iron; clade-specific repeat variation
								TATAGC	170977	170982	W	Sequence	60 bp up
Ca21chr5_C_albicans_SC5314	211967	212576	orf19.1976	orf19.1975	221	385	1	TATAGC	212187	212192	W	Sequence	400bp up	Ortholog(s) have role in mRNA splicing, via spliceosome, regulation of DNA methylation and U4/U6 x U5 tri-snRNP complex, U5 snRNP localization
Ca21chr5_C_albicans_SC5314	217663	218220	tE(UUC)3	orf19.1971	545	9	1	TATAGC	218207	218212	W	Sequence	20bp up	RING-finger transcription factor; regulator of yeast form adherence; required for yeast cell adherence to silicone substrate; Spider biofilm induced
Ca21chr5_C_albicans_SC5314	2535	3998	rho-5a	orf19.5698	363	1097	2	TATAGC	2897	2902	W	Sequence	1080bp up	Putative mitochondrial ribosomal protein of the large subunit; transcript is upregulated in clinical isolates from HIV+ patients with oral candidiasis; Spider biofilm repressed
								TATAGC	3751	3756	W	Sequence	240bp up
Ca21chr5_C_albicans_SC5314	278424	280835	orf19.1945	orf19.1944	623	1785	1	TATAGC	279046	279051	W	Sequence	1.8kb up	Plasma membrane G-protein-coupled receptor of the cAMP-PKA pathway; required for WT hyphal growth; reports differ on role in cAMP-mediated glucose signaling; Gpr1 C terminus binds Gpa2; regulates HWP1 and ECE1; flow model biofilm induced
Ca21chr5_C_albicans_SC5314	283308	283867	orf19.1944	orf19.1943	302	254	1	TATAGC	283609	283614	W	Sequence	260bp up	Ortholog of C. parapsilosis CDC317 : CPAR2_302610, C. dubliniensis CD36 : Cd36_51070, Candida orthopsilosis Co 90-125 : CORT_0E04770 and Spathaspora passalidarum NRRL Y-27907 : SPAPADRAFT_50634
Ca21chr5_C_albicans_SC5314	342234	342915	orf19.4148	orf19.4149.1	400	278	1	TATAGC	342633	342638	W	Sequence	280bp up	Protein component of the small (40S) ribosomal subunit; Spider biofilm repressed
Ca21chr5_C_albicans_SC5314	390337	390738	orf19.3203	orf19.3202	129	269	2	TATAGC	390465	390470	W	Sequence	280bp up
								TATAGC	390712	390717	W	Sequence
Ca21chr5_C_albicans_SC5314	445545	446230	orf19.3173	orf19.3172	274	408	1	TATAGC	445818	445823	W	Sequence	400bp up	Ortholog of C. dubliniensis CD36 : Cd36_51840, Candida tropicalis MYA-3404 : CTRG_05315 and Candida albicans WO-1 : CAWG_04584
Ca21chr5_C_albicans_SC5314	44636	45822	orf19.969	orf19.968	202	981	3	TATAGC	44837	44842	W	Sequence	980bp up	Putative GPI-anchored protein; induced during cell wall regeneration; regulated by Ssn6p
								TATAGC	45505	45510	W	Sequence	320bp up
								TATAGC	45617	45622	W	Sequence	200bp up
Ca21chr5_C_albicans_SC5314	471746	473533	CEN5	orf19.4216	1613	171	1	TATAGC	473358	473363	W	Sequence	2250bp up	Putative heat shock protein; decreased expression in hyphae; transcription is increased in populations of cells exposed to fluconazole over multiple generations; overexpression increases resistance to farnesol and azoles
Ca21chr5_C_albicans_SC5314	506322	508164	orf19.4234	orf19.4235	1496	343	1	TATAGC	507817	507822	W	Sequence	320bp up	Low affinity cyclic nucleotide phosphodiesterase; mediates cAMP signaling in response to glucose or intracellular acidification; macrophage-repressed; Spider biofilm induced
Ca21chr5_C_albicans_SC5314	579347	580956	orf19.4273	orf19.4274	1247	359	1	TATAGC	580593	580598	W	Sequence	420bp up	Putative proline oxidase; alkaline upregulated by Rim101; flow model biofilm induced; Spider biofilm induced
Ca21chr5_C_albicans_SC5314	601854	602768	orf19.4283	orf19.4284	586	325	1	TATAGC	602439	602444	W	Sequence	330bp up	Protein with similarity to S. cerevisiae Bur2p, contains a cyclin domain; not required for wild-type hyphal growth, adherence to buccal epithelial cells, or virulence in mouse systemic infection
Ca21chr5_C_albicans_SC5314	612329	612694	orf19.4290	orf19.4292	344	18	1	TATAGC	612672	612677	W	Sequence	15bp up	Ortholog(s) have SNAP receptor activity, role in Golgi to vacuole transport, vacuole inheritance and Golgi apparatus, endosome localization
Ca21chr5_C_albicans_SC5314	622587	623549	orf19.4299	orf19.4301	62	897	1	TATAGC	622648	622653	W	Sequence	100bp up	Ortholog(s) have role in chromatin silencing at rDNA, chromatin silencing at silent mating-type cassette, chromatin silencing at telomere, regulation of transcription from RNA polymerase II promoter and nucleus localization
Ca21chr5_C_albicans_SC5314	647572	648550	orf19.4315	orf19.4316	684	291	1	TATAGC	648255	648260	W	Sequence	300bp up	Trimethyllysine dioxygenase, the first enzyme in the carnitine biosynthesis pathway; hypha-induced expression, regulated by Cyr1, Ras1, Efg1; rat catheter biofilm repressed
Ca21chr5_C_albicans_SC5314	66465	67604	tS(CAG)1	orf19.953.1	200	936	2	TATAGC	66664	66669	W	Sequence	960bp up	Putative cofilin; macrophage-induced protein; protein present in exponential and stationary-phase yeast cells, but higher amounts in stationary phase
								TATAGC	66957	66962	W	Sequence
Ca21chr5_C_albicans_SC5314	681091	683004	orf19.4335	orf19.4336	1388	522	2	TATAGC	682478	682483	W	Sequence	1.64kb up	Ribosomal protein S5; macrophage/pseudohyphal-induced after 16 h; downregulated upon phagocytosis by murine macrophage; Hap43-induced; Spider biofilm repressed
								TATAGC	682664	682669	W	Sequence	1.52kb up
Ca21chr5_C_albicans_SC5314	68262	69037	orf19.953.1	orf19.952	174	598	1	TATAGC	68435	68440	W	Sequence	600bp up	Has domain(s) with predicted DNA binding activity
Ca21chr5_C_albicans_SC5314	686080	687546	orf19.4337	orf19.4339	517	946	1	TATAGC	686596	686601	W	Sequence	960bp up	AAA-ATPase involved in transport from MVB to the vacuole and ESCRT-III complex disassembly; mutation decreases SAP secretion and virulence in murine intravenous infection; regulated by Gcn2p, Gcn4p; required for normal Rim8p processing
Ca21chr5_C_albicans_SC5314	692785	697396	orf19.4341	orf19.4342	3994	614	1	TATAGC	696778	696783	W	Sequence	680bp up	Zn2Cys6 transcription factor involved in sterol uptake; flow model biofilm induced; Spider biofilm repressed
Ca21chr5_C_albicans_SC5314	740201	741778	orf19.2653	orf19.2652	595	979	1	TATAGC	740795	740800	W	Sequence	960bp up	Putative translation elongation factor; genes encoding ribosomal subunits, translation factors, and tRNA synthetases are downregulated upon phagocytosis by murine macrophage
Ca21chr5_C_albicans_SC5314	772869	775494	orf19.2638	orf19.2638.1	1957	665	1	TATAGC	774825	774830	W	Sequence	660bp up	Ortholog of C. parapsilosis CDC317 : CPAR2_502070, Candida tenuis NRRL Y-1498 : CANTEDRAFT_115402, Lodderomyces elongisporus NRLL YB-4239 : LELG_04205 and Debaryomyces hansenii CBS767 : DEHA2E22660g
Ca21chr5_C_albicans_SC5314	78137	78889	orf19.947	orf19.946	310	439	1	TATAGC	78446	78451	W	Sequence	460bp up	Putative adenylylsulfate kinase; predicted role in sulfur metabolism; possibly adherence-induced; protein present in exponential and stationary growth phase yeast; F-12/CO2 biofilm induced
Ca21chr5_C_albicans_SC5314	807068	807723	orf19.6673	orf19.6674	598	54	1	TATAGC	807665	807670	W	Sequence	60bp up	Putative geranylgeranyl diphosphate synthase; repressed by benomyl treatment; Spider biofilm induced
Ca21chr5_C_albicans_SC5314	865192	868714	orf19.3218	orf19.3216	1941	1578	2	TATAGC	867132	867137	W	Sequence	1.56kb up	Similar to Rab GTPase activators; Hap43p-induced gene
								TATAGC	867789	867794	W	Sequence	920bp up
Ca21chr5_C_albicans_SC5314	871220	872182	orf19.3216	orf19.3215	702	257	1	TATAGC	871921	871926	W	Sequence	260bp up	Putative plasma membrane protein; in S. cerevisiae it is localized to the cell bud and mating projection membrane; repressed by alpha pheromone in SpiderM medium
Ca21chr5_C_albicans_SC5314	889683	891566	orf19.3209	orf19.1287	359	1521	1	TATAGC	890041	890046	W	Sequence	1.52kb up	Protein of unknown function; flow model biofilm induced; Spider biofilm induced
Ca21chr5_C_albicans_SC5314	915209	916884	orf19.1279	orf19.3893	294	1378	2	TATAGC	915502	915507	W	Sequence	1.38kb up	Cell wall protein; repressed in ace2 mutant; repressed in core caspofungin response; induced in high iron; possibly an essential gene, disruptants not obtained by UAU1 method; rat catheter and Spider biofilm repressed
								TATAGC	915594	915599	W	Sequence	1.82kb up
Ca21chr5_C_albicans_SC5314	931957	933781	orf19.3901	orf19.3902	253	1568	1	TATAGC	932209	932214	W	Sequence	1.58kb up	Protein of unknown function; repressed by fluphenazine treatment or in an azole-resistant strain that overexpresses CDR1 and CDR2; Spider biofilm induced
Ca21chr5_C_albicans_SC5314	93595	95042	orf19.940	orf19.939	446	998	1	TATAGC	94040	94045	W	Sequence	1kb up	Putative role in nonsense-mediated mRNA decay; similar to S. cerevisiae Nam7p; gene induced by ciclopirox olamine treatment
Ca21chr6_C_albicans_SC5314	133291	134313	orf19.3651	orf19.3649	346	673	1	TATAGC	133636	133641	W	Sequence	900bp up	Ortholog(s) have adenyl-nucleotide exchange factor activity, role in cytoplasm-associated proteasomal ubiquitin-dependent protein catabolic process, cytoplasmic translation and cytosolic ribosome, nucleus localization
Ca21chr6_C_albicans_SC5314	16594	17288	orf19.6323	orf19.6322	489	202	1	TATAGC	17082	17087	W	Sequence	200bp up	D-arabitol dehydrogenase, NAD-dependent (ArDH); enzyme of D-arabitol and D-arabinose catabolism; D-arabitol is a marker for active infection in humans; rat catheter and Spider biofilm induced
Ca21chr6_C_albicans_SC5314	167675	169170	orf19.86	orf19.87	149	1343	2	TATAGC	167823	167828	W	Sequence	1.34kb up	Putative thiol peroxidase; rat catheter and Spider biofilm induced
								TATAGC	168772	168777	W	Sequence	400bp up
Ca21chr6_C_albicans_SC5314	188929	191105	orf19.96	orf19.97	578	1595	1	TATAGC	189506	189511	W	Sequence	1.6kb up	Basic amino acid permease; complements lysine transport mutation; 10 predicted transmembrane regions, 3 predicted N-glycosylation sites; phagocytosis by macrophages induces transcript; rat catheter, Spider and flow model biofilm induced
Ca21chr6_C_albicans_SC5314	222244	224426	orf19.121	orf19.122	562	1617	1	TATAGC	222805	222810	W	Sequence	1.62bp up	Activator of anaphase-promoting complex/cyclosome; induced under Cdc5 depletion; member of conserved Mcm1 regulon; mRNA expression peaks at cell-cycle G2/M phase; mRNA binds She3 and is localized to buds of yeast cells and to hyphal tips
Ca21chr6_C_albicans_SC5314	272731	274109	orf19.3448	orf19.3447	1266	109	1	TATAGC	273996	274001	W	Sequence	80bp up	Ortholog(s) have mannosyltransferase activity, role in ER-associated ubiquitin-dependent protein catabolic process, GPI anchor biosynthetic process, protein processing and endoplasmic reticulum localization
Ca21chr6_C_albicans_SC5314	317776	319768	orf19.3431	orf19.3430	1317	672	1	TATAGC	319092	319097	W	Sequence	680bp up	Plasma membrane-associated protein; physically interacts with TAP-tagged Nop1p
Ca21chr6_C_albicans_SC5314	356419	357011	orf19.3417	orf19.3415.1	292	297	1	TATAGC	356710	356715	W	Sequence	300bp up	Component of the large (60S) ribosomal subunit; Spider biofilm repressed
Ca21chr6_C_albicans_SC5314	372444	372782	orf19.3409	orf19.3407	152	183	2	TATAGC	372595	372600	W	Sequence	190bp up	Putative transcription factor with zinc finger DNA-binding motif; Hap43p-repressed gene
								TATAGC	372623	372628	W	Sequence	160bp up
Ca21chr6_C_albicans_SC5314	4009	5544	orf19.6338	orf19.6337	97	1435	2	TATAGC	4105	4110	W	Sequence	1440bp up	Member of a family of telomere-proximal genes of unknown function; may be spliced in vivo; overlaps orf19.6337.1, which is a region annotated as blocked reading frame
								TATAGC	4537	4542	W	Sequence	1000bp up of
Ca21chr6_C_albicans_SC5314	434960	436420	orf19.3499	orf19.3498	298	1159	2	TATAGC	435257	435262	W	Sequence	1.14kb up	Ortholog of C. dubliniensis CD36 : Cd36_62270, C. parapsilosis CDC317 : CPAR2_602240, Candida tenuis NRRL Y-1498 : CANTEDRAFT_114419 and Debaryomyces hansenii CBS767 : DEHA2E04884g
								TATAGC	436168	436173	W	Sequence	660bp up
Ca21chr6_C_albicans_SC5314	466026	466434	orf19.3465	orf19.3466	223	182	1	TATAGC	466248	466253	W	Sequence	180bp up	Predicted methyltransferase; downregulated by fluphenazine treatment or in an azole-resistant strain that overexpresses CDR1 and CDR2
Ca21chr6_C_albicans_SC5314	60010	60916	orf19.1195	orf19.1196	517	386	1	TATAGC	60526	60531	W	Sequence	360bp up	Ortholog(s) have protein kinase activity and role in MAPK cascade involved in cell wall biogenesis, protein phosphorylation
Ca21chr6_C_albicans_SC5314	609936	610555	orf19.5573	orf19.5574	221	395	1	TATAGC	610156	610161	W	Sequence	400bp up	Ortholog(s) have mitochondrial outer membrane localization
Ca21chr6_C_albicans_SC5314	629912	630610	orf19.5580	orf19.5584	454	241	1	TATAGC	630365	630370	W	Sequence	240bp up	Peptidase; activity useful for strain identification by multilocus enzyme electrophoresis (MLEE); clade-associated gene expression
Ca21chr6_C_albicans_SC5314	67496	67550	orf19.1200	orf19.1201	27	24	1	TATAGC	67522	67527	W	Sequence	20bp up	Ortholog(s) have serine-tRNA ligase activity, role in invasive growth in response to glucose limitation, mitochondrial seryl-tRNA aminoacylation, pseudohyphal growth, spore germination and mitochondrion localization
Ca21chr6_C_albicans_SC5314	786660	791471	orf19.5736	orf19.5741	475	4333	2	TATAGC	787134	787139	W	Sequence	114bp up	Cell-surface adhesin; adhesion, virulence, immunoprotective roles; band at hyphal base; Rfg1, Ssk1, Spider biofilm induced; flow model biofilm repressed; CAI-4 strain background effects; promoter bound Bcr1, Tec1, Efg1, Ndt80, and Brg1
								TATAGC	791352	791357	W	Sequence
Ca21chr6_C_albicans_SC5314	795255	798022	orf19.5741	orf19.5742	2028	736	1	TATAGC	797282	797287	W	Sequence	2260bp up	ALS family cell-surface glycoprotein; expressed during infection of human epithelial cells; confers laminin adhesion to S. cerevisiae; highly variable; putative GPI-anchor; Hap43-repressed
Ca21chr6_C_albicans_SC5314	803696	804377	orf19.5742	orf19.5746	499	179	1	TATAGC	804194	804199	W	Sequence	180bp up	Alanyl-tRNA synthetase; translational regulation generates cytoplasmic and mitochondrial forms; Gcn4p-regulated; repressed by amino acid starvation (3-AT); translation-related genes downregulated upon phagocytosis by murine macrophages
Ca21chr6_C_albicans_SC5314	824679	826856	orf19.5754	orf19.5755	1306	868	1	TATAGC	825984	825989	W	Sequence	2.13kb up	Ortholog(s) have cyclin-dependent protein serine/threonine kinase regulator activity
Ca21chr6_C_albicans_SC5314	843362	844152	tA(UGC)2	orf19.5763	311	476	1	TATAGC	843672	843677	W	Sequence	480bp up	Has domain(s) with predicted oxidoreductase activity and role in metabolic process
Ca21chr6_C_albicans_SC5314	873992	876483	Ca3-6	orf19.1221	1240	1248	2	TATAGC	875231	875236	W	Sequence	1.14kb up	Putative mannosyltransferase involved in cell wall mannan biosynthesis; transcription is elevated in chk1, nik1, and sln1 homozygous null mutants
								TATAGC	875590	875595	W	Sequence	780bp up
Ca21chr6_C_albicans_SC5314	885641	886676	orf19.1215	orf19.1214	4	1028	1	TATAGC	885644	885649	W	Sequence	1.1kb up	Ortholog(s) have metalloaminopeptidase activity, role in protein initiator methionine removal involved in protein maturation and cytosol, nucleus localization
Ca21chr6_C_albicans_SC5314	936739	937164	orf19.1082	orf19.1082.1	18	404	1	TATAGC	936756	936761	W	Sequence	400bp up	Ortholog(s) have cytochrome-c oxidase activity, role in mitochondrial respiratory chain complex IV assembly and cytosol, mitochondrial intermembrane space, mitochondrial respiratory chain complex IV, nucleus localization
Ca21chr6_C_albicans_SC5314	968721	971453	orf19.1096	orf19.1097	171	2558	1	TATAGC	968891	968896	W	Sequence	2.36kb up	ALS family protein; role in adhesion, biofilm formation, germ tube induction; expressed at infection of human buccal epithelial cells; putative GPI-anchor; induced by ketoconazole, low iron and at cell wall regeneration; regulated by Sfu1p
Ca21chr6_C_albicans_SC5314	983793	984022	CEN6	orf19.2123	53	173	1	TATAGC	983845	983850	W	Sequence	180bp up	Predicted ORF from Assembly 19; removed from Assembly 20; restored based on comparative genome analysis
Ca21chr6_C_albicans_SC5314	996226	998011	orf19.2132	orf19.2133	925	857	1	TATAGC	997150	997155	W	Sequence	860bp up	Secreted lipase, member of a differentially expressed lipase gene family with possible roles in nutrition and/or in creating an acidic microenvironment; expressed more strongly during mucosal infections than during systemic infections
Ca21chr7_C_albicans_SC5314	134274	135509	orf19.7047	orf19.7046	122	1110	1	TATAGC	134395	134400	W	Sequence	1.1kb up	Predicted bZIP domain-containing transcription factor; protein induced during the mating process; possibly essential, disruptants not obtained by UAU1 method; Hap43-repressed; rat catheter biofilm induced
Ca21chr7_C_albicans_SC5314	136032	137281	orf19.7046	orf19.7044	233	1013	1	TATAGC	136264	136269	W	Sequence	1010bp up	Ortholog(s) have protein kinase activity and role in age-dependent response to oxidative stress involved in chronological cell aging, conidiophore development, hyphal growth, protein phosphorylation, regulation of meiosis
Ca21chr7_C_albicans_SC5314	172425	174288	orf19.7030	orf19.7029	1763	97	1	TATAGC	174187	174192	W	Sequence	1.1kb up	Putative guanine deaminase; mutation confers hypersensitivity to toxic ergosterol analog; Spider biofilm induced
Ca21chr7_C_albicans_SC5314	241120	244442	Ca3-7b	orf19.6898	576	2743	2	TATAGC	241695	241700	W	Sequence	2.74kb up	Protein similar to S. pombe SPBC1709.16c a predicted aromatic ring-opening dioxygenase; induced by benomyl treatment or in azole-resistant strain that overexpresses MDR1; Spider biofilm induced
								TATAGC	241967	241972	W	Sequence	2.48kb up
Ca21chr7_C_albicans_SC5314	265076	266120	orf19.6911	orf19.6912	460	581	1	TATAGC	265535	265540	W	Sequence	580bp up	Putative ethanolamine kinase
Ca21chr7_C_albicans_SC5314	279504	281376	orf19.6918	orf19.6919	1718	151	1	TATAGC	281221	281226	W	Sequence	150bp up	Ortholog of C. dubliniensis CD36 : Cd36_71210, C. parapsilosis CDC317 : CPAR2_702710, Candida tenuis NRRL Y-1498 : CANTEDRAFT_116256 and Debaryomyces hansenii CBS767 : DEHA2E17732g
Ca21chr7_C_albicans_SC5314	282505	285901	orf19.6919	orf19.6920	226	3167	2	TATAGC	282730	282735	W	Sequence	1.17kb up	Protein of unknown function; induced during chlamydospore formation in both C. albicans and C. dubliniensis; Hap43-induced gene; Spider biofilm induced; F-12/CO2 early biofilm induced
								TATAGC	284729	284734	W	Sequence
Ca21chr7_C_albicans_SC5314	296776	302676	orf19.6586	orf19.6585	3591	2306	1	TATAGC	300366	300371	W	Sequence	2.31kb up	Ortholog(s) have mitochondrion localization
Ca21chr7_C_albicans_SC5314	318730	320556	orf19.6578	orf19.6577	966	857	1	TATAGC	319695	319700	W	Sequence	880bp up	Multidrug efflux pump of the plasma membrane; MDR family member of the MFS (major facilitator superfamily) of transporters; involved in histatin 5 efflux; fungal-specific (no human/murine homolog)
Ca21chr7_C_albicans_SC5314	326696	329716	orf19.6574	orf19.6573	117	2900	1	TATAGC	326812	326817	W	Sequence	2.9kb up	Putative Rho1p GTPase activating protein (GAP); serum-induced transcript; Spider biofilm induced; flow model biofilm repressed
Ca21chr7_C_albicans_SC5314	349795	350990	orf19.6563	orf19.6562	523	669	2	TATAGC	350317	350322	W	Sequence	1.98kb up	Putative ribonuclease H2 catalytic subunit; flucytosine induced; Spider biofilm repressed
								TATAGC	350718	350723	W	Sequence	1.9kb up
Ca21chr7_C_albicans_SC5314	393698	394416	orf19.6537	orf19.6536	9	706	1	TATAGC	393706	393711	W	Sequence	700bp up	Actomyosin ring component at bud neck; cell-cycle regulated ser phosphorylation at CDK sites regulate association with Bni1/Bnr1, Iqg1 degradation, and ring disassembly; mutation causes cytokinetic defects; rat catheter biofilm repressed
Ca21chr7_C_albicans_SC5314	45103	46308	orf19.7093	orf19.7092	1127	75	1	TATAGC	46229	46234	W	Sequence	60bp up	Putative NAD dependent epimerase/dehydratase family protein; Spider biofilm repressed
Ca21chr7_C_albicans_SC5314	460725	460999	orf19.6511	orf19.6510	12	259	1	TATAGC	460736	460741	W	Sequence	240bp up	Putative glutaredoxin; induced in low iron
Ca21chr7_C_albicans_SC5314	491009	492272	orf19.6488	orf19.6487	167	1093	1	TATAGC	491175	491180	W	Sequence	1.1kb up	Ortholog of C. parapsilosis CDC317 : CPAR2_808350, C. dubliniensis CD36 : Cd36_72060, Candida orthopsilosis Co 90-125 : CORT_0C00820 and Candida albicans WO-1 : CAWG_05575
Ca21chr7_C_albicans_SC5314	543677	545767	orf19.6457	orf19.6456	2068	19	1	TATAGC	545744	545749	W	Sequence	20bp up	Ortholog of C. dubliniensis CD36 : Cd36_72280, C. parapsilosis CDC317 : CPAR2_703040, Candida tenuis NRRL Y-1498 : CANTEDRAFT_125842 and Debaryomyces hansenii CBS767 : DEHA2B05984g
Ca21chr7_C_albicans_SC5314	590789	593139	orf19.5190	orf19.5188	588	1759	1	TATAGC	591376	591381	W	Sequence	1.76kb up	Chitin synthase; essential; for primary septum synthesis in yeast and hyphae; 1 of several chitin synthases; enzymatically activated by proteolytic processing; complements defects of S. cerevisiae chs1 or chs2; Spider biofilm repressed
Ca21chr7_C_albicans_SC5314	678681	679377	orf19.5142	orf19.5141	216	477	1	TATAGC	678896	678901	W	Sequence	480bp up	Ortholog of Candida albicans WO-1 : CAWG_05647
Ca21chr7_C_albicans_SC5314	69540	70600	orf19.7078	orf19.7077	383	674	1	TATAGC	69922	69927	W	Sequence	1.78kb up	Putative ferric reductase; induced by Mac1 under copper starvation; Plc1-regulated; Rim101-repressed
Ca21chr7_C_albicans_SC5314	709165	710718	orf19.5129	orf19.5126	455	1095	1	TATAGC	709619	709624	W	Sequence	1.1kb up	Putative adhesin-like protein
Ca21chr7_C_albicans_SC5314	728885	731817	orf19.1345	orf19.1344	1031	1898	1	TATAGC	729915	729920	W	Sequence	1.9kb up	Protein of unknown function; fluconazole-induced; Spider biofilm induced
Ca21chr7_C_albicans_SC5314	765918	771046	orf19.6704	orf19.6705	2559	2566	1	TATAGC	768476	768481	W	Sequence	2.56kb up	Putative guanyl nucleotide exchange factor with Sec7 domain; required for normal filamentous growth; regulated by yeast-hyphal switch; filament induced; regulated by Nrg1, Tup1, Mob2, Hap43; mRNA binds She3; Spider biofilm induced
Ca21chr7_C_albicans_SC5314	854635	855162	orf19.7196	orf19.7195	35	489	1	TATAGC	854669	854674	W	Sequence	490bp up	Functional ortholog of S. cerevisiae Rad6; negative regulator of hyphal growth; required for wild-type UV resistance; acts in pathway with Efg1; ; transcript is UV-induced, slightly repressed during hyphal growth; gene has two introns
a21chr7_C_albicans_SC5314	879888	880387	orf19.7176	orf19.7175	11	485	1	TATAGC	879898	879903	W	Sequence	490bp up	Putative HSP40 co-chaperone; repressed during the mating process
Ca21chr7_C_albicans_SC5314	915968	918847	orf19.7151	orf19.7150	1784	1092	1	TATAGC	917751	917756	W	Sequence	1.1kb up	Transcription factor/repressor; regulates chlamydospore formation/hyphal gene induction/virulence and rescue/stress response genes; effects both Tup1 dependent and independent regulation; flow model biofilm induced; Spider biofilm repressed
Ca21chr7_C_albicans_SC5314	926414	928832	orf19.7149	orf19.7148	2013	402	1	TATAGC	928426	928431	W	Sequence	360bp up	Putative polyamine transport protein; fungal-specific (no human or murine homolog)
Ca21chrR_C_albicans_SC5314	1036512	1037081	orf19.6314	orf19.6313.2	256	310	1	TATAGC	1036767	1036772	W	Sequence	290bp up	ESCRT-I complex subunit with a role in multivesicular body (MVB) trafficking; mutant displays growth defect on alkaline medium; Hap43p-repressed gene
Ca21chrR_C_albicans_SC5314	1037650	1038274	orf19.6313.2	orf19.6313	276	345	1	TATAGC	1037925	1037930	W	Sequence	340bp up	Predicted alpha-1,3-mannosyltransferase with a role in protein glycosylation; induced in low iron
Ca21chrR_C_albicans_SC5314	1103401	1105223	orf19.644	orf19.643	214	1605	3	TATAGC	1103614	1103619	W	Sequence	1.62kb up	Ortholog(s) have role in apoptotic process, mitotic spindle elongation, sister chromatid biorientation, spindle assembly checkpoint
								TATAGC	1104062	1104067	W	Sequence	1.08kb up
								TATAGC	1104515	1104520	W	Sequence	640bp up
Ca21chrR_C_albicans_SC5314	1120442	1122195	orf19.637	orf19.555	593	1157	1	TATAGC	1121034	1121039	W	Sequence	1.16kb up	Protein similar to S. cerevisiae Cis3p, which has a role cell-wall-related processes; predicted Kex2p substrate; possibly an essential gene, disruptants not obtained by UAU1 method
Ca21chrR_C_albicans_SC5314	1141358	1142647	orf19.1011	orf19.1012	98	1188	1	TATAGC	1141455	1141460	W	Sequence	1.8kb up	Ortholog(s) have clathrin binding activity, role in Golgi to vacuole transport, endosomal transport and AP-1 adaptor complex, cytosol, endosome, nucleus localization
Ca21chrR_C_albicans_SC5314	1171269	1171859	orf19.5852	orf19.5851	565	22	1	TATAGC	1171833	1171838	W	Sequence	120bp up	Putative pheromone-processing dipeptidyl aminopeptidase; possible Kex2 substrate; transposon mutation affects filamentous growth; induced by low nitrogen, germ tube formation; flow model biofilm repressed
Ca21chrR_C_albicans_SC5314	1258161	1274196	orf19.454	orf19.451	2869	13163	3	TATAGC	1261029	1261034	W	Sequence		Protein kinase required for degradation of Nrg1p; mutants are sensitive to growth on hydrogen peroxide medium; induced by alpha pheromone in SpiderM medium; rat catheter and Spider biofilm induced
								TATAGC	1270991	1270996	W	Sequence
								TATAGC	1274167	1274172	W	Sequence	80bp up
Ca21chrR_C_albicans_SC5314	1285046	1290798	orf19.3852	orf19.3854	2438	3311	2	TATAGC	1287483	1287488	W	Sequence	400bp up	Ortholog of S. cerevisiae Sat4; amphotericin B induced; clade-associated gene expression; Spider biofilm induced
								TATAGC	1290389	1290394	W	Sequence
Ca21chrR_C_albicans_SC5314	1297160	1297555	orf19.3859	orf19.3861	32	360	1	TATAGC	1297191	1297196	W	Sequence	460bp up	Putative Type II HSP40 co-chaperone; macrophage/pseudohyphal-repressed; heavy metal (cadmium) stress-induced; heterozygous null mutant displays sensitivity to virgineone; rat catheter biofilm induced
Ca21chrR_C_albicans_SC5314	1321397	1321789	orf19.3871	orf19.3872	362	27	1	TATAGC	1321758	1321763	W	Sequence	40bp up	Protein of unknown function; oral infection induced; mutants have reduced capacity to damage oral epithelial cells; rat catheter biofilm repressed
Ca21chrR_C_albicans_SC5314	136796	137390	orf19.7477	orf19.7475	199	392	1	TATAGC	136994	136999	W	Sequence	400bp up	Protein involved in regulation of hyphal development; required for response to farnesoic acid; possibly adherence-induced
Ca21chrR_C_albicans_SC5314	1427204	1429475	orf19.699	orf19.700	2014	254	1	TATAGC	1429217	1429222	W	Sequence	260bp up	Protein with similarity to permeases; Sfu1-repressed; flucytosine induced; induced by Mnl1 under weak acid stress; flow model biofilm repressed
Ca21chrR_C_albicans_SC5314	1493773	1496789	orf19.2367	orf19.2366	1580	1433	1	TATAGC	1495352	1495357	W	Sequence	1.46kb up	Has domain(s) with predicted DNA binding activity and role in DNA integration
Ca21chrR_C_albicans_SC5314	1535814	1538776	orf19.1816	orf19.1815	2573	386	1	TATAGC	1538386	1538391	W	Sequence	380bp up	Ortholog of S. cerevisae/S. pombe Tif6; constituent of 66S pre-ribosomal particles; Spider biofilm induced
Ca21chrR_C_albicans_SC5314	1565882	1566290	orf19.731	orf19.730	258	147	1	TATAGC	1566139	1566144	W	Sequence	150 bp up	Ortholog(s) have Rho GTPase activator activity and role in establishment or maintenance of actin cytoskeleton polarity, small GTPase mediated signal transduction
Ca21chrR_C_albicans_SC5314	1584629	1586309	orf19.6141	orf19.6140	878	799	1	TATAGC	1585506	1585511	W	Sequence	860bp up	Protein with similarity to ferric reductases; downregulated in response to amphotericin B, estradiol, or ciclopirox olamine, and upregulated by interaction with macrophage; un-merged from orf19.6139 in a revision of Assembly 21
Ca21chrR_C_albicans_SC5314	1596831	1597413	orf19.6135	orf19.6134	386	193	1	TATAGC	1597216	1597221	W	Sequence	200bp up	Ortholog(s) have role in ER-dependent peroxisome organization, retrograde vesicle-mediated transport, Golgi to ER and Dsl1p complex, endoplasmic reticulum membrane, nuclear envelope, peroxisome localization
Ca21chrR_C_albicans_SC5314	1602982	1603360	orf19.6133	orf19.6132	106	269	1	TATAGC	1603087	1603092	W	Sequence	280bp up	Ortholog of C. dubliniensis CD36 : Cd36_33000, C. parapsilosis CDC317 : CPAR2_701740, Candida tenuis NRRL Y-1498 : CANTEDRAFT_93887 and Debaryomyces hansenii CBS767 : DEHA2E04554g
Ca21chrR_C_albicans_SC5314	1638207	1639486	orf19.2625	orf19.729.1	1130	146	1	TATAGC	1639336	1639341	W	Sequence	150bp up	Putative Rho GTPase activating protein; fungal-specific (no human or murine homolog)
Ca21chrR_C_albicans_SC5314	1642127	1642562	orf19.729.1	orf19.729	12	420	2	TATAGC	1642138	1642143	W	Sequence	420bp up	Adaptor protein required for specific mRNA transport; protein similar but not orthologous to S. cerevisiae She3; transposon mutation affects filamentous growth
								TATAGC	1642216	1642221	W	Sequence	340bp up
Ca21chrR_C_albicans_SC5314	1659188	1660909	orf19.6286	orf19.6285	985	733	2	TATAGC	1660172	1660177	W	Sequence	740bp up	Putative catalytic subunit of type 1 serine/threonine protein phosphatase; regulated by Shp1; induced in high iron; alternatively spliced intron in 5' UTR
								TATAGC	1660899	1660904	W	Sequence	5bp up
Ca21chrR_C_albicans_SC5314	1670079	1671192	orf19.3487	orf19.1985	442	668	1	TATAGC	1670520	1670525	W	Sequence	680bp up	Has aminoglycoside phosphotransferase and protein kinase domains; rat catheter and flow model biofilm induced
Ca21chrR_C_albicans_SC5314	1704152	1706953	orf19.3713	orf19.3714	2002	796	1	TATAGC	1706153	1706158	W	Sequence	800bp up	Ortholog of C. dubliniensis CD36 : Cd36_33530, C. parapsilosis CDC317 : CPAR2_201980, Candida tenuis NRRL Y-1498 : CANTEDRAFT_134293 and Debaryomyces hansenii CBS767 : DEHA2A10164g
Ca21chrR_C_albicans_SC5314	1709658	1712519	orf19.3715	orf19.612	2807	51	1	TATAGC	1712464	1712469	W	Sequence	60bp up	Ortholog of S. cerevisiae : AIM32, C. glabrata CBS138 : CAGL0L01529g, C. dubliniensis CD36 : Cd36_33550, C. parapsilosis CDC317 : CPAR2_702070 and Candida tenuis NRRL Y-1498 : CANTEDRAFT_114174
Ca21chrR_C_albicans_SC5314	1771896	1772308	snR65	orf19.6375	233	176	1	TATAGC	1772128	1772133	W	Sequence	180bp up	Putative ribosomal protein; repressed upon phagocytosis by murine macrophage; transcript positively regulated by Tbf1; Spider biofilm repressed
Ca21chrR_C_albicans_SC5314	1809492	1810356	orf19.6403.1	orf19.6404	132	729	1	TATAGC	1809623	1809628	W	Sequence	730bp up	Putative glutathione synthase; induced in high iron; heavy metal (cadmium) stress-induced
Ca21chrR_C_albicans_SC5314	1818369	1818770	orf19.6408	orf19.6411	230	168	1	TATAGC	1818598	1818603	W	Sequence	170bp up	Protein similar to S. cerevisiae Vac14p; a protein involved in regulated synthesis of PtdIns(3,5)P(2); transposon mutation affects filamentous growth
Ca21chrR_C_albicans_SC5314	1825587	1826987	orf19.6414	orf19.6414.3	767	630	1	TATAGC	1826353	1826358	W	Sequence	630bp up	Putative tropomyosin isoform 2; regulated by Gcn4; repressed by amino acid starvation; macrophage-induced; protein levels decrease in stationary cells; Hap43-induced; rat catheter and Spider biofilm repressed
Ca21chrR_C_albicans_SC5314	1827861	1828757	orf19.6414.3	orf19.6416	247	646	1	TATAGC	1828107	1828112	W	Sequence	650bp up	Protein involved in N-glycosylation; Spider biofilm induced; rat catheter biofilm repressed
Ca21chrR_C_albicans_SC5314	1836485	1838916	orf19.6418	orf19.6420	681	1747	1	TATAGC	1837165	1837170	W	Sequence	1.75kb up	GPI-anchored cell wall protein involved in cell wall synthesis; required for normal cell surface properties; induced in oralpharyngeal candidasis; Spider biofilm induced; Bcr1-repressed in RPMI a/a biofilms
Ca21chrR_C_albicans_SC5314	1889206	1891386	RDN5	RDN18	646	1531	1	TATAGC	1889851	1889856	W	Sequence	1.53kb up	18S ribosomal RNA; component of the small (40S) ribosomal subunit; encoded in about 55 copies of the rDNA repeat on Chromosome R
Ca21chrR_C_albicans_SC5314	1950018	1950736	orf19.7310	orf19.7311	146	569	1	TATAGC	1950163	1950168	W	Sequence	480bp up	Protein of unknown function; Spider biofilm induced
Ca21chrR_C_albicans_SC5314	1955515	1957892	orf19.7313	orf19.7314	1793	581	1	TATAGC	1957307	1957312	W	Sequence	585bp up	Putative cysteine dioxygenases; role in conversion of cysteine to sulfite; transcript regulated upon white-opaque switch; rat catheter, Spider and flow model biofilm induced
Ca21chrR_C_albicans_SC5314	1999233	2000399	xi-Ra	orf19.7337	208	955	2	TATAGC	1999440	1999445	W	Sequence	980bp up	Protein with a nischarin related domain and leucine rich repeats; Spider biofilm induced
								TATAGC	1999460	1999465	W	Sequence	960bp up
Ca21chrR_C_albicans_SC5314	201736	202223	orf19.3265.1	orf19.3265	241	243	1	TATAGC	201976	201981	W	Sequence	250bp up	Putative N2,N2-dimethylguanine tRNA methyltransferase; induced upon adherence to polystyrene
Ca21chrR_C_albicans_SC5314	203895	206337	orf19.3265	orf19.3264.1	74	2365	1	TATAGC	203968	203973	W	Sequence	2.37kb up	Protein of unknown function; Spider biofilm repressed
Ca21chrR_C_albicans_SC5314	2120480	2122927	orf19.7565	orf19.7566	1599	845	1	TATAGC	2122078	2122083	W	Sequence	840bp up	Predicted amino acid transport domain; transcript upregulated in clinical strains from HIV+ patients with oral candidiasis; alkaline upregulated by Rim101; rat catheter, Spider and flow model biofilm induced
Ca21chrR_C_albicans_SC5314	2124644	2125476	orf19.7566	orf19.7567	190	639	1	TATAGC	2124833	2124838	W	Sequence	640bp up	Protein of unknown function; induced by alpha pheromone in SpiderM medium
Ca21chrR_C_albicans_SC5314	2134586	2135359	orf19.7571	orf19.7572	166	604	1	TATAGC	2134751	2134756	W	Sequence	610bp up	Putative SAGA transcriptional regulatory complex subunit; mutation confers hypersensitivity to toxic ergosterol analog, and to amphotericin B
Ca21chrR_C_albicans_SC5314	2178886	2179539	orf19.7595	orf19.7596	81	569	1	TATAGC	2178966	2178971	W	Sequence	270bp up	Protein with a phosphoglycerate mutase family domain; Hap43-repressed gene
Ca21chrR_C_albicans_SC5314	2180524	2181056	orf19.7596	orf19.7597	304	225	1	TATAGC	2180827	2180832	W	Sequence	220bp up	Putative GPI-anchored protein
Ca21chrR_C_albicans_SC5314	218980	221210	orf19.3260	orf19.3259	1767	460	1	TATAGC	220746	220751	W	Sequence	440bp up	Ortholog(s) have peptidase activity, role in protein targeting to ER, signal peptide processing and signal peptidase complex localization
Ca21chrR_C_albicans_SC5314	2190484	2191146	orf19.7602	orf19.7603	647	12	1	TATAGC	2191130	2191135	W	Sequence	10bp up	Protein with a predicted role in cytochrome c oxidase assembly; rat catheter biofilm induced
Ca21chrR_C_albicans_SC5314	2196597	2197623	orf19.7605	orf19.7606	729	294	1	TATAGC	2197325	2197330	W	Sequenc	300bp up	Ortholog of C. dubliniensis CD36 : Cd36_35262, Candida tropicalis MYA-3404 : CTRG_05848 and Candida albicans WO-1 : CAWG_02290
Ca21chrR_C_albicans_SC5314	2202103	2206946	orf19.7609	orf19.7610	1336	3504	2	TATAGC	2203438	2203443	W	Sequence	250bp up	Putative protein tyrosine phosphatase; hypha induced; alkaline induced; regulated by Efg1, Ras1, cAMP pathways; mutants are viable; Spider biofilm induced; rat catheter biofilm repressed; flow model biofilm repressed
								TATAGC	2206631	2206636	W	Sequence
Ca21chrR_C_albicans_SC5314	2213689	2214259	orf19.7612	orf19.7613	404	163	1	TATAGC	2214092	2214097	W	Sequence	160bp up	Putative translation initiation factor; repressed upon phagocytosis by murine macrophage; Spider biofilm repressed
Ca21chrR_C_albicans_SC5314	276560	277559	orf19.3234.1	orf19.3234	570	426	1	TATAGC	277129	277134	W	Sequence	720bp up	Putative NADPH dehydrogenase; rat catheter biofilm induced
Ca21chrR_C_albicans_SC5314	316506	318329	orf19.3222	orf19.3221	543	1277	1	TATAGC	317048	317053	W	Sequence	1.28kb up	Putative arginine-specific carbamoylphosphate synthetase; protein enriched in stationary phase yeast cultures; rat catheter biofilm induced; Spider biofilm induced
Ca21chrR_C_albicans_SC5314	378852	379274	orf19.2557	orf19.2558	325	94	1	TATAGC	379176	379181	W	Sequence	100bp up	Has domain(s) with predicted zinc ion binding activity and nucleus localization
Ca21chrR_C_albicans_SC5314	511358	511781	orf19.3740	orf19.3738	253	167	1	TATAGC	511610	511615	W	Sequence	160bp up	Putative GPI-anchored protein; adhesin-like protein
Ca21chrR_C_albicans_SC5314	522633	525551	orf19.3734	orf19.3733	2060	855	1	TATAGC	524692	524697	W	Sequence	820bp up	Isocitrate dehydrogenase; white-opaque switch regulated; morphology-regulation by Ssn6; protein in exponential and stationary phase yeast; Hap43-repressed; Spider biofilm repressed by Bcr1, Tec1, Ndt80, Rob1, Brg1; Spider biofilm induced
Ca21chrR_C_albicans_SC5314	53913	54835	orf19.7513	orf19.7512	390	529	1	TATAGC	54302	54307	W	Sequence	530bp up	Has domain(s) with predicted electron carrier activity, heme binding, iron ion binding, oxidoreductase activity, acting on paired donors and with incorporation or reduction of molecular oxygen, more
Ca21chrR_C_albicans_SC5314	564685	566054	orf19.171	orf19.169	951	415	1	TATAGC	565635	565640	W	Sequence	420bp up	Putative phosphatidyl-ethanolamine N-methyltransferase; fungal-specific (no human or murine homolog); amphotericin B repressed; Hap43p-induced gene
Ca21chrR_C_albicans_SC5314	636144	636872	orf19.2835	orf19.2836	161	564	1	TATAGC	636304	636309	W	Sequence	570bp up	Protein with similarity to carbonic anhydrases
Ca21chrR_C_albicans_SC5314	657655	658231	orf19.2844	orf19.2846	332	241	1	TATAGC	657986	657991	W	Sequence	240bp up	Protein of unknown function; Hap43-repressed; induced in core caspofungin response; regulated by yeast-hypha switch; Spider biofilm repressed
Ca21chrR_C_albicans_SC5314	6891	9110	orf19.7545	orf19.7544	360	1856	1	TATAGC	7250	7255	W	Sequence	1.86kb up	Member of a family of telomere-proximal genes of unknown function; hypha-induced expression; rat catheter biofilm repressed
Ca21chrR_C_albicans_SC5314	69017	72119	orf19.7506	orf19.7504	1334	1765	2	TATAGC	70350	70355	W	Sequence	1.77kb up	Ortholog of S. cerevisiae Rts3; a component of the protein phosphatase type 2A complex; Plc1-regulated; induced in core caspofungin response; Spider biofilm induced
								TATAGC	71075	71080	W	Sequence	1.04kb up
Ca21chrR_C_albicans_SC5314	699554	699797	orf19.2422	orf19.2419	228	12	1	TATAGC	699781	699786	W	Sequence	100bp up	Ortholog of S. cerevisiae Dom34; a protein that facilitates ribosomal subunit dissociation when translation is stalled; peloto ortholog; Hap43-repressed gene
Ca21chrR_C_albicans_SC5314	732899	734583	orf19.2397.3	orf19.2397	1226	455	1	TATAGC	734124	734129	W	Sequence	2.76kb up	Predicted membrane transporter, member of the anion:cation symporter (ACS) family, major facilitator superfamily (MFS); amphotericin B, caspofungin repressed; Hap43p-repressed
Ca21chrR_C_albicans_SC5314	765511	767512	orf19.4388	orf19.4390	1353	645	1	TATAGC	766863	766868	W	Sequence	2.46kb up	Protein of unknown function; repressed by alpha pheromone in SpiderM medium; transcript induced by Mnl1 under weak acid stress
Ca21chrR_C_albicans_SC5314	814757	816392	orf19.4365	orf19.4366	707	925	1	TATAGC	815463	815468	W	Sequence	920bp up	Ortholog of C. dubliniensis CD36 : Cd36_28870, Candida tropicalis MYA-3404 : CTRG_00731 and Candida albicans WO-1 : CAWG_01703
Ca21chrR_C_albicans_SC5314	869288	878586	orf19.465	orf19.467	61	9234	4	TATAGC	869348	869353	W	Sequence	1.82kb up	Transcription factor; modulator of white-opaque switch; induced in opaque cells; promoter bound by Wor1; overexpression at 25 degr shifts cells to opaque state; deletion stabilizes opaque cells at higher temperatures; Spider biofilm induced
								TATAGC	874054	874059	W	Sequence
								TATAGC	876764	876769	W	Sequence
								TATAGC	878257	878262	W	Sequence
Ca21chrR_C_albicans_SC5314	87088	88066	orf19.7499.1	orf19.7499	15	960	1	TATAGC	87102	87107	W	Sequence	960bp up	Putative nicotinic acid mononucleotide adenylyltransferase, involved in NAD salvage pathway; Spider biofilm repressed
Ca21chrR_C_albicans_SC5314	906469	906699	orf19.485	orf19.486	29	198	1	TATAGC	906497	906502	W	Sequence	200bp up	p150 subunit of dynactin; required for normal spindle formation and position

## Sheet: TATACC
Sequence Name	NumHits	MatchPattern	MatchStartCoord	MatchStopCoord	Strand	IntergenicStart	IntergenicEnd	UpstreamFeature	DownstreamFeature	DistToUpstream	DistToDownstream
Ca21chr1 C albicans SC5314:1045558-1048369 between orf19.53 and orf19.54	2	TATACC	1045780	1045785	W	1045558	1048369	orf19.53	orf19.54	223	2585	2.58kb up	Putative beta-mannosyltransferase required for the addition of beta-mannose to the acid-labile fraction of cell wall phosphopeptidomannan; 9-gene family memebr; regulated on yeast-hypha and white-opaque switches; Spider biofilm repressed
Ca21chr1 C albicans SC5314:1072671-1082677 between orf19.4057 and orf19.4056	3	TATACC	1072873	1072878	W	1072671	1082677	orf19.4057	orf19.4056	203	9800	3.62kb up	Transcription factor; recruits Hda1 to hypha-specific promoters; Tn mutation affects filamentation; Hap43-repressed; Spider and flow model biofilm induced; required for Spider biofilm formation; Bcr1-repressed in RPMI a/a biofilms
Ca21chr1 C albicans SC5314:1148328-1149162 between orf19.418 and orf19.417	1	TATACC	1148462	1148467	W	1148328	1149162	orf19.418	orf19.417	135	696	700bp up	Ortholog(s) have metallochaperone activity, role in manganese ion transport and mitochondrion localization
Ca21chr1 C albicans SC5314:1213426-1213981 between orf19.2469 and orf19.2468	2	TATACC	1213913	1213918	W	1213426	1213981	orf19.2469	orf19.2468	488	64	70bp up	Ortholog(s) have trans-aconitate 3-methyltransferase activity and cytosol, nucleus localization
Ca21chr1 C albicans SC5314:1222577-1223737 between orf19.2461 and orf19.2460	2	TATACC	1223470	1223475	W	1222577	1223737	orf19.2461	orf19.2460	894	263	40bp up	Protein of unknown function; substrate for Kex2 processing in vitro; repressed by alpha pheromone in SpiderM medium; Spider biofilm induced; Bcr1-repressed in a/a RPMI biofilms
Ca21chr1 C albicans SC5314:1224794-1226735 between orf19.2460 and orf19.2459	1	TATACC	1224889	1224894	W	1224794	1226735	orf19.2460	orf19.2459	96	1842	1.14kb up	Protein of unknown function; mRNA binds to She3; Hap43 repressed gene; Spider biofilm induced
Ca21chr1 C albicans SC5314:122810-123066 between orf19.6036 and orf19.6035	1	TATACC	122975	122980	W	122810	123066	orf19.6036	orf19.6035	166	87	90bp up	Protein of unknown function; repressed by nitric oxide
Ca21chr1 C albicans SC5314:1229655-1231427 between orf19.2459 and orf19.2458	1	TATACC	1229972	1229977	W	1229655	1231427	orf19.2459	orf19.2458	318	1451	1.44kb up	Protein of unknown function; flow model, rat catheter and Spider biofilm induced
Ca21chr1 C albicans SC5314:1241974-1244695 between orf19.2455 and orf19.2454	1	TATACC	1243669	1243674	W	1241974	1244695	orf19.2455	orf19.2454	1696	1022	1.02kb up	Putative phosphate permease; transcript repressed by Rim101 at pH 8; regulated by white-opaque switch; caspofungin repressed; virulence-group-correlated expression; flow model biofilm induced
Ca21chr1 C albicans SC5314:1264820-1265548 between orf19.2444 and orf19.2443	1	TATACC	1265518	1265523	W	1264820	1265548	orf19.2444	orf19.2443	699	26	40bp up	GTPase activator protein; transcript induced in low iron; alkaline upregulated; localized to the bud emergence area in G1 phase and in the bud tip during S and G2 phases
Ca21chr1 C albicans SC5314:1286425-1288961 between orf19.2431 and orf19.2430	1	TATACC	1287739	1287744	W	1286425	1288961	orf19.2431	orf19.2430	1315	1218	1.22kb up	Ortholog of Candida albicans WO-1 : CAWG_00792
Ca21chr1 C albicans SC5314:1334554-1337671 between snR44a and orf19.177	2	TATACC	1335160	1335165	W	1334554	1337671	snR44a	orf19.177	607	2507	1.17kb up	Has domain(s) with predicted phosphatidylinositol binding activity and role in cell communication
Ca21chr1 C albicans SC5314:1340723-1344907 between orf19.6280 and orf19.6277	3	TATACC	1341313	1341318	W	1340723	1344907	orf19.6280	orf19.6277	591	3590	1.98kb up	Has domain(s) with predicted phosphatidylinositol binding activity and role in cell communication
Ca21chr1 C albicans SC5314:1353475-1354051 between orf19.6276 and orf19.6275	1	TATACC	1353488	1353493	W	1353475	1354051	orf19.6276	orf19.6275	14	559	560bp up	Ortholog(s) have cytosol localization
Ca21chr1 C albicans SC5314:1396221-1398249 between orf19.6259 and orf19.6257	2	TATACC	1396737	1396742	W	1396221	1398249	orf19.6259	orf19.6257	517	1508	1.56kb up	Putative glutamate synthase; regulated by Sef1, Sfu1, and Hap43; rat catheter biofilm repressed
Ca21chr1 C albicans SC5314:1406204-1407330 between orf19.6255 and orf19.6254	1	TATACC	1407037	1407042	W	1406204	1407330	orf19.6255	orf19.6254	834	289	300bp up	Peroxisomal adenine nucleotide transporter; role in beta-oxidation of medium-chain fatty acid and peroxisome proliferation; rat catheter biofilm induced
Ca21chr1 C albicans SC5314:1446028-1447185 between orf19.6233 and orf19.6232	1	TATACC	1446866	1446871	W	1446028	1447185	orf19.6233	orf19.6232	839	315	320bp up	Predicted serine/threonine protein kinase, involved in regulation of ammonium transport; induced in core stress response; Hap43p-repressed gene
Ca21chr1 C albicans SC5314:1451824-1453414 between orf19.6230 and orf19.6229	1	TATACC	1452755	1452760	W	1451824	1453414	orf19.6230	orf19.6229	932	655	660bp up	Catalase; resistance to oxidative stress, neutrophils, peroxide; role in virulence; regulated by iron, ciclopirox, fluconazole, carbon source, pH, Rim101, Ssn6, Hog1, Hap43, Sfu1, Sef1, farnesol, core stress response; Spider biofilm induced
Ca21chr1 C albicans SC5314:1522050-1527012 between orf19.6193 and orf19.4456	1	TATACC	1525945	1525950	W	1522050	1527012	orf19.6193	orf19.4456	3896	1063	1.94kb up	Putative amino acid permease; hyphal induced; regulated by Hap43, Gcn2 and Gcn4; colony morphology-related gene regulation by Ssnp; detected at plasma membrane of yeast and germ tube by mass spec; Spider biofilm induced
Ca21chr1 C albicans SC5314:1538465-1540754 between orf19.4450 and orf19.4449	1	TATACC	1539173	1539178	W	1538465	1540754	orf19.4450	orf19.4449	709	1577	1.58kb up	Copper chaperone involved in activation and protection of superoxide dismutase Sod1
Ca21chr1 C albicans SC5314:1544759-1545461 between orf19.4448 and orf19.4447	1	TATACC	1545179	1545184	W	1544759	1545461	orf19.4448	orf19.4447	421	278	280bp up	Putative inner mitochondrial membrane transporter; flucytosine induced; Spider biofilm repressed
Ca21chr1 C albicans SC5314:1570975-1578966 between snR43a and orf19.4438	1	TATACC	1577161	1577166	W	1570975	1578966	snR43a	orf19.4438	6187	1801	1.8kb up	Zinc finger protein; controls meiosis in S. cerevisae; white-specific transcript; upregulation correlates with clinical development of fluconazole resistance; Upc2-regulated in hypoxia; flow model biofilm induced; Spider biofilm repressed
Ca21chr1 C albicans SC5314:1584936-1586010 between orf19.4436 and orf19.4435	1	TATACC	1585366	1585371	W	1584936	1586010	orf19.4436	orf19.4435	431	640	640bp up	Ortholog(s) have structural constituent of cytoskeleton activity, role in microtubule nucleation and spindle pole body localization
Ca21chr1 C albicans SC5314:1598120-1600457 between orf19.4432 and orf19.4430	1	TATACC	1599874	1599879	W	1598120	1600457	orf19.4432	orf19.4430	1755	579	520bp up	Ortholog(s) have ubiquitin binding activity, role in proteasome-mediated ubiquitin-dependent protein catabolic process and cytoplasm, nucleus localization
Ca21chr1 C albicans SC5314:1610101-1611086 between orf19.4424 and orf19.4423	1	TATACC	1610773	1610778	W	1610101	1611086	orf19.4424	orf19.4423	673	309	690bp up	Putative glucosyltransferase; localized to the mitochondrial membrane
Ca21chr1 C albicans SC5314:1636335-1636941 between orf19.2790 and orf19.2789	2	TATACC	1636725	1636730	W	1636335	1636941	orf19.2790	orf19.2789	391	212	130bp up	Ortholog of C. dubliniensis CD36 : Cd36_07040, C. parapsilosis CDC317 : CPAR2_208700, Candida tenuis NRRL Y-1498 : CANTEDRAFT_108836 and Debaryomyces hansenii CBS767 : DEHA2F25674g
Ca21chr1 C albicans SC5314:1653746-1658948 between orf19.2781 and orf19.2779	2	TATACC	1655693	1655698	W	1653746	1658948	orf19.2781	orf19.2779	1948	3251	1.53kb up	Protein of unknown function; Hap43-repressed gene
Ca21chr1 C albicans SC5314:1662501-1666502 between orf19.2778 and orf19.1227	1	TATACC	1663869	1663874	W	1662501	1666502	orf19.2778	orf19.1227	1369	2629	2.64kb up	Putative Zn(II)2Cys6 transcription factor
Ca21chr1 C albicans SC5314:1667094-1668205 between orf19.1227 and orf19.1228	1	TATACC	1667465	1667470	W	1667094	1668205	orf19.1227	orf19.1228	372	736	680bp up	CCAAT-binding transcription factor; regulates low-iron induction of FRP1; in these conditions CBF comprises Hap43 and probably Hap2 and Hap3; possibly essential, disruptants not obtained by UAU1 method; Cap1-dependent induction in low iron
Ca21chr1 C albicans SC5314:1692913-1696718 between orf19.4712 and orf19.4713	1	TATACC	1693790	1693795	W	1692913	1696718	orf19.4712	orf19.4713	878	2924	2.93kb up	Ortholog of C. dubliniensis CD36 : Cd36_07300, C. parapsilosis CDC317 : CPAR2_208300, Candida tenuis NRRL Y-1498 : CANTEDRAFT_95879 and Debaryomyces hansenii CBS767 : DEHA2F26246g
Ca21chr1 C albicans SC5314:176092-176331 between orf19.6017 and orf19.6016	1	TATACC	176178	176183	W	176092	176331	orf19.6017	orf19.6016	87	149	160bp up	Ortholog(s) have GTPase activity, calcium ion binding activity, role in mitochondrion inheritance, phospholipid homeostasis, regulation of mitochondrion organization and ERMES complex, cytosol, nuclear envelope localization
Ca21chr1 C albicans SC5314:1779266-1779374 between orf19.5092 and orf19.5093	1	TATACC	1779336	1779341	W	1779266	1779374	orf19.5092	orf19.5093	71	34	40bp up	Ortholog(s) have DNA translocase activity
Ca21chr1 C albicans SC5314:1841226-1842605 between orf19.5118 and orf19.382	1	TATACC	1842133	1842138	W	1841226	1842605	orf19.5118	orf19.382	908	468	480bp up	Translation elongation factor 1-alpha; genes encoding ribosomal subunits, translation factors, and tRNA synthetases are downregulated upon phagocytosis by murine macrophage
Ca21chr1 C albicans SC5314:1860376-1861318 between orf19.391 and orf19.392	1	TATACC	1861104	1861109	W	1860376	1861318	orf19.391	orf19.392	729	210	220bp up	Ortholog(s) have role in mitochondrial respiratory chain complex III assembly and integral to mitochondrial membrane localization
Ca21chr1 C albicans SC5314:1862415-1862608 between orf19.393 and orf19.394	1	TATACC	1862572	1862577	W	1862415	1862608	orf19.393	orf19.394	158	32	30bp up	Putative kynureninase; predicted role in NAD biosynthesis; Hap43-repressed gene; flow model biofilm induced
Ca21chr1 C albicans SC5314:1942793-1948258 between orf19.4752 and orf19.4753	1	TATACC	1946771	1946776	W	1942793	1948258	orf19.4752	orf19.4753	3979	1483	1.5kb up	Putative 6-phosphofructo-2-kinase; protein repressed during the mating process
Ca21chr1 C albicans SC5314:1962062-1962575 between orf19.4756 and orf19.4757	1	TATACC	1962530	1962535	W	1962062	1962575	orf19.4756	orf19.4757	469	41	40bp up	Putative cytosolic iron-sulfur (FeS) protein assembly machinery protein; induced by nitric oxide; oxidative stress-induced via Cap1p
Ca21chr1 C albicans SC5314:1969057-1969836 between orf19.4760 and orf19.4761	1	TATACC	1969634	1969639	W	1969057	1969836	orf19.4760	orf19.4761	578	198	200bp up	Putative histone deacetylase, involved in regulation of white-opaque switching
Ca21chr1 C albicans SC5314:1972939-1973794 between orf19.4763 and orf19.4764	1	TATACC	1973743	1973748	W	1972939	1973794	orf19.4763	orf19.4764	805	47	40bp up	Ortholog(s) have poly(A)-specific ribonuclease activity, role in mRNA 3'-end processing, postreplication repair and PAN complex localization
Ca21chr1 C albicans SC5314:2051812-2055043 between orf19.4792 and orf19.4793	1	TATACC	2053006	2053011	W	2051812	2055043	orf19.4792	orf19.4793	1195	2033	40bp up	Putative ribosome-associated protein; ortholog of S. cerevisiae Tma16; Hap43-induced gene; Spider biofilm induced
Ca21chr1 C albicans SC5314:2059615-2060916 between orf19.4795 and orf19.4796	2	TATACC	2060208	2060213	W	2059615	2060916	orf19.4795	orf19.4796	594	704	140bp up	Putative eIF-4E-binding repressor of CAP-dependent translation; stationary phase enriched protein
Ca21chr1 C albicans SC5314:2092090-2092732 between orf19.4813 and orf19.4814	1	TATACC	2092100	2092105	W	2092090	2092732	orf19.4813	orf19.4814	11	628	570bp up	Ortholog of C. dubliniensis CD36 : Cd36_08960, C. parapsilosis CDC317 : CPAR2_301680, Candida tenuis NRRL Y-1498 : cten_CGOB_00021 and Debaryomyces hansenii CBS767 : DEHA2F11088g
Ca21chr1 C albicans SC5314:2105883-2107089 between snR31a and orf19.4820	1	TATACC	2107030	2107035	W	2105883	2107089	snR31a	orf19.4820	1148	55	50bp up	Ortholog(s) have mitochondrion localization
Ca21chr1 C albicans SC5314:2119346-2120441 between orf19.4825 and orf19.4826	1	TATACC	2119768	2119773	W	2119346	2120441	orf19.4825	orf19.4826	423	669	660bp up	Putative mitochondrial NAD-isocitrate dehydrogenase subunit 1; soluble protein in hyphae; protein level decrease in stationary phase cultures
Ca21chr1 C albicans SC5314:2147584-2148255 between orf19.4845 and orf19.4846	1	TATACC	2148068	2148073	W	2147584	2148255	orf19.4845	orf19.4846	485	183	190bp up	GlcNAc-induced protein
Ca21chr1 C albicans SC5314:21715-22269 between orf19.6094 and orf19.6092	1	TATACC	21953	21958	W	21715	22269	orf19.6094	orf19.6092	239	312	320bp up	Kelch repeat domain-containing protein; localizes to sites of polarized growth; mutant colonies exhibit slightly decreased filamentation ratio; not required for buccal epithelial cell adherence or virulence in mice
Ca21chr1 C albicans SC5314:2232895-2236379 between orf19.4884 and orf19.4885	1	TATACC	2235308	2235313	W	2232895	2236379	orf19.4884	orf19.4885	2414	1067	1.08kb up	Putative mitochondrial phosphate transporter; caspofungin repressed; expression is increased in a fluconazole-resistant isolate; induced upon adherence to polystyrene
Ca21chr1 C albicans SC5314:2242404-2245435 between orf19.4887 and orf19.4888	1	TATACC	2245162	2245167	W	2242404	2245435	orf19.4887	orf19.4888	2759	269	270bp up	Has domain(s) with predicted nucleic acid binding, nucleotide binding activity
Ca21chr1 C albicans SC5314:2269358-2271538 between orf19.4898 and orf19.4899	1	TATACC	2270740	2270745	W	2269358	2271538	orf19.4898	orf19.4899	1383	794	790bp up	Extracellular/plasma membrane-associated glucoamylase; expressed in rat oral infection; regulated by carbohydrates, pH, galactose; promotes biofilm matrix formation; flow model biofilm induced; Bcr1 repressed in RPMI a/a biofilms
Ca21chr1 C albicans SC5314:2302039-2304211 between orf19.4910 and orf19.4911	1	TATACC	2302330	2302335	W	2302039	2304211	orf19.4910	orf19.4911	292	1877	1.86kb up	BED zinc finger protein; predicted DNA binding protein; Spider biofilm repressed
Ca21chr1 C albicans SC5314:2326190-2327421 between orf19.994 and orf19.996	1	TATACC	2326920	2326925	W	2326190	2327421	orf19.994	orf19.996	731	497	500bp up	Protein with a predicted leucine-rich repeat domain; possibly an essential gene, disruptants not obtained by UAU1 method
Ca21chr1 C albicans SC5314:2349095-2349942 between orf19.1831 and orf19.1832	1	TATACC	2349903	2349908	W	2349095	2349942	orf19.1831	orf19.1832	809	35	40bp up	Putative transporter; Gcn4p-regulated; more similar to S. cerevisiae Tpn1p, which is a vitamin B6 transporter, than to purine-cytosine permeases
Ca21chr1 C albicans SC5314:2359255-2361076 between orf19.1835 and orf19.1836	1	TATACC	2360651	2360656	W	2359255	2361076	orf19.1835	orf19.1836	1397	421	420bp up	Putative class II abasic (AP) endonuclease; flucytosine induced
Ca21chr1 C albicans SC5314:2389730-2390765 between orf19.2341 and orf19.2340	1	TATACC	2390065	2390070	W	2389730	2390765	orf19.2341	orf19.2340	336	696	700bp up	Putative microsomal ATPase; plasma membrane-localized; regulated by Gcn2 and Gcn4; induced by amino acid starvation (3-AT); macrophage/pseudohyphal-repressed; protein levels decrease in stationary phase yeast; Spider biofilm repressed
Ca21chr1 C albicans SC5314:2419306-2419749 between orf19.2318.1 and orf19.2319	1	TATACC	2419455	2419460	W	2419306	2419749	orf19.2318.1	orf19.2319	150	290	180bp up	Putative nucleolar protein with a predicted role in pre-rRNA processing; Hap43-induced gene; repressed in core stress response
Ca21chr1 C albicans SC5314:2428399-2430114 between orf19.2313 and orf19.2312	1	TATACC	2430046	2430051	W	2428399	2430114	orf19.2313	orf19.2312	1648	64	60bp up	Protein similar to ferric reductase Fre10p; possibly an essential gene, disruptants not obtained by UAU1 method
Ca21chr1 C albicans SC5314:2445057-2445608 between orf19.2307 and orf19.2306	2	TATACC	2445537	2445542	W	2445057	2445608	orf19.2307	orf19.2306	481	67	30bp up	Ortholog(s) have acireductone dioxygenase (Ni2+-requiring) activity, role in L-methionine salvage from methylthioadenosine and cytosol, nucleus localization
Ca21chr1 C albicans SC5314:2447982-2448713 between orf19.2304 and orf19.2303	1	TATACC	2447993	2447998	W	2447982	2448713	orf19.2304	orf19.2303	12	716	720bp up	Protein lacking an ortholog in S. cerevisiae; transposon mutation affects filamentous growth; fluconazole-downregulated
Ca21chr1 C albicans SC5314:2553584-2554316 between orf19.1155 and orf19.1154	2	TATACC	2553836	2553841	W	2553584	2554316	orf19.1155	orf19.1154	253	476	210bp up	Putative GAL4 DNA-binding enhancer protein; soluble protein in hyphae; biofilm induced; macrophage/pseudohyphal-induced; equal level of protein in exponential and stationary growth phase yeast cultures; Spider biofilm repressed
Ca21chr1 C albicans SC5314:2565579-2568242 between orf19.1148 and orf19.1146	1	TATACC	2566746	2566751	W	2565579	2568242	orf19.1148	orf19.1146	1168	1492	1.5kb up	Ortholog of Candida albicans WO-1 : CAWG_00265
Ca21chr1 C albicans SC5314:2591300-2593344 between zeta-1a and orf19.5282	2	TATACC	2592806	2592811	W	2591300	2593344	zeta-1a	orf19.5282	1507	534	90bp up	Protein of unknown function; Hap43-repressed gene; mRNA binds to She3; repressed in hyphae; Efg1 and Efh1 regulated; 5'-UTR intron; induced by Mnl1 under weak acid stress; rat catheter biofilm induced
Ca21chr1 C albicans SC5314:2594788-2595378 between orf19.5282 and orf19.5281	1	TATACC	2595236	2595241	W	2594788	2595378	orf19.5282	orf19.5281	449	138	860bp up	Predicted essential RNA-binding G protein; ortholog an effector of mating response pathway in S. cerevisiae; mainly associated with nuclear envelope and ER; flow model and Spider biofilm repressed
Ca21chr1 C albicans SC5314:2608678-2610834 between orf19.5275 and orf19.5274	1	TATACC	2609646	2609651	W	2608678	2610834	orf19.5275	orf19.5274	969	1184	1.2kb up	Ortholog(s) have cellular bud neck, cellular bud tip, cytoplasm localization
Ca21chr1 C albicans SC5314:2703786-2704702 between orf19.5223 and orf19.5221	1	TATACC	2704309	2704314	W	2703786	2704702	orf19.5223	orf19.5221	524	389	400bp up	Ortholog(s) have phosphatidylinositol-4,5-bisphosphate binding activity
Ca21chr1 C albicans SC5314:2746439-2746929 between orf19.3758 and orf19.3757	1	TATACC	2746663	2746668	W	2746439	2746929	orf19.3758	orf19.3757	225	262	240bp up	Putative mitochondrial ATP synthase; shows colony morphology-related gene regulation by Ssn6p; flucytosine induced; caspofungin repressed; macrophage/pseudohyphal-induced
Ca21chr1 C albicans SC5314:2775822-2776743 between orf19.6349 and orf19.6348	1	TATACC	2776070	2776075	W	2775822	2776743	orf19.6349	orf19.6348	249	669	100bp up	Predicted cysteine proteinase domain; mutants are viable
Ca21chr1 C albicans SC5314:2790058-2790348 between orf19.6342 and orf19.6341	1	TATACC	2790265	2790270	W	2790058	2790348	orf19.6342	orf19.6341	208	79	2.77kb up	Ortholog(s) have 5-amino-6-(5-phosphoribosylamino)uracil reductase activity, role in riboflavin biosynthetic process and cytosol, nucleus localization
Ca21chr1 C albicans SC5314:2871706-2874277 between orf19.4942 and orf19.4943	1	TATACC	2872319	2872324	W	2871706	2874277	orf19.4942	orf19.4943	614	1954	1.05kb up	Mannose-1-phosphate guanyltransferase; Hap43, macrophage-repressed; stationary phase enriched protein; Spider biofilm induced; rat catheter biofilm repressed
Ca21chr1 C albicans SC5314:2911070-2911731 between tara-1a and orf19.4961	1	TATACC	2911255	2911260	W	2911070	2911731	tara-1a	orf19.4961	186	472	470bp up	Amino-acid-regulated transcription factor; activates transcription of amino acid permease genes; activated by amino-acid-induced proteolytic processing (Ssy1, Csh3 dependent); required for alkalinization of medium; Spider biofilm induced
Ca21chr1 C albicans SC5314:2937572-2944793 between orf19.4972 and orf19.4975	1	TATACC	2942947	2942952	W	2937572	2944793	orf19.4972	orf19.4975	5376	1842	1.16kb up	GPI-anchored hyphal cell wall protein; macrophage-induced; repressed by neutrophils; resistance to killing by neutrophils, azoles; regulated by Rfg1, Efg1, Nrg1, Tup1, Cyr1, Bcr1, Hap43; Spider and flow model biofilm induced
Ca21chr1 C albicans SC5314:2951607-2952224 between orf19.4976 and orf19.4979	2	TATACC	2952060	2952065	W	2951607	2952224	orf19.4976	orf19.4979	454	160	60bp up	Protein kinase involved in negative regulation of PolIII transcription; effector kinase of the TOR signaling pathway, phosphorylates Rpc53p to regulate ribosome and tRNA biosynthesis; Spider and flow model biofilm induced
Ca21chr1 C albicans SC5314:296518-299626 between orf19.3336 and orf19.3337	1	TATACC	297041	297046	W	296518	299626	orf19.3336	orf19.3337	524	2581	2.58kb up	Protein of unknown function; merged with orf19.3338; rat catheter, flow and Spider model biofilm induced; promoter bound by Bcr1, Efg1, Ndt80, and Rob1; orf19.3338 Bcr1-repressed in RPMI a/a biofilms
Ca21chr1 C albicans SC5314:2979173-2981614 between orf19.4991 and orf19.4993	1	TATACC	2980927	2980932	W	2979173	2981614	orf19.4991	orf19.4993	1755	683	700bp up	Functional homolog of S. cerevisiae Sec18p, which acts in protein transport; conserved ATP binding site; not glycosylated
Ca21chr1 C albicans SC5314:2996390-2997206 between orf19.4998 and orf19.5000	1	TATACC	2996919	2996924	W	2996390	2997206	orf19.4998	orf19.5000	530	283	280bp up	Putative cytochrome b2 precursor; induced in high iron; alkaline repressed; colony morphology-related gene regulation by Ssn6; Hap43-repressed; pider biofilm induced
Ca21chr1 C albicans SC5314:2998890-2999888 between orf19.5000 and orf19.5001	1	TATACC	2999838	2999843	W	2998890	2999888	orf19.5000	orf19.5001	949	46	40bp up	Putative copper-binding transcription factor; required for normal resistance to copper; activates transcription of metallothionein genes; Hap43-repressed; Spider biofilm induced
Ca21chr1 C albicans SC5314:3017084-3017915 between orf19.5010 and orf19.5011	1	TATACC	3017606	3017611	W	3017084	3017915	orf19.5010	orf19.5011	523	305	300bp up	Ortholog of S. cerevisiae Kar9; role in mitotic spindle positioning; nonessential; localizes to bud tip, bud neck, hyphal tip; wild-type localization requires actin and microtubule cytoskeleton; induced by alpha factor
Ca21chr1 C albicans SC5314:3023537-3026139 between orf19.5014 and orf19.5015	1	TATACC	3024137	3024142	W	3023537	3026139	orf19.5014	orf19.5015	601	1998	1.98kb up	Class V myosin; nonessential; sole class V myosin in C. albicans; required for WT actin cytoskeletal polarity, nuclear organization, migration, hyphal growth; conserved myosin ATPase/tail domains; Hap43-induced; flow model biofilm repressed
Ca21chr1 C albicans SC5314:3105477-3105891 between orf19.7215.3 and orf19.7216	1	TATACC	3105848	3105853	W	3105477	3105891	orf19.7215.3	orf19.7216	372	39	40bp upRab-family GTPase involved in vacuolar trafficking, colocolizes with Vps1p and Ypt53p in late endosome
Ca21chr1 C albicans SC5314:3109062-3113805 between orf19.7218 and orf19.7219	5	TATACC	3109145	3109150	W	3109062	3113805	orf19.7218	orf19.7219	84	4656	810bp up	High-affinity iron permease; required for mouse virulence, low-iron growth; iron, amphotericin B, caspofungin, ciclopirox, Hog1p, Sef1p, Sfu1p, and Hap43p regulated; complements S. cerevisiae ftr1 iron transport; Hap43p-repressed
Ca21chr1 C albicans SC5314:3127473-3127808 between orf19.7227 and orf19.7228	1	TATACC	3127772	3127777	W	3127473	3127808	orf19.7227	orf19.7228	300	32	40bp up	Possible Golgi membrane protein; transcript positively regulated by Tbf1; mRNA binds She3
Ca21chr1 C albicans SC5314:3160658-3162284 between orf19.7247 and orf19.7250	1	TATACC	3161472	3161477	W	3160658	3162284	orf19.7247	orf19.7250	815	808	810bp up	Protein of unknown function; rat catheter and Spider biofilm induced
Ca21chr1 C albicans SC5314:343921-345578 between orf19.3358 and orf19.3359	1	TATACC	344670	344675	W	343921	345578	orf19.3358	orf19.3359	750	904	900bp up	Putative chromatin-remodeling enzyme complex protein; mutation confers hypersensitivity to toxic ergosterol analog, and to amphotericin B; rat catheter biofilm induced
Ca21chr1 C albicans SC5314:354296-357095 between tA(AGC)3 and orf19.4551	1	TATACC	356596	356601	W	354296	357095	tA(AGC)3	orf19.4551	2301	495	480bp up	Carnitine acetyl transferase; required for growth on nonfermentable carbon sources, not for hyphal growth or virulence in mice; induced in macrophage; macrophage/pseudohyphal-repressed after 16 hr; rat catheter, Spider biofilm induced
Ca21chr1 C albicans SC5314:394377-395602 between orf19.4532 and orf19.4531	2	TATACC	395161	395166	W	394377	395602	orf19.4532	orf19.4531	785	437	180bp up	Putative PDR-subfamily ABC transporter; Spider biofilm induced
Ca21chr1 C albicans SC5314:399428-400608 between orf19.4531 and orf19.4530.1	1	TATACC	399786	399791	W	399428	400608	orf19.4531	orf19.4530.1	359	818	800bp up	Protein of unknown function; regulated by Nrg1, Tup1; Spider and flow model biofilm induced
Ca21chr1 C albicans SC5314:404262-405766 between alpha-1a and orf19.4528.1	1	TATACC	405664	405669	W	404262	405766	alpha-1a	orf19.4528.1	1403	98	1.68kb up	Ortholog of C. dubliniensis CD36 : Cd36_01830
Ca21chr1 C albicans SC5314:408329-411357 between orf19.4527 and orf19.4526	1	TATACC	411188	411193	W	408329	411357	orf19.4527	orf19.4526	2860	165	170bp up	Putative heat shock protein; fluconazole repressed; amphotericin B induced; Spider biofilm induced; rat catheter biofilm induced
Ca21chr1 C albicans SC5314:423871-426008 between orf19.3663 and orf19.3663.1	1	TATACC	423989	423994	W	423871	426008	orf19.3663	orf19.3663.1	119	2015	1.98kb up	Predicted plasma membrane protein; gene has intron
Ca21chr1 C albicans SC5314:498994-499257 between orf19.2925 and orf19.2926	1	TATACC	499192	499197	W	498994	499257	orf19.2925	orf19.2926	199	61	120bp up	Putative nuclease required for DNA single- and double-strand break repair; rat catheter biofilm induced
Ca21chr1 C albicans SC5314:51683-53099 between orf19.6073 and orf19.6072	1	TATACC	52260	52265	W	51683	53099	orf19.6073	orf19.6072	578	835	840bp up	Essential protein with similarity to S. cerevisiae Cdc13p, involved in telomere maintenance
Ca21chr1 C albicans SC5314:522005-522668 between orf19.2935 and orf19.2936	1	TATACC	522607	522612	W	522005	522668	orf19.2935	orf19.2936	603	57	2.44kb up	Ortholog of C. parapsilosis CDC317 : CPAR2_106450, C. dubliniensis CD36 : Cd36_02330, Lodderomyces elongisporus NRLL YB-4239 : LELG_01618 and Candida orthopsilosis Co 90-125 : CORT_0B07690
Ca21chr1 C albicans SC5314:539137-540057 between orf19.2945 and orf19.2946	1	TATACC	539401	539406	W	539137	540057	orf19.2945	orf19.2946	265	652	640bp up	Putative choline permease; fungal-specific (no human or murine homolog)
Ca21chr1 C albicans SC5314:542658-544112 between orf19.2947 and orf19.2948	1	TATACC	543977	543982	W	542658	544112	orf19.2947	orf19.2948	1320	131	1.8kb up	Protein with a predicted role in pyridoxine metabolism; stationary phase protein; regulated by Tup1, Efg1; Spider biofilm induced
Ca21chr1 C albicans SC5314:568696-574279 between orf19.2961 and orf19.2962	1	TATACC	573701	573706	W	568696	574279	orf19.2961	orf19.2962	5006	574	560bp up	Protein of unknown function; Spider biofilm induced
Ca21chr1 C albicans SC5314:584995-585973 between orf19.2968 and orf19.2969	2	TATACC	585425	585430	W	584995	585973	orf19.2968	orf19.2969	431	544	280bp up	Ortholog of S. cerevisiae Rad16; a protein that recognizes and binds damaged DNA; flucytosine induced; rat catheter and Spider biofilm induced
Ca21chr1 C albicans SC5314:595525-598074 between orf19.2971 and orf19.2972	1	TATACC	596420	596425	W	595525	598074	orf19.2971	orf19.2972	896	1650	1.65kb up	High affinity cyclic nucleotide phosphodiesterase; moderates signaling by cAMP; required for virulence, switching, cell wall, hyphal, not pseudohyphal growth; expressed shortly after hyphal induction; rat catheter and Spider biofilm induced
Ca21chr1 C albicans SC5314:623598-628104 between orf19.2990 and orf19.2991	2	TATACC	624815	624820	W	623598	628104	orf19.2990	orf19.2991	1218	3285	280bp up	Putative MFS transporter; regulated by Nrg1; macrophage/pseudohyphal-repressed; induced by alpha pheromone in SpiderM medium; possibly an essential gene, disruptants not obtained by UAU1 method
Ca21chr1 C albicans SC5314:632898-633824 between orf19.2994.1 and orf19.2995	1	TATACC	633539	633544	W	632898	633824	orf19.2994.1	orf19.2995	642	281	280bp up	Protein of unknown function; induced by nitric oxide; rat catheter and Spider biofilm induced
Ca21chr1 C albicans SC5314:66326-67843 between orf19.6066 and orf19.6065	1	TATACC	67198	67203	W	66326	67843	orf19.6066	orf19.6065	873	641	640bp up	RNA polymerase II holoenzyme/mediator subunit; regulated by Mig1, Tup1; amphotericin B, caspofungin repressed; protein present in exponential and stationary growth phase yeast; Hap43-repressed; Spider biofilm repressed
Ca21chr1 C albicans SC5314:712199-713037 between orf19.3038 and orf19.3040	1	TATACC	712866	712871	W	712199	713037	orf19.3038	orf19.3040	668	167	170bp up	Putative acyl-coenzymeA:ethanol O-acyltransferase; regulated by Sef1, Sfu1, and Hap43; induced by alpha pheromone in SpiderM medium; Spider biofilm induced; promoter bound by Ndt80
Ca21chr1 C albicans SC5314:719381-719685 between tN(GUU)3 and orf19.3043	1	TATACC	719527	719532	W	719381	719685	tN(GUU)3	orf19.3043	147	154	160bp up	Ortholog(s) have triglyceride lipase activity, role in triglyceride catabolic process and mitochondrion localization
Ca21chr1 C albicans SC5314:73285-73580 between orf19.6062.3 and orf19.6062	1	TATACC	73332	73337	W	73285	73580	orf19.6062.3	orf19.6062	48	244	240bp up	Putative TIM23 translocase complex subunit; membrane-localized; Hap43-repressed
Ca21chr1 C albicans SC5314:759715-761490 between orf19.3065 and orf19.3066	1	TATACC	761165	761170	W	759715	761490	orf19.3065	orf19.3066	1451	321	320bp up	Endo-1,3-beta-glucanase; ortholog of S. cerevisiae Dse4 needed for cell separation; caspofungin, fluconazole repressed; repressed by alpha pheromone in SpiderM medium; flow model biofilm induced; rat catheter biofilm repressed
Ca21chr1 C albicans SC5314:786943-788363 between orf19.1033 and orf19.1032	1	TATACC	787454	787459	W	786943	788363	orf19.1033	orf19.1032	512	905	900bp up	bZIP transcription factor; involved in cell wall damage response; represses the yeast-to-hypha transition; mutants are caspofungin sensitive; induced by osmotic stress via Hog1; induced by Mnl1 under weak acid stress
Ca21chr1 C albicans SC5314:799430-801800 between orf19.1028 and orf19.1027	1	TATACC	799958	799963	W	799430	801800	orf19.1028	orf19.1027	529	1838	1.82kb up	Phosphatidylinositol transfer protein; induction correlates with CDR1, CDR2 overexpression/azole resistance; fluphenazine, 17-beta-estradiol, ethynyl estradiol, NO induced; farnesol-downregulated in biofilm; rat catheter biofilm induced
Ca21chr1 C albicans SC5314:821343-823622 between orf19.4461 and orf19.4463	2	TATACC	822334	822339	W	821343	823622	orf19.4461	orf19.4463	992	1284	1.3kb up	Ortholog of Candida albicans WO-1 : CAWG_01004
Ca21chr1 C albicans SC5314:852303-854017 between orf19.4481 and orf19.4482	1	TATACC	852510	852515	W	852303	854017	orf19.4481	orf19.4482	208	1503	1.5kb up	Protein of unknown function; constitutive expression independent of MTL or white-opaque status
Ca21chr1 C albicans SC5314:860545-862109 between orf19.1042 and orf19.1043	2	TATACC	860937	860942	W	860545	862109	orf19.1042	orf19.1043	393	1168	1.17kb up	Ortholog(s) have lysophosphatidic acid acyltransferase activity and role in cellular response to cadmium ion, cellular triglyceride homeostasis, detoxification of cadmium ion, lipid particle organization, protein targeting to vacuole
Ca21chr1 C albicans SC5314:895954-898012 between orf19.1067 and orf19.1069	1	TATACC	896935	896940	W	895954	898012	orf19.1067	orf19.1069	982	1073	2.2kb up	C2H2 transcription factor; putative regulator of proteasome genes; DNA recognition sequence (GAAGGCAAAA) enriched in regions upstream of proteasome genes; induced in core stress response; Hap43-induced; Spider biofilm induced
Ca21chr1 C albicans SC5314:928066-929159 between orf19.6843 and orf19.6844	1	TATACC	929108	929113	W	928066	929159	orf19.6843	orf19.6844	1043	47	40bp up	Isocitrate lyase; glyoxylate cycle enzyme; required for virulence in mice; induced upon phagocytosis by macrophage; farnesol regulated; Pex5-dependent peroxisomal localization; stationary phase enriched; rat catheter, Spider biofilm induced
Ca21chr1 C albicans SC5314:951543-952390 between orf19.6854 and orf19.6855	1	TATACC	952361	952366	W	951543	952390	orf19.6854	orf19.6855	819	25	30bp up	Ortholog of C. dubliniensis CD36 : Cd36_04370, C. parapsilosis CDC317 : CPAR2_105410, Candida tenuis NRRL Y-1498 : CANTEDRAFT_114891 and Debaryomyces hansenii CBS767 : DEHA2D13420g
Ca21chr1 C albicans SC5314:972231-973550 between orf19.779 and orf19.778	1	TATACC	972557	972562	W	972231	973550	orf19.779	orf19.778	327	989	990bp up	Eisosome component; predicted role in endocytosis; echinocandin-binding protein; localizes to cell surface of hyphae, but not yeast-form cells; Hap43, YNB biofilm induced; rat catheter biofilm repressed
Ca21chr2 C albicans SC5314:1000525-1000847 between orf19.191 and orf19.190	1	TATACC	1000647	1000652	W	1000525	1000847	orf19.191	orf19.190	123	196	190bp up	Ortholog(s) have role in endoplasmic reticulum organization, histone exchange and Swr1 complex, mitochondrion localization
Ca21chr2 C albicans SC5314:1079144-1083887 between orf19.3554 and orf19.3555	1	TATACC	1083333	1083338	W	1079144	1083887	orf19.3554	orf19.3555	4190	550	540bp up	Putative SH3-domain-containing protein; predicted role in bud-site selection; Spider biofilm induced
Ca21chr2 C albicans SC5314:1086294-1086747 between orf19.3555 and orf19.3556	1	TATACC	1086618	1086623	W	1086294	1086747	orf19.3555	orf19.3556	325	125	120bp up	Transportin or cytosolic karyopherin beta; Spider biofilm induced
Ca21chr2 C albicans SC5314:1117171-1118745 between orf19.3574 and orf19.3575	1	TATACC	1117857	1117862	W	1117171	1118745	orf19.3574	orf19.3575	687	884	890bp up	Pyruvate kinase at yeast cell surface; Gcn4/Hog1/GlcNAc regulated; Hap43/polystyrene adherence induced; repressed by phagocytosis/farnesol; hyphal growth role; stationary phase enriched; flow model biofilm induced; Spider biofilm repressed
Ca21chr2 C albicans SC5314:112013-115264 between orf19.2060 and orf19.2059	1	TATACC	114761	114766	W	112013	115264	orf19.2060	orf19.2059	2749	499	500bp up	Protein with homology to magnesium-dependent endonucleases and phosphatases; regulated by Sef1, Sfu1, and Hap43; Spider biofilm induced
Ca21chr2 C albicans SC5314:1129470-1129824 between orf19.6867 and orf19.6868	1	TATACC	1129762	1129767	W	1129470	1129824	orf19.6867	orf19.6868	293	58	60bp up	Putative NADPH-dependent methylglyoxal reductase; homozygous transposon insertion causes decreased colony wrinkling under filamentous growth-inducing conditions, but does not block true hyphal formation in liquid media
Ca21chr2 C albicans SC5314:1142394-1143298 between orf19.6873 and orf19.6873.1	1	TATACC	1142623	1142628	W	1142394	1143298	orf19.6873	orf19.6873.1	230	671	600bp up	Zn-ribbon protein; required for synthesis of diphthamide on translation factor eEF2; involved in modification of wobble nucleosides in tRNAs; rat catheter and Spider biofilm induced
Ca21chr2 C albicans SC5314:1144021-1150097 between tS(AGA)4 and orf19.6874	2	TATACC	1148418	1148423	W	1144021	1150097	tS(AGA)4	orf19.6874	4398	1675	260bp up	Putative helix-loop-helix (HLH) transcription factor with a role in filamentous growth
Ca21chr2 C albicans SC5314:1151922-1152670 between orf19.6874 and orf19.6875	1	TATACC	1152102	1152107	W	1151922	1152670	orf19.6874	orf19.6875	181	564	570bp up	Putative role in vacuolar sorting; downregulated in biofilm; induced upon adherence to polystyrene
Ca21chr2 C albicans SC5314:1155506-1157112 between orf19.6875 and orf19.6877	2	TATACC	1155917	1155922	W	1155506	1157112	orf19.6875	orf19.6877	412	1191	120bp up	Putative peptide:N-glycanase; gene has variable numbers of 12-bp repeats; induced by caspofungin, ciclopirox olamine, ketoconazole or hypoxia; gene of core caspofungin response; Hap43-induced; Spider biofilm induced
Ca21chr2 C albicans SC5314:116177-117047 between orf19.2059 and orf19.2057	1	TATACC	116484	116489	W	116177	117047	orf19.2059	orf19.2057	308	559	560bp up	Ortholog(s) have ATP binding, ATPase activity, metallopeptidase activity, role in protein complex assembly, proteolysis, signal peptide processing and m-AAA complex, mitochondrial inner boundary membrane localization
Ca21chr2 C albicans SC5314:1174140-1174646 between orf19.6885 and orf19.6886	1	TATACC	1174616	1174621	W	1174140	1174646	orf19.6885	orf19.6886	477	26	50bp up	rtholog(s) have rRNA binding activity, role in maturation of LSU-rRNA from tricistronic rRNA transcript (SSU-rRNA, 5.8S rRNA, LSU-rRNA), ribosomal large subunit export from nucleus and nucleolus localization
Ca21chr2 C albicans SC5314:1224857-1225441 between orf19.4120 and orf19.4119	1	TATACC	1225144	1225149	W	1224857	1225441	orf19.4120	orf19.4119	288	293	290bp up	Protein described as similar to S. cerevisiae sporulation protein; ortholog of S. cerevisiae Atg2, an autophagic vesicle formation protein; up-regulation associated with azole resistance; Spider biofilm induced
Ca21chr2 C albicans SC5314:1279453-1279835 between orf19.5491.1 and orf19.5492	1	TATACC	1279687	1279692	W	1279453	1279835	orf19.5491.1	orf19.5492	235	144	240bp up	Ortholog(s) have mRNA binding, pre-mRNA 5'-splice site binding activity, role in mRNA 5'-splice site recognition and U1 snRNP, U2-type prespliceosome, commitment complex localization
Ca21chr2 C albicans SC5314:131489-132180 between orf19.2048 and orf19.2047	2	TATACC	131605	131610	W	131489	132180	orf19.2048	orf19.2047	117	571	70bp up	Putative protein of unknown function; Hap43p-repressed gene; mutation confers hypersensitivity to toxic ergosterol analog, and to amphotericin B
Ca21chr2 C albicans SC5314:1360035-1365217 between orf19.1223 and orf19.1224	3	TATACC	1361008	1361013	W	1360035	1365217	orf19.1223	orf19.1224	974	4205	2.21kb up	Putative ammonium transporter; upregulated in the presence of human neutrophils; fluconazole-downregulated; repressed by nitric oxide; Spider biofilm induced; rat catheter biofilm repressed
Ca21chr2 C albicans SC5314:1405052-1407348 between orf19.2237.1 and orf19.2238	1	TATACC	1406185	1406190	W	1405052	1407348	orf19.2237.1	orf19.2238	1134	1159	1.15kb up	Protein similar to GDP/GTP exchange factors; repressed by alpha pheromone in SpiderM medium; flow model biofilm repressed
Ca21chr2 C albicans SC5314:147410-148537 between orf19.2038 and orf19.2037	1	TATACC	148105	148110	W	147410	148537	orf19.2038	orf19.2037	696	428	420bp up	Ortholog of C. dubliniensis CD36 : Cd36_15810, C. parapsilosis CDC317 : CPAR2_212950, Candida tenuis NRRL Y-1498 : CANTEDRAFT_116162 and Debaryomyces hansenii CBS767 : DEHA2D18392g
Ca21chr2 C albicans SC5314:152711-152919 between orf19.2034 and orf19.2033	1	TATACC	152857	152862	W	152711	152919	orf19.2034	orf19.2033	147	58	60bp up	Putative GPI-anchored protein; macrophage-induced gene; mutants are viable
Ca21chr2 C albicans SC5314:1533275-1533525 between orf19.1878 and orf19.1877	1	TATACC	1533456	1533461	W	1533275	1533525	orf19.1878	orf19.1877	182	65	70bp up	Ortholog(s) have cytoplasm, nucleus localization
Ca21chr2 C albicans SC5314:1537232-1537875 between orf19.1874 and orf19.1873	1	TATACC	1537606	1537611	W	1537232	1537875	orf19.1874	orf19.1873	375	265	270bp up	Protein of unknown function; Hap43-repressed gene; repressed by nitric oxide
Ca21chr2 C albicans SC5314:1644008-1644237 between orf19.2175 and orf19.2174	1	TATACC	1644021	1644026	W	1644008	1644237	orf19.2175	orf19.2174	14	212	220bp up	Putative DNA recombination and repair protein; induced by interaction with macrophage; transcript is regulated by Nrg1, Mig1, and Tup1; essential protein; S. cerevisiae ortholog is essential
Ca21chr2 C albicans SC5314:1677183-1678513 between orf19.1353 and orf19.1352	1	TATACC	1678278	1678283	W	1677183	1678513	orf19.1353	orf19.1352	1096	231	230bp up	Mitochondrial inner membrane protein; predicted role in protein import; Hap43-repressed gene; flow model biofilm induced; Spider biofilm repressed
Ca21chr2 C albicans SC5314:168944-170216 between orf19.2021 and orf19.2020	1	TATACC	170040	170045	W	168944	170216	orf19.2021	orf19.2020	1097	172	170bp up	Putative high-affinity MFS glucose transporter; 20 family members; induced in core stress response; fluconazole, oralpharyngeal candidasis induced; flow model biofilm induced; Spider biofilm induced
Ca21chr2 C albicans SC5314:1713937-1716137 between orf19.3630 and orf19.3629	1	TATACC	1715033	1715038	W	1713937	1716137	orf19.3630	orf19.3629	1097	1100	1.1kb up	Essential cell wall protein involved in cell wall integrity and rigidity; periodic mRNA expression peaks at M/G1 phase; Ace2p-induced; required for virulence in a mouse model of infection
Ca21chr2 C albicans SC5314:1718313-1719502 between orf19.3629 and orf19.3628	1	TATACC	1719433	1719438	W	1718313	1719502	orf19.3629	orf19.3628	1121	65	60bp up	Putative NEDD4 family E3 ubiquitin ligase; induced during infection of murine kidney, compared to growth in vitro; has murine homolog; possibly an essential gene, disruptants not obtained by UAU1 method
Ca21chr2 C albicans SC5314:1738167-1739764 between orf19.3622 and orf19.3621	1	TATACC	1739473	1739478	W	1738167	1739764	orf19.3622	orf19.3621	1307	287	2.82kb up	Possible pseudogene; similar to Ywp1p; ORF extended upstream from the initiating Met of orf19.3621 has a stop codon in the region corresponding to the Ywp1p signal peptide; disruption causes no apparent phenotype; no expression detected
Ca21chr2 C albicans SC5314:1748635-1750179 between orf19.3618 and orf19.3617	5	TATACC	1748691	1748696	W	1748635	1750179	orf19.3618	orf19.3617	57	1484	360bp up	Putative GTP-binding protein; transcript is upregulated in clinical isolates from HIV+ patients with oral candidiasis; (see Locus History Note for Assembly 19 correction)
Ca21chr2 C albicans SC5314:1763719-1764506 between orf19.3609 and orf19.3608	1	TATACC	1764148	1764153	W	1763719	1764506	orf19.3609	orf19.3608	430	354	120bp up	Mismatch repair protein; predicted role in repair of insertion or deletion mutations and removal of nonhomologous DNA ends; rat catheter biofilm repressed
Ca21chr2 C albicans SC5314:1773421-1774590 between orf19.3604 and orf19.3603	2	TATACC	1773774	1773779	W	1773421	1774590	orf19.3604	orf19.3603	354	812	780bp up	Regulator of filamentous growth; required for biofilm formation, virulence; interacts with Flo8 and Mss11
Ca21chr2 C albicans SC5314:1785727-1786042 between orf19.3593 and orf19.3592	1	TATACC	1785925	1785930	W	1785727	1786042	orf19.3593	orf19.3592	199	113	100bp up	Functional homolog of S. cerevisiae Jem1p, which acts with Scj1p and Kar2p (BiP) in protein folding and ER-associated degradation of misfolded proteins, and also has a role in karyogamy; has J domain and 4 tetratricopeptide repeats
Ca21chr2 C albicans SC5314:1807646-1809206 between orf19.218 and orf19.217	1	TATACC	1808853	1808858	W	1807646	1809206	orf19.218	orf19.217	1208	349	360bp up	Ortholog(s) have sequence-specific DNA binding activity
Ca21chr2 C albicans SC5314:1840233-1842961 between orf19.204 and orf19.203	2	TATACC	1841021	1841026	W	1840233	1842961	orf19.204	orf19.203	789	1936	1.26kb up	Putative SIN3-binding protein 3 homolog; caspofungin induced; macrophage/pseudohyphal-repressed; rat catheter biofilm induced
Ca21chr2 C albicans SC5314:19148-19690 between orf19.1906 and orf19.2119	1	TATACC	19292	19297	W	19148	19690	orf19.1906	orf19.2119	145	394	1.38kb up	Ortholog of Ndt80; meiosis-specific transcription factor; activator of CDR1 induction by antifungal drugs; required for wild-type drug resistance and for Spider biofilm formation; transcript induced by antifungal drug treatment
Ca21chr2 C albicans SC5314:1966536-1967613 between orf19.1394 and orf19.1393	1	TATACC	1966795	1966800	W	1966536	1967613	orf19.1394	orf19.1393	260	814	820bp up	Ortholog(s) have NAD transporter activity, pyruvate secondary active transmembrane transporter activity, role in NAD transmembrane transport, mitochondrial pyruvate transport and endoplasmic reticulum, mitochondrion localization
Ca21chr2 C albicans SC5314:2021602-2024186 between orf19.1363 and orf19.1362	1	TATACC	2022056	2022061	W	2021602	2024186	orf19.1363	orf19.1362	455	2126	2.1kb up	Putative dihydrouridine synthase; Hap43-induced gene; rat catheter biofilm induced; Spider biofilm induced
Ca21chr2 C albicans SC5314:2032273-2034841 between orf19.1358 and orf19.1357	2	TATACC	2032288	2032293	W	2032273	2034841	orf19.1358	orf19.1357	16	2549	280bp up	High affinity, high capacity, hypoxanthine-adenine-guanine-cytosine/H+ symporter; similar to S. cerevisiae Fcy2; mutation confers resistance to 5-fluorocytosine (5-FC); flow model biofilm induced
Ca21chr2 C albicans SC5314:2063384-2064861 between orf19.1776 and orf19.1774	1	TATACC	2064360	2064365	W	2063384	2064861	orf19.1776	orf19.1774	977	497	500bp up	Predicted dehydrogenase; transcript upregulated in an RHE model of oral candidiasis; virulence-group-correlated expression; Spider biofilm repressed
Ca21chr2 C albicans SC5314:2083091-2084489 between orf19.1767 and orf19.1766	1	TATACC	2084405	2084410	W	2083091	2084489	orf19.1767	orf19.1766	1315	80	80bp up	Secreted protein; fluconazole-induced
Ca21chr2 C albicans SC5314:2085696-2088809 between orf19.1766 and orf19.1765	1	TATACC	2087833	2087838	W	2085696	2088809	orf19.1766	orf19.1765	2138	972	970bp up	Secreted protein; fluconazole-induced
Ca21chr2 C albicans SC5314:2104666-2107826 between orf19.1757 and orf19.1756	1	TATACC	2105231	2105236	W	2104666	2107826	orf19.1757	orf19.1756	566	2591	2.58kb up	Glycerol-3-phosphate dehydrogenase; glycerol biosynthesis; regulated by Efg1; regulated by Tsa1, Tsa1B under H2O2 stress conditions; Sflow model and Spider biofilm induced
Ca21chr2 C albicans SC5314:2185576-2186698 between orf19.5337 and orf19.5338	2	TATACC	2186075	2186080	W	2185576	2186698	orf19.5337	orf19.5338	500	619	540bp up	Zn(II)2Cys6 transcription factor; involved in control of glycolysis; ortholog of S. cerevisiae Gal4, but not involved in regulation of galactose utilization genes; caspofungin repressed; Spider biofilm repressed
Ca21chr2 C albicans SC5314:2189792-2189960 between orf19.5340 and orf19.5341	1	TATACC	2189932	2189937	W	2189792	2189960	orf19.5340	orf19.5341	141	24	40bp up	Predicted ribosomal protein, component of the small ribosomal subunit; repressed upon phagocytosis by murine macrophage; positively regulated by Tbf1; mutant is defective in filamentous growth and sensitive to osmotic stress
Ca21chr2 C albicans SC5314:221450-223604 between orf19.1995 and orf19.1994	2	TATACC	222344	222349	W	221450	223604	orf19.1995	orf19.1994	895	1256	1.26kb up	Ortholog(s) have phosphatidylinositol-3-phosphate binding activity, role in retrograde transport, endosome to Golgi and endosome localization
Ca21chr2 C albicans SC5314:282860-283160 between orf19.1465 and orf19.1466	1	TATACC	283121	283126	W	282860	283160	orf19.1465	orf19.1466	262	35	40bp up	Putative 3'-5' RNA exonuclease with a predicted role in 3'-end processing of U4 and U5 snRNAs, 5S and 5.8S rRNAs; rat catheter biofilm induced
Ca21chr2 C albicans SC5314:308925-309759 between orf19.1481 and orf19.1482	2	TATACC	309520	309525	W	308925	309759	orf19.1481	orf19.1482	596	235	240bp up	Subunit of the Dam1 (DASH) complex, which acts in chromosome segregation by coupling kinetochores to spindle microtubules; expression regulated during planktonic growth
Ca21chr2 C albicans SC5314:426448-427403 between orf19.1533 and orf19.1534	1	TATACC	427234	427239	W	426448	427403	orf19.1533	orf19.1534	787	165	160bp up	Ortholog of S. cerevisiae Zrt3, vacuolar membrane zinc transporter; predicted Kex2 substrate; induced in oralpharyngeal candidasis; flow model biofilm induced; Spider biofilm induced
Ca21chr2 C albicans SC5314:475229-476653 between orf19.1562 and orf19.1563	1	TATACC	476372	476377	W	475229	476653	orf19.1562	orf19.1563	1144	277	280bp up	Ortholog(s) have endoplasmic reticulum localization
Ca21chr2 C albicans SC5314:4886-5664 between rho-2a and orf19.1923	1	TATACC	5508	5513	W	4886	5664	rho-2a	orf19.1923	623	152	160bp up	Protein with a predicted role in recruitment of RNA polymerase I to rDNA; caspofungin induced; flucytosine repressed; repressed in core stress response; repressed by prostaglandins
Ca21chr2 C albicans SC5314:506653-507755 between orf19.1576 and orf19.1577	1	TATACC	506912	506917	W	506653	507755	orf19.1576	orf19.1577	260	839	1.84kb up	Has domain(s) with predicted sequence-specific DNA binding, sequence-specific DNA binding transcription factor activity, zinc ion binding activity and role in regulation of transcription, DNA-dependent
Ca21chr2 C albicans SC5314:522702-524083 between orf19.1584 and orf19.1585	1	TATACC	523634	523639	W	522702	524083	orf19.1584	orf19.1585	933	445	150bp up	Zinc transporter; ciclopirox olamine, fluconazole, alkaline repressed; transcript induced by amphotericin B, interaction with macrophages; possibly essential (UAU1 method); induced in oralpharyngeal candidiasis; Spider biofilm induced
Ca21chr2 C albicans SC5314:528402-529139 between orf19.1587 and orf19.1588	1	TATACC	528492	528497	W	528402	529139	orf19.1587	orf19.1588	91	643	540bp up	Putative mitochondrial protein of unknown function; regulated by Sef1p-, Sfu1p-, and Hap43p
Ca21chr2 C albicans SC5314:541906-542345 between orf19.5835 and orf19.5834	1	TATACC	542285	542290	W	541906	542345	orf19.5835	orf19.5834	380	56	60bp up	Ortholog(s) have protein transporter activity, role in mRNA export from nucleus and cytoplasm, nucleus localization
Ca21chr2 C albicans SC5314:549515-550396 between orf19.5831 and orf19.5830	1	TATACC	550025	550030	W	549515	550396	orf19.5831	orf19.5830	511	367	370bp up	Protein similar to S. cerevisiae Hsp70p; predicted Kex2p substrate; possibly essential, disruptants not obtained by UAU1 method; flow model biofilm repressed
Ca21chr2 C albicans SC5314:558714-560290 between orf19.5826 and orf19.5825.1	1	TATACC	558790	558795	W	558714	560290	orf19.5826	orf19.5825.1	77	1496	1.88kb up	Ortholog(s) have role in ER to Golgi vesicle-mediated transport and ER to Golgi transport vesicle, endoplasmic reticulum membrane, integral to Golgi membrane localization
Ca21chr2 C albicans SC5314:571794-573006 between orf19.5820 and orf19.5818	1	TATACC	572784	572789	W	571794	573006	orf19.5820	orf19.5818	991	218	1.98kb up	Putative ceramide hydroxylase; predicted enzyme of sphingolipid biosynthesis; regulated by Tsa1, Tsa1B under H2O2 stress conditions; Spider and flow model biofilm induced
Ca21chr2 C albicans SC5314:576540-577903 between orf19.5816 and orf19.5815	1	TATACC	577031	577036	W	576540	577903	orf19.5816	orf19.5815	492	868	870bp up	Putative glycerol-3-phosphate acyltransferase; fungal-specific (no human or murine homolog)
Ca21chr2 C albicans SC5314:608309-610757 between orf19.5799 and orf19.5798	1	TATACC	608896	608901	W	608309	610757	orf19.5799	orf19.5798	588	1857	120bp up	DNA ligase; mRNA detected in yeast-form and pseudohyphal cells, induced upon hyphal induction; suppresses S. cerevisiae ime1-1 mutant IME2 transcription defect; required for wild-type filamentous growth and wild-type pathogenesis
Ca21chr2 C albicans SC5314:669666-672820 between orf19.906 and orf19.905	1	TATACC	670602	670607	W	669666	672820	orf19.906	orf19.905	937	2214	2.22kb up	Ortholog of S. cerevisiae Avt7 transporter; repressed upon adherence to polystyrene; constitutive expression independent of MTL or white-opaque status; Spider biofilm induced
Ca21chr2 C albicans SC5314:697512-698221 between orf19.893 and orf19.891	1	TATACC	697613	697618	W	697512	698221	orf19.893	orf19.891	102	604	600bp up	Putative AMP deaminase; possibly an essential gene, disruptants not obtained by UAU1 method
Ca21chr2 C albicans SC5314:70413-70671 between orf19.2082 and orf19.2081	1	TATACC	70468	70473	W	70413	70671	orf19.2082	orf19.2081	56	199	560bp up	Putative nuclear pore membrane glycoprotein
Ca21chr2 C albicans SC5314:742467-747282 between orf19.868 and orf19.867	1	TATACC	747168	747173	W	742467	747282	orf19.868	orf19.867	4702	110	120bp up	Ortholog(s) have superoxide-generating NADPH oxidase activity, role in apoptotic process, regulation of actin cytoskeleton organization and perinuclear endoplasmic reticulum, ribosome localization
Ca21chr2 C albicans SC5314:74923-75597 between orf19.2079 and orf19.2078	1	TATACC	75348	75353	W	74923	75597	orf19.2079	orf19.2078	426	245	240bp up	Ortholog(s) have role in Golgi to vacuole transport and AP-1 adaptor complex localization
Ca21chr2 C albicans SC5314:758734-759543 between orf19.861 and orf19.860	1	TATACC	758944	758949	W	758734	759543	orf19.861	orf19.860	211	595	570bp up	Putative beta-mannosyltransferase, member of a 9-gene family including characterized BMT genes with roles in beta-1,2-mannosylation of cell wall phosphopeptidomannan; transposon insertion in promoter region causes decreased colony wrinkling
Ca21chr2 C albicans SC5314:827891-830515 between orf19.829 and orf19.828	2	TATACC	828981	828986	W	827891	830515	orf19.829	orf19.828	1091	1530	660bp up	Putative ribosomal protein, large subunit, mitochondrial precursor; repressed by prostaglandins; Spider biofilm repressed
Ca21chr2 C albicans SC5314:869598-870746 between orf19.809 and orf19.808	1	TATACC	869952	869957	W	869598	870746	orf19.809	orf19.808	355	790	780bp up	Ortholog(s) have role in histone deacetylation, negative regulation of chromatin silencing at rDNA and negative regulation of chromatin silencing at silent mating-type cassette, more
Ca21chr2 C albicans SC5314:880091-880877 between orf19.802 and orf19.801	1	TATACC	880436	880441	W	880091	880877	orf19.802	orf19.801	346	437	440bp up	Essential transcription factor; induces ribosomal protein genes and the rDNA locus; acts with Cbf1 at subset of promoters; recruits Fhl1 and Ifh1 to promoters; role is analogous to that of S. cerevisiae Rap1; Spider biofilm induced
Ca21chr2 C albicans SC5314:939507-940776 between orf19.4503 and orf19.4502	1	TATACC	939945	939950	W	939507	940776	orf19.4503	orf19.4502	439	827	220bp up	Ortholog(s) have ATPase activity, DNA binding, TBP-class protein binding activity
Ca21chr2 C albicans SC5314:979333-980005 between orf19.147 and orf19.149	1	TATACC	979540	979545	W	979333	980005	orf19.147	orf19.149	208	461	460bp up	Protein of unknown function; transcript detected on high-resolution tiling arrays
Ca21chr2 C albicans SC5314:980444-981177 between orf19.149 and orf19.150	1	TATACC	980874	980879	W	980444	981177	orf19.149	orf19.150	431	299	1.62kb up	Predicted component of the Translocase of the Inner Mitochondrial membrane (TIM23 complex), involved in protein import into mitochondria
Ca21chr3 C albicans SC5314:1046530-1047994 between orf19.5956 and orf19.5958	2	TATACC	1047394	1047399	W	1046530	1047994	orf19.5956	orf19.5958	865	596	150bp up	Multidrug transporter, ATP-binding cassette (ABC) superfamily; transports phospholipids, in-to-out direction; overexpressed in azole-resistant isolates; repressed in young biofilms
Ca21chr3 C albicans SC5314:105315-107367 between orf19.5393 and orf19.5392	1	TATACC	107272	107277	W	105315	107367	orf19.5393	orf19.5392	1958	91	90bp up	N-acetylglucosamine (GlcNAc)-specific transporter; role in GlcNAc (but not serum) induced hyphal growth; localizes to plasma membrane; induced by GlcNAc, macrophage engulfment; 12 transmembrane, major facilitator superfamily
Ca21chr3 C albicans SC5314:1072772-1073189 between orf19.5966 and orf19.5967	1	TATACC	1073008	1073013	W	1072772	1073189	orf19.5966	orf19.5967	237	177	180bp up	Protein lacking an ortholog in S. cerevisiae; transposon mutation affects filamentous growth
Ca21chr3 C albicans SC5314:1092718-1093295 between orf19.5977 and orf19.5978	1	TATACC	1093161	1093166	W	1092718	1093295	orf19.5977	orf19.5978	444	130	130bp up	Has domain(s) with predicted oxidoreductase activity, transferase activity, transferring acyl groups other than amino-acyl groups, zinc ion binding activity and role in oxidation-reduction process
Ca21chr3 C albicans SC5314:1107792-1118832 between orf19.5991 and orf19.5992	3	TATACC	1108461	1108466	W	1107792	1118832	orf19.5991	orf19.5992	670	10367	150bp up	Zn(II)2Cys6 transcription factor; regulator of white-opaque switching; required for maintenance of opaque state; Hap43-induced
Ca21chr3 C albicans SC5314:1128918-1130359 between orf19.5995 and orf19.5996.1	2	TATACC	1129262	1129267	W	1128918	1130359	orf19.5995	orf19.5996.1	345	1093	390bp up	Putative ribosomal protein S19; protein level decreases in stationary phase cultures; Spider biofilm repressed
Ca21chr3 C albicans SC5314:1150659-1151758 between orf19.6000 and orf19.6001	1	TATACC	1150780	1150785	W	1150659	1151758	orf19.6000	orf19.6001	122	974	970bp up	Secreted aspartyl proteinase, acts in utilization of protein as nitrogen source; assessment of virulence role complicated by URA3 effects; regulated by growth phase; produced by opaque phase cells; alpha-pheromone repressed
Ca21chr3 C albicans SC5314:1194312-1195443 between orf19.6975 and orf19.6976	1	TATACC	1194826	1194831	W	1194312	1195443	orf19.6975	orf19.6976	515	613	620bp up	Predicted MFS membrane transporter; member of the proton coupled folate transporter/heme carrier protein family; virulence-group-correlated expression; Spider biofilm induced
Ca21chr3 C albicans SC5314:1217361-1226767 between orf19.6983 and orf19.6984	5	TATACC	1219021	1219026	W	1217361	1226767	orf19.6983	orf19.6984	1661	7742	1.17kb up	Ortholog of C. dubliniensis CD36 : Cd36_85460, C. parapsilosis CDC317 : CPAR2_405760, Candida tenuis NRRL Y-1498 : CANTEDRAFT_116052 and Debaryomyces hansenii CBS767 : DEHA2D16940g
Ca21chr3 C albicans SC5314:1243859-1245132 between orf19.6991 and orf19.6992	1	TATACC	1244372	1244377	W	1243859	1245132	orf19.6991	orf19.6992	514	756	760bp up	Predicted MFS membrane transporter, member of the drug:proton antiporter (12 spanner) (DHA1) family; Spider biofilm induced
Ca21chr3 C albicans SC5314:1253951-1254648 between orf19.6995 and orf19.6996	1	TATACC	1254212	1254217	W	1253951	1254648	orf19.6995	orf19.6996	262	432	430bp up	Predicted alpha-1,3-mannosyltransferase activity with a role in protein glycosylation; Hap43-repressed; Spider biofilm induced
Ca21chr3 C albicans SC5314:1256707-1257415 between orf19.6996 and orf19.6997	1	TATACC	1257206	1257211	W	1256707	1257415	orf19.6996	orf19.6997	500	205	220bp up	Putative fungal-specific transmembrane protein
Ca21chr3 C albicans SC5314:1259859-1260328 between orf19.6998 and orf19.6999	1	TATACC	1259879	1259884	W	1259859	1260328	orf19.6998	orf19.6999	21	445	440bp up	Predicted oxidoreductase; rat catheter biofilm repressed
Ca21chr3 C albicans SC5314:126825-133119 between orf19.5384 and orf19.5383	2	TATACC	130666	130671	W	126825	133119	orf19.5384	orf19.5383	3842	2449	2.46kb up	Plasma membrane H(+)-ATPase; highly expressed, comprises 20-40% of total plasma membrane protein; levels increase at stationary phase transition; fluconazole induced; caspofungin repressed; upregulated in RHE model; Spider biofilm repressed
Ca21chr3 C albicans SC5314:1273233-1275140 between koppa-3a and orf19.7349	1	TATACC	1273742	1273747	W	1273233	1275140	koppa-3a	orf19.7349	510	1394	1.4kb up	Activator of Chs3p chitin synthase; required for wild-type wall chitin content, but not for hyphal growth; mutant resistant to Calcofluor white; prenylation and 2 transmembrane segments predicted; functional homolog of S. cerevisiae Chs4p
Ca21chr3 C albicans SC5314:138818-140433 between orf19.5382 and orf19.5380	1	TATACC	140025	140030	W	138818	140433	orf19.5382	orf19.5380	1208	404	410bp up	Zn(II)2Cys6 transcription factor; has similarity to S. cerevisiae Lys14, involved in the regulation of lysine biosynthesis genes
Ca21chr3 C albicans SC5314:1469714-1477305 between tH(GUG)3 and orf19.7436	2	TATACC	1470388	1470393	W	1469714	1477305	tH(GUG)3	orf19.7436	675	6913	1.74kb up	Possible regulatory protein; possible adhesin-like; Glu-rich domain; production in S. cerevisiae increases endothelial cell adherence and flocculence; flow model biofilm, alkaline or caspofungin induced
Ca21chr3 C albicans SC5314:1494903-1496408 between orf19.7444 and orf19.7445	1	TATACC	1495906	1495911	W	1494903	1496408	orf19.7444	orf19.7445	1004	498	2.28kb up	Ortholog of S.c. Vid24; a peripheral membrane protein located at Vid (vacuole import and degradation) vesicles; regulated by Sef1, Sfu1, and Hap43; Spider biofilm induced
Ca21chr3 C albicans SC5314:1509387-1511031 between orf19.7450 and orf19.7451	1	TATACC	1509943	1509948	W	1509387	1511031	orf19.7450	orf19.7451	557	1084	1.08kb up	Putative PAS kinase involved in cell wall damage response; similar to S. cerevisiae Psk1p, a putative serine/threonine protein kinase; induced by Mnl1 under weak acid stress; rat catheter and Spider biofilm induced
Ca21chr3 C albicans SC5314:1529426-1533148 between orf19.7459 and orf19.6832	2	TATACC	1530806	1530811	W	1529426	1533148	orf19.7459	orf19.6832	1381	2338	970bp up	Protein of unknown function; regulated by Sef1p-, Sfu1p-, and Hap43p
Ca21chr3 C albicans SC5314:1543438-1543877 between orf19.6828 and orf19.6827	1	TATACC	1543742	1543747	W	1543438	1543877	orf19.6828	orf19.6827	305	131	140bp up	Protein similar to S. cerevisiae RNA splicing factor, Slu7; induced by alpha pheromone in SpiderM medium
Ca21chr3 C albicans SC5314:1546145-1549097 between orf19.6826 and orf19.6824	1	TATACC	1547770	1547775	W	1546145	1549097	orf19.6826	orf19.6824	1626	1323	1.32kb up	Helix-loop-helix transcription factor; regulator of yeast form adherence; required for yeast cell adherence to silicone substrate; Spider and F-12/CO2 biofilm induced; repressed by alpha pheromone in SpiderM medium
Ca21chr3 C albicans SC5314:1561052-1568558 between tW(CCA)2 and orf19.6817	2	TATACC	1566994	1566999	W	1561052	1568558	tW(CCA)2	orf19.6817	5943	1560	480bp up	Transcription factor; repressor of fluconazole/ketoconazole/brefeldin A resistance; Tn mutation enhances filamentation; partially rescues S. cerevisiae pdr1 pdr3 fluconazole sensitivity; rat catheter biofilm induced/Spider biofilm repressed
Ca21chr3 C albicans SC5314:1618765-1620330 between orf19.6793 and orf19.6792	1	TATACC	1620110	1620115	W	1618765	1620330	orf19.6793	orf19.6792	1346	216	220bp up	Putative peptidyl-prolyl cis/trans-isomerase; caspofungin induced
Ca21chr3 C albicans SC5314:1651364-1652561 between orf19.6781 and orf19.6780	1	TATACC	1651709	1651714	W	1651364	1652561	orf19.6781	orf19.6780	346	848	840bp up	Putative bifunctional dehydrogenase and ferrochelatase with a predicted role in siroheme biosynthesis; regulated by Gcn2p and Gcn4p
Ca21chr3 C albicans SC5314:1659297-1660333 between orf19.6778 and orf19.6777	1	TATACC	1659772	1659777	W	1659297	1660333	orf19.6778	orf19.6777	476	557	560bp up	Ortholog of Candida albicans WO-1 : CAWG_03032
Ca21chr3 C albicans SC5314:1687225-1687704 between orf19.6760 and orf19.6758	1	TATACC	1687370	1687375	W	1687225	1687704	orf19.6760	orf19.6758	146	330	400bp up	Predcted glucose 1-dehydrogenase (NADP+); rat catheter biofilm repressed
Ca21chr3 C albicans SC5314:1692929-1693770 between orf19.6755 and orf19.6754	1	TATACC	1693711	1693716	W	1692929	1693770	orf19.6755	orf19.6754	783	55	60bp up	Protein of unknown function; Spider biofilm induced
Ca21chr3 C albicans SC5314:1703805-1704385 between orf19.6744 and orf19.6742	1	TATACC	1704303	1704308	W	1703805	1704385	orf19.6744	orf19.6742	499	78	100bp up	Ortholog(s) have CTD phosphatase activity
Ca21chr3 C albicans SC5314:1721337-1730056 between orf19.6736 and orf19.6734	3	TATACC	1725218	1725223	W	1721337	1730056	orf19.6736	orf19.6734	3882	4834	3kb up	Putative transcription factor/corepressor; regulation of filamentation and virulence; interacts with Tup1; regulates hypha-specific gene expression; contains 4 tetratricopeptide repeat (TPR) motifs; flucytosine repressed; Tbp1-induced
Ca21chr3 C albicans SC5314:1734388-1734742 between orf19.6731 and orf19.6730	1	TATACC	1734541	1734546	W	1734388	1734742	orf19.6731	orf19.6730	154	197	200bp up	Ortholog(s) have nucleolus localization
Ca21chr3 C albicans SC5314:1758277-1761918 between orf19.6715 and orf19.6713	2	TATACC	1761040	1761045	W	1758277	1761918	orf19.6715	orf19.6713	2764	874	450bp up	Has domain(s) with predicted nucleic acid binding activity
Ca21chr3 C albicans SC5314:1783669-1784469 between orf19.6188 and orf19.6189	1	TATACC	1784119	1784124	W	1783669	1784469	orf19.6188	orf19.6189	451	346	340bp up	Chalcone related protein family; flow model biofilm induced
Ca21chr3 C albicans SC5314:206898-209732 between orf19.2505 and orf19.2506	1	TATACC	209618	209623	W	206898	209732	orf19.2505	orf19.2506	2721	110	110bp up	Protein of unknown function; opaque-specific transcript; induced during chlamydospore formation in both C. albicans and C. dubliniensis; Hog1-repressed; Spider biofilm induced
Ca21chr3 C albicans SC5314:220571-221749 between orf19.2511.1 and orf19.2511.2	2	TATACC	221123	221128	W	220571	221749	orf19.2511.1	orf19.2511.2	553	622	420bp up	Ortholog of C. parapsilosis CDC317 : CPAR2_103040, Candida tenuis NRRL Y-1498 : CANTEDRAFT_116324, Debaryomyces hansenii CBS767 : DEHA2G01980g and Pichia stipitis Pignal : PICST_45936
Ca21chr3 C albicans SC5314:261994-264974 between tR(CCU)1 and orf19.1727	2	TATACC	262444	262449	W	261994	264974	tR(CCU)1	orf19.1727	451	2526	1.5kb up	Vacuolar calcium P-type ATPase; transcript regulated by calcineurin and fluconazole; mutant shows increased resistance to fluconazole, lithium; increased sensitivity to calcium; Spider biofilm induced
Ca21chr3 C albicans SC5314:26976-28277 between orf19.5449 and orf19.5447	1	TATACC	27429	27434	W	26976	28277	orf19.5449	orf19.5447	454	844	840bp up	Putative MFS glucose/myo-inositol transporter; 20 member family; 12 transmembrane segments, extended N terminus; expressed in rich medium; Hap43, phagocytosis, rat catheter, Spider and flow model biofilm induced
Ca21chr3 C albicans SC5314:288234-288790 between orf19.1718 and orf19.1717	1	TATACC	288745	288750	W	288234	288790	orf19.1718	orf19.1717	512	41	40bp up	Ortholog of C. dubliniensis CD36 : Cd36_81270, C. parapsilosis CDC317 : CPAR2_502880, Candida tenuis NRRL Y-1498 : CANTEDRAFT_101483 and Debaryomyces hansenii CBS767 : DEHA2A11990g
Ca21chr3 C albicans SC5314:300272-301512 between orf19.1712 and orf19.1711	1	TATACC	301435	301440	W	300272	301512	orf19.1712	orf19.1711	1164	73	80bp up	Regulated by Gcn4p; induced in response to amino acid starvation (3-aminotriazole treatment)
Ca21chr3 C albicans SC5314:338325-342683 between orf19.1690 and orf19.1687	1	TATACC	342238	342243	W	338325	342683	orf19.1690	orf19.1687	3914	441	450bp up	Ortholog of S. cerevisiae Prp43, an RNA helicase in the DEAH-box family that functions in both RNA polymerase I and polymerase II transcript metabolism; Hap43-induced gene
Ca21chr3 C albicans SC5314:350942-351844 between orf19.1684 and orf19.1683	1	TATACC	351045	351050	W	350942	351844	orf19.1684	orf19.1683	104	795	200bp up	Putative protein phosphatase of the Type 2A-related family (serine/threonine-specific), similar to S. cerevisiae Pph21p; caspofungin repressed; possibly an essential gene, disruptants not obtained by UAU1 method
Ca21chr3 C albicans SC5314:408123-409036 between tV(AAC)2 and orf19.1662	1	TATACC	408568	408573	W	408123	409036	tV(AAC)2	orf19.1662	446	464	460bp up	Ortholog(s) have structural constituent of ribosome activity and mitochondrial small ribosomal subunit localization
Ca21chr3 C albicans SC5314:447715-448245 between tE(UUC)2 and orf19.1641	1	TATACC	448062	448067	W	447715	448245	tE(UUC)2	orf19.1641	348	179	180bp up	Ortholog(s) have cytosol, extracellular region, nucleus localization
Ca21chr3 C albicans SC5314:48252-48421 between orf19.5436 and orf19.5433	1	TATACC	48398	48403	W	48252	48421	orf19.5436	orf19.5433	147	19	80bp up	Ortholog(s) have protein binding involved in protein folding activity, role in mitochondrial respiratory chain complex III assembly and mitochondrial matrix localization
Ca21chr3 C albicans SC5314:49539-51705 between orf19.5432 and orf19.5431	3	TATACC	50067	50072	W	49539	51705	orf19.5432	orf19.5431	529	1634	1.47kb up	Protein of unknown function; Hap43-repressed; Spider biofilm induced
Ca21chr3 C albicans SC5314:495613-497488 between orf19.1618 and orf19.1617	1	TATACC	496416	496421	W	495613	497488	orf19.1618	orf19.1617	804	1068	1.08kb up	Protein similar to S. cerevisiae Ydr282cp; transposon mutation affects filamentous growth; Hap43p-repressed gene
Ca21chr3 C albicans SC5314:502917-504790 between orf19.1616 and orf19.1614	1	TATACC	504635	504640	W	502917	504790	orf19.1616	orf19.1614	1719	151	150bp up	Ammonium permease; Mep1 more efficient permease than Mep2, Mep2 has additional regulatory role; 11 predicted transmembrane regions; low mRNA abundance; hyphal downregulated; flow model biofilm induced
Ca21chr3 C albicans SC5314:573263-576624 between orf19.257 and orf19.258	1	TATACC	576056	576061	W	573263	576624	orf19.257	orf19.258	2794	564	570bp up	Protein of unknown function; Spider biofilm induced
Ca21chr3 C albicans SC5314:603468-604206 between orf19.270 and orf19.271	2	TATACC	603746	603751	W	603468	604206	orf19.270	orf19.271	279	456	280bp up	Predicted 3-hydroxyacyl-CoA dehydrogenase; transcript is increased in azole-resistant strain overexpressing MDR1; transcript is increased in populations of cells exposed to fluconazole over multiple generations; mutant is viable
Ca21chr3 C albicans SC5314:617519-618200 between orf19.276 and orf19.277	2	TATACC	618024	618029	W	617519	618200	orf19.276	orf19.277	506	172	140bp up	Putative thiamin-phosphate pyrophosphorylase, hydroxyethylthiazole kinase; fungal-specific; Spider biofilm induced
Ca21chr3 C albicans SC5314:646394-651672 between orf19.301 and orf19.302	3	TATACC	646831	646836	W	646394	651672	orf19.301	orf19.302	438	4837	50bp up	Ortholog(s) have Rab guanyl-nucleotide exchange factor activity, role in ER to Golgi vesicle-mediated transport and TRAPP complex, cytosol, nucleus localization
Ca21chr3 C albicans SC5314:669316-670804 between orf19.313 and orf19.314	1	TATACC	669390	669395	W	669316	670804	orf19.313	orf19.314	75	1410	1.59kb up	Ortholog of S. cerevisiae : STB6, C. dubliniensis CD36 : Cd36_83110, C. parapsilosis CDC317 : CPAR2_103210, Candida tenuis NRRL Y-1498 : CANTEDRAFT_133418 and Debaryomyces hansenii CBS767 : DEHA2G08382g
Ca21chr3 C albicans SC5314:703276-704236 between tE(UUC)1 and orf19.333	1	TATACC	703854	703859	W	703276	704236	tE(UUC)1	orf19.333	579	378	380bp up	Purine-cytosine permease of pyrimidine salvage; mutation associated with resistance to flucytosine in clinical isolates; transposon mutation affects filamentation; farnesol-upregulated in biofilm
Ca21chr3 C albicans SC5314:734431-737583 between orf19.344 and orf19.345	2	TATACC	734559	734564	W	734431	737583	orf19.344	orf19.345	129	3020	2.16kb up	Succinate semialdehyde dehydrogenase; for utilization of gamma-aminobutyrate (GABA) as a nitrogen source; part of 4-aminobutyrate and glutamate degradation pathways; rat catheter biofilm induced
Ca21chr3 C albicans SC5314:740760-743348 between orf19.346 and orf19.347	1	TATACC	742735	742740	W	740760	743348	orf19.346	orf19.347	1976	609	600bp up	Protein of unknown function; flow model biofilm induced; Spider biofilm induced; induced during the mating process; Hap43-repressed
Ca21chr3 C albicans SC5314:771922-772173 between orf19.6955 and orf19.6953	1	TATACC	772161	772166	W	771922	772173	orf19.6955	orf19.6953	240	8	1.56kb up	Protein with roles in cell wall integrity, systemic (but not oral) murine infection, adherence, hyphal growth, and agar-embedded filamentous growth; antigenic in human infection; similar to S. cerevisiae Irs4p
Ca21chr3 C albicans SC5314:789658-791732 between orf19.6942 and orf19.6941	1	TATACC	790997	791002	W	789658	791732	orf19.6942	orf19.6941	1340	731	730bp up	Putative diacylglycerol acyltransferase; catalyzes the terminal step of triacylglycerol formation; flow model biofilm induced; Spider biofilm induced
Ca21chr3 C albicans SC5314:85031-88911 between orf19.5406 and orf19.5404.1	3	TATACC	86622	86627	W	85031	88911	orf19.5406	orf19.5404.1	1592	2285	1.3kb up	Putative adhesin-like cell wall mannoprotein; repressed during the mating process; mutation confers hypersensitivity to toxic ergosterol analog; decreased transcription is observed upon fluphenazine treatment
Ca21chr3 C albicans SC5314:868734-869677 between orf19.5859 and orf19.5860	1	TATACC	869289	869294	W	868734	869677	orf19.5859	orf19.5860	556	384	680bp up	Predicted ORF from Assembly 19; removed from Assembly 20; subsequently reinstated in Assembly 21 based on comparative genome analysis
Ca21chr3 C albicans SC5314:870083-870658 between orf19.5860 and orf19.5861	2	TATACC	870114	870119	W	870083	870658	orf19.5860	orf19.5861	32	540	420bp up	Protein of beta-1,6-glucan biosynthesis; required for serum-induced hyphal growth; required for efficient utilization of galactose and for growth on glucose; similar to S. cerevisiae Kre9p and Knh1p; O-glycosylated by Pmt1p
Ca21chr3 C albicans SC5314:872459-872757 between orf19.5861.1 and orf19.5862	1	TATACC	872675	872680	W	872459	872757	orf19.5861.1	orf19.5862	217	78	80bp up	Protein related to arginases; downregulated upon adherence to polystyrene; regulated by Gcn2p and Gcn4p
Ca21chr3 C albicans SC5314:881753-883130 between orf19.5866 and orf19.5867	2	TATACC	882680	882685	W	881753	883130	orf19.5866	orf19.5867	928	446	140bp up	Putative cell wall component; transcript upregulated in cyr1 mutant (yeast or hyphae); Spider and flow model biofilm induced
Ca21chr3 C albicans SC5314:91517-95650 between orf19.5402 and orf19.5399	1	TATACC	92725	92730	W	91517	95650	orf19.5402	orf19.5399	1209	2921	2.92kbu p	Secreted protein required for normal cell wall structure and for virulence; member of the IFF family; Hap43p-repressed gene
Ca21chr3 C albicans SC5314:935510-939255 between orf19.5902 and orf19.5903	2	TATACC	937250	937255	W	935510	939255	orf19.5902	orf19.5903	1741	2001	630bp up	Protein with a predicted role in bud site selection; hypha-induced expression; Spider biofilm induced
Ca21chr3 C albicans SC5314:942395-942958 between orf19.5904 and orf19.5905	1	TATACC	942902	942907	W	942395	942958	orf19.5904	orf19.5905	508	52	80bp up	Protein of unknown function; Hap43-induced; F-12/CO2 early biofilm induced
Ca21chr3 C albicans SC5314:970365-973881 between orf19.5917 and orf19.5917.3	1	TATACC	973282	973287	W	970365	973881	orf19.5917	orf19.5917.3	2918	595	600bp up	RNA binding protein required for export of poly(A)+ mRNA from the nucleus; Spider biofilm repressed
Ca21chr3 C albicans SC5314:981690-985123 between orf19.5921 and orf19.5924	1	TATACC	983445	983450	W	981690	985123	orf19.5921	orf19.5924	1756	1674	1.68kb up	Zn(II)2Cys6 transcription factor of unknown function; mutant is sensitive to copper and SDS, and resistant to Calcofluor White; required for yeast cell adherence to silicone substrate
Ca21chr4 C albicans SC5314:1020661-1022689 between orf19.3803 and orf19.3802	1	TATACC	1020882	1020887	W	1020661	1022689	orf19.3803	orf19.3802	222	1803	1.8kb up	Protein mannosyltransferase; required for virulence in mice, adhesion to endothelium; role in hyphal growth signaling, hygromycin B sensitivity; no major role in cellular PMT activity; Hap4-repressed; Bcr1-repressed in RPMI a/a biofilms
Ca21chr4 C albicans SC5314:1030181-1033343 between orf19.3801 and orf19.3799	1	TATACC	1031078	1031083	W	1030181	1033343	orf19.3801	orf19.3799	898	2261	2.26kb upOrtholog(s) have role in endoplasmic reticulum tubular network maintenance, nuclear pore complex assembly and Golgi apparatus, cortical endoplasmic reticulum, integral to endoplasmic reticulum membrane, mitochondrion localization
Ca21chr4 C albicans SC5314:1044125-1048398 between orf19.3794 and orf19.3793	1	TATACC	1045488	1045493	W	1044125	1048398	orf19.3794	orf19.3793	1364	2906	2.92kb up	Protein of unknown function; mRNA binds She3; regulated by Nrg1; upregulated in a cyr1 or ras1 mutant
Ca21chr4 C albicans SC5314:1056830-1057100 between orf19.3788 and orf19.3787	1	TATACC	1057092	1057097	W	1056830	1057100	orf19.3788	orf19.3787	263	4	560bp up	Ortholog(s) have chromatin DNA binding activity and role in positive regulation of transcription from RNA polymerase II promoter, telomere maintenance, threonylcarbamoyladenosine metabolic process
Ca21chr4 C albicans SC5314:1113202-1115504 between orf19.744 and orf19.745	1	TATACC	1114706	1114711	W	1113202	1115504	orf19.744	orf19.745	1505	794	790bp up	Protein involved in vacuolar inheritance; required for hyphal growth; contains armadillo repeats
Ca21chr4 C albicans SC5314:1137405-1139182 between orf19.6863 and orf19.6864	1	TATACC	1138325	1138330	W	1137405	1139182	orf19.6863	orf19.6864	921	853	850bp up	Putative ubiquitin-protein ligase; role in protein ubiquitination; Spider biofilm induced
Ca21chr4 C albicans SC5314:1139891-1143214 between orf19.6864 and orf19.2631	2	TATACC	1140129	1140134	W	1139891	1143214	orf19.6864	orf19.2631	239	3081	30bp up	Subunit of Elongator complex; required for modification of wobble nucleosides in tRNA in S. cerevisiae; Hap43-induced gene
Ca21chr4 C albicans SC5314:1158355-1159048 between orf19.1789 and orf19.1789.1	1	TATACC	1158987	1158992	W	1158355	1159048	orf19.1789	orf19.1789.1	633	57	80bp up	Saccharopine dehydrogenase (biosynthetic); enzyme of alpha-aminoadipate lysine biosynthesis pathway; functionally complements S. cerevisiae lys1 mutation; fungal-specific (no human or murine homolog)
Ca21chr4 C albicans SC5314:1170296-1171146 between orf19.1794 and orf19.1795	2	TATACC	1170349	1170354	W	1170296	1171146	orf19.1794	orf19.1795	54	793	460bp up	Ortholog os S. cerevisiae Puf3; mRNA-binding protein involved in RNA catabolism; mutant is viable
Ca21chr4 C albicans SC5314:1206313-1210281 between orf19.1234 and orf19.1235	2	TATACC	1209308	1209313	W	1206313	1210281	orf19.1234	orf19.1235	2996	969	740bp up	Putative L-aspartate 4-P-transferase; fungal-specific (no human or murine homolog); regulated by Gcn2 and Gcn4; early-stage flow model biofilm induced
Ca21chr4 C albicans SC5314:1247756-1249553 between orf19.1252 and orf19.1253	1	TATACC	1248490	1248495	W	1247756	1249553	orf19.1252	orf19.1253	735	1059	1.02kb up	bHLH transcription factor of the myc-family; required for growth in medium lacking phosphate and for resistance to copper and Phloxine B; induced by Mnl1 under weak acid stress
Ca21chr4 C albicans SC5314:1251534-1252052 between orf19.1253 and orf19.1254	1	TATACC	1251661	1251666	W	1251534	1252052	orf19.1253	orf19.1254	128	387	400bp up	Putative GTPase-activating protein; regulated upon yeast-hypha switch; Spider biofilm repressed
Ca21chr4 C albicans SC5314:127114-131942 between orf19.4167 and orf19.4166	2	TATACC	128990	128995	W	127114	131942	orf19.4167	orf19.4166	1877	2948	1.8kb up	Predicted Zn(II)2Cys6 transcription factor; mutants display increased colonization of mouse kidneys; Spider biofilm induced
Ca21chr4 C albicans SC5314:1406120-1407228 between sampi-4a and orf19.2903	1	TATACC	1406206	1406211	W	1406120	1407228	sampi-4a	orf19.2903	87	1018	1.02kb up	Putative Argonaute protein involved in RNA silencing; hyphal-induced expression; regulated by Cyr1, Ras1, Efg1, Nrg1, Tup1; rat catheter biofilm repressed
Ca21chr4 C albicans SC5314:1418021-1418887 between orf19.2897 and orf19.2896	1	TATACC	1418517	1418522	W	1418021	1418887	orf19.2897	orf19.2896	497	366	370bp up	Enzyme involved in utilization of L-sorbose; has sorbitol dehydrogenase, fructose reductase, and sorbose reductase activities; NAD-binding site motif; transcriptional regulation affected by chromosome 5 copy number; Hap43p-induced gene
Ca21chr4 C albicans SC5314:1423567-1426617 between orf19.2893 and orf19.2892	2	TATACC	1425350	1425355	W	1423567	1426617	orf19.2893	orf19.2892	1784	1263	600bp up	Ortholog of C. dubliniensis CD36 : Cd36_45910, C. parapsilosis CDC317 : CPAR2_501110, Candida tenuis NRRL Y-1498 : CANTEDRAFT_119393 and Debaryomyces hansenii CBS767 : DEHA2E08976g
Ca21chr4 C albicans SC5314:1513066-1513944 between orf19.3131 and orf19.3130	1	TATACC	1513697	1513702	W	1513066	1513944	orf19.3131	orf19.3130	632	243	250bp up	Ortholog of S. cerevisiae Gpn3 a GTPase with a role in biogenesis of RNA pol II and polIII; possibly an essential gene, disruptants not obtained by UAU1 method
Ca21chr4 C albicans SC5314:168299-168467 between tG(GCC)4 and orf19.4701	1	TATACC	168451	168456	W	168299	168467	tG(GCC)4	orf19.4701	153	12	80bp up	Ortholog(s) have ATPase activity, tRNA binding activity, role in protein urmylation, regulation of transcription from RNA polymerase II promoter, tRNA wobble uridine modification and Elongator holoenzyme complex localization
Ca21chr4 C albicans SC5314:18461-19712 between orf19.5635 and orf19.5636	1	TATACC	19011	19016	W	18461	19712	orf19.5635	orf19.5636	551	697	700bp up	GPI-linked cell wall protein; hemoglobin utilization; Rfg1, Rim101, Tbf1, Fe regulated; Sfu1, Hog1, Tup1, serum, alkaline pH, antifungal drugs, geldamycin repressed; Hap43 induced; required for RPMI biofilms; Spider biofilm induced
Ca21chr4 C albicans SC5314:192793-195208 between orf19.4691 and orf19.4690	1	TATACC	193270	193275	W	192793	195208	orf19.4691	orf19.4690	478	1934	1.92kb up	NRAMP metal ion transporter domain-containing protein; induced by nitric oxide independent of Yhb1; flow model biofilm induced; rat catheter biofilm repressed
Ca21chr4 C albicans SC5314:214613-217148 between orf19.4683 and orf19.4682	1	TATACC	215164	215169	W	214613	217148	orf19.4683	orf19.4682	552	1980	980bp up	Putative MFS family glucose transporter; 20 members in C. albicans; 12 probable membrane-spanning segments; induced at low (0.2%, compared to 2%) glucose in rich media; Spider biofilm induced
Ca21chr4 C albicans SC5314:265414-266124 between orf19.4657 and orf19.4656	1	TATACC	265755	265760	W	265414	266124	orf19.4657	orf19.4656	342	365	360bp up	Ortholog of C. dubliniensis CD36 : Cd36_41300, C. parapsilosis CDC317 : CPAR2_400390, Candida tenuis NRRL Y-1498 : CANTEDRAFT_94704 and Debaryomyces hansenii CBS767 : DEHA2B02992g
Ca21chr4 C albicans SC5314:272428-273295 between orf19.4654 and orf19.4653	1	TATACC	272644	272649	W	272428	273295	orf19.4654	orf19.4653	217	647	640bp up	Protein similar to GPI-linked cell-wall proteins; induced in low iron; Spider biofilm induced; regulated in Spider biofilms by Bcr1, Tec1, Ndt80, Brg1
Ca21chr4 C albicans SC5314:288818-291301 between orf19.4647 and orf19.4646	1	TATACC	289864	289869	W	288818	291301	orf19.4647	orf19.4646	1047	1433	1.44kb up	Protein required for damage to oral epithelial cells and for normal hyphal growth and stress resistance; transcription induced on contact with vascular endothelial cells; not highly conserved
Ca21chr4 C albicans SC5314:345095-345472 between orf19.4621 and orf19.4620	1	TATACC	345397	345402	W	345095	345472	orf19.4621	orf19.4620	303	71	70bp up	Predicted component of the TIM22 complex, involved in protein import into mitochondrial inner membrane; flow model biofilm induced
Ca21chr4 C albicans SC5314:355671-356582 between orf19.4614 and orf19.4612	2	TATACC	356332	356337	W	355671	356582	orf19.4614	orf19.4612	662	246	220bp up	Protein with a dienelactone hydrolase domain; Hap43-repressed gene
Ca21chr4 C albicans SC5314:375426-379776 between orf19.4600 and orf19.4599	2	TATACC	377949	377954	W	375426	379776	orf19.4600	orf19.4599	2524	1823	1.32kb up	Putative phosphate permease; transcript regulated upon white-opaque switch; alkaline induced by Rim101; possibly adherence-induced; F-12/CO2 model, rat catheter and Spider biofilm induced
Ca21chr4 C albicans SC5314:396565-398207 between orf19.4592 and orf19.4591	1	TATACC	397766	397771	W	396565	398207	orf19.4592	orf19.4591	1202	437	1.7kb up	Major carnitine acetyl transferase; intracellular acetyl-CoA transport; localized in peroxisomes and mitochondria; induced in macrophages; Hog1-repressed; stationary phase enriched; farnesol-upregulated in biofilm; Spider biofilm induced
Ca21chr4 C albicans SC5314:419331-419540 between orf19.4581 and orf19.4580	1	TATACC	419444	419449	W	419331	419540	orf19.4581	orf19.4580	114	92	100bp up	Protein of unknown function; Hap43-repressed gene
Ca21chr4 C albicans SC5314:520335-523969 between orf19.2748 and orf19.2747	1	TATACC	521721	521726	W	520335	523969	orf19.2748	orf19.2747	1387	2244	2.26kb upOrtholog(s) have role in endoplasmic reticulum tubular network maintenance, nuclear pore complex assembly and Golgi apparatus, cortical endoplasmic reticulum, integral to endoplasmic reticulum membrane, mitochondrion localization
Ca21chr4 C albicans SC5314:533642-534008 between orf19.2743 and orf19.2742	1	TATACC	533830	533835	W	533642	534008	orf19.2743	orf19.2742	189	174	180bp up	Ortholog of C. parapsilosis CDC317 : CPAR2_400095, C. dubliniensis CD36 : Cd36_42560, Candida tenuis NRRL Y-1498 : CANTEDRAFT_113280 and Lodderomyces elongisporus NRLL YB-4239 : LELG_04166
Ca21chr4 C albicans SC5314:549370-550363 between snR79 and orf19.2734	1	TATACC	549435	549440	W	549370	550363	snR79	orf19.2734	66	924	930bp up	Protein with a glucose/ribitol dehydrogenase family domain; mutants are viable
Ca21chr4 C albicans SC5314:573419-577405 between orf19.2724 and orf19.2723	3	TATACC	574394	574399	W	573419	577405	orf19.2724	orf19.2723	976	3007	1.74kb up	Ortholog of S. cerevisiae Hit1; protein of unknown function required for high temperature growth; flow model biofilm induced; Spider biofilm induced
Ca21chr4 C albicans SC5314:603167-603320 between orf19.2704 and orf19.2703	1	TATACC	603264	603269	W	603167	603320	orf19.2704	orf19.2703	98	52	40bp up	Specificity factor required for ubiquitination and sorting of specific cargo proteins at the multivesicular body; ortholog of S. cerevisiae Ear1; transcript regulated by iron; Ssr1-represssed; Spider biofilm induced
Ca21chr4 C albicans SC5314:645812-646918 between orf19.2682 and orf19.2681	2	TATACC	646568	646573	W	645812	646918	orf19.2682	orf19.2681	757	346	100bp up	Protein with similarity to RNase T2 enzymes; has putative secretion signal; expression is Tup1-repressed
Ca21chr4 C albicans SC5314:647897-649267 between orf19.2681 and orf19.2680	2	TATACC	647982	647987	W	647897	649267	orf19.2681	orf19.2680	86	1281	1.2kb up	Ortholog(s) have phospholipid-translocating ATPase activity, role in intracellular protein transport, phospholipid translocation and trans-Golgi network transport vesicle localization
Ca21chr4 C albicans SC5314:66707-67994 between orf19.5671 and orf19.5672	1	TATACC	67191	67196	W	66707	67994	orf19.5671	orf19.5672	485	799	800bp up	Ammonium permease and regulator of nitrogen starvation-induced filamentation; 11 predicted transmembrane regions; in low nitrogen cytoplasmic C-terminus activates Ras/cAMP and MAPK signal transduction pathways to induce filamentation
Ca21chr4 C albicans SC5314:709746-710541 between orf19.3365 and orf19.3366	1	TATACC	709821	709826	W	709746	710541	orf19.3365	orf19.3366	76	716	720bp up	Functional homolog of S. cerevisiae Shr3p, which is a chaperone specific for amino acid permeases; localized to ER; required for wild-type amino-acid responsive hyphal growth and for mouse systemic virulence; regulated by Gcn2p and Gcn4p
Ca21chr4 C albicans SC5314:760859-762938 between orf19.1323 and orf19.1321	1	TATACC	761385	761390	W	760859	762938	orf19.1323	orf19.1321	527	1549	1.56kb up	Hyphal cell wall protein; host transglutaminase substrate; opaque-, a-specific, alpha-factor induced; at MTLa side of conjugation tube; virulence complicated by URA3 effects; Bcr1-repressed in RPMI a/a biofilms; Spider biofilm induced
Ca21chr4 C albicans SC5314:80172-81577 between orf19.5676 and orf19.5677	1	TATACC	80956	80961	W	80172	81577	orf19.5676	orf19.5677	785	617	680bp up	Putative urea permease; fungal-specific (no human or murine homolog); possibly an essential gene, disruptants not obtained by UAU1 method
Ca21chr4 C albicans SC5314:810964-812073 between orf19.5037 and orf19.5038	1	TATACC	811074	811079	W	810964	812073	orf19.5037	orf19.5038	111	995	1kbu p	Predicted tRNA (guanine) methyltransferase activity; Spider biofilm induced
Ca21chr4 C albicans SC5314:834547-835181 between orf19.1596 and orf19.1595	1	TATACC	835149	835154	W	834547	835181	orf19.1596	orf19.1595	603	28	30bp up	Ortholog(s) have Dsc E3 ubiquitin ligase complex, endoplasmic reticulum localization
Ca21chr4 C albicans SC5314:850834-854133 between orf19.1208 and orf19.5312	1	TATACC	852971	852976	W	850834	854133	orf19.1208	orf19.5312	2138	1158	1.14kb up	Putative transcription coactivator; predicted role in sulfur amino acid metabolism; required for yeast cell adherence to silicone substrate; Spider biofilm induced
Ca21chr4 C albicans SC5314:85635-86316 between orf19.5678 and orf19.4191.1	1	TATACC	85954	85959	W	85635	86316	orf19.5678	orf19.4191.1	320	358	360bp up	Ortholog(s) have ubiquitin-ubiquitin ligase activity, role in ER-associated ubiquitin-dependent protein catabolic process, protein polyubiquitination and cytosol, nuclear envelope, proteasome complex localization
Ca21chr4 C albicans SC5314:879517-880442 between orf19.5299 and orf19.5299.1	1	TATACC	879741	879746	W	879517	880442	orf19.5299	orf19.5299.1	225	697	680bp up	Protein of unknown function
Ca21chr4 C albicans SC5314:883643-884227 between orf19.5296 and orf19.5295	1	TATACC	883871	883876	W	883643	884227	orf19.5296	orf19.5295	229	352	350bp up	Protein with a predicted endonuclease/exonuclease/phosphatase family domain and a carbon catabolite repressor protein 4 domain; induced by alpha pheromone in SpiderM medium
Ca21chr4 C albicans SC5314:886702-888374 between orf19.5294 and orf19.5293	1	TATACC	886955	886960	W	886702	888374	orf19.5294	orf19.5293	254	1415	350bp up	Ortholog of C. dubliniensis CD36 : Cd36_43710, C. parapsilosis CDC317 : CPAR2_402940, Candida tenuis NRRL Y-1498 : CANTEDRAFT_114940 and Debaryomyces hansenii CBS767 : DEHA2C09196g
Ca21chr4 C albicans SC5314:907124-908944 between orf19.1426 and orf19.1424	1	TATACC	908530	908535	W	907124	908944	orf19.1426	orf19.1424	1407	410	380bp up	Predicted membrane transporter, member of the oxalate:formate antiporter (OFA) family, major facilitator superfamily (MFS)
Ca21chr4 C albicans SC5314:959015-961013 between orf19.3840 and orf19.3839	1	TATACC	960016	960021	W	959015	961013	orf19.3840	orf19.3839	1002	993	990bp up	Secreted aspartyl protease; roles in adhesion, virulence (RHE model), cell surface integrity; distinct specificity from Sap9; at cell membrane and wall; GPI-anchored; induced in low iron; Tbf1-activated; Spider biofilm induced
Ca21chr5 C albicans SC5314:1035214-1035481 between tA(AGC)5 and orf19.3963	1	TATACC	1035444	1035449	W	1035214	1035481	tA(AGC)5	orf19.3963	231	33	300bp up	Ortholog(s) have mitochondrion localization
Ca21chr5 C albicans SC5314:1076006-1078943 between orf19.3981 and orf19.3982	2	TATACC	1078750	1078755	W	1076006	1078943	orf19.3981	orf19.3982	2745	189	200bp up	Maltase; induced during growth on sucrose; induced by alpha pheromone in SpiderM medium; early-stage flow model biofilm indced
Ca21chr5 C albicans SC5314:1112190-1119087 between orf19.3999 and orf19.4000	2	TATACC	1112420	1112425	W	1112190	1119087	orf19.3999	orf19.4000	231	6663	1.14kb up	Putative homeodomain transcription factor; null mutant is an adenine auxotroph; Spider biofilm induced; promoter bound by Bcr1, Tec1, Efg1, Ndt80 and Brg1
Ca21chr5 C albicans SC5314:1135976-1137206 between orf19.4010 and orf19.4011	1	TATACC	1136262	1136267	W	1135976	1137206	orf19.4010	orf19.4011	287	940	900bp up	Similar to S. pombe mug180, a predicted esterase/lipase; highly induced during chlamydospore formation in both C. albicans and C. dubliniensis; flow model biofilm induced
Ca21chr5 C albicans SC5314:178141-180050 between orf19.577 and orf19.578	1	TATACC	178362	178367	W	178141	180050	orf19.577	orf19.578	222	1684	1.68kb up	Ortholog(s) have Rab GTPase activator activity and role in actin filament organization, endocytosis, exocytosis, regulation of GTPase activity, regulation of protein localization
Ca21chr5 C albicans SC5314:191770-194351 between orf19.584 and orf19.585	1	TATACC	192954	192959	W	191770	194351	orf19.584	orf19.585	1185	1393	1.38kb up	Ortholog(s) have structural constituent of ribosome activity and mitochondrial large ribosomal subunit localization
Ca21chr5 C albicans SC5314:217663-218220 between tE(UUC)3 and orf19.1971	1	TATACC	218077	218082	W	217663	218220	tE(UUC)3	orf19.1971	415	139	140bp up	RING-finger transcription factor; regulator of yeast form adherence; required for yeast cell adherence to silicone substrate; Spider biofilm induced
Ca21chr5 C albicans SC5314:221193-221847 between orf19.1970 and orf19.1969	1	TATACC	221497	221502	W	221193	221847	orf19.1970	orf19.1969	305	346	330bp up	Putative mannoprotein of cell wall with role in response to stress; increased mRNA abundance observed in cyr1 homozygous mutant (hyphal or yeast-form cells) and in ras1 homozygous mutant (yeast-form cells)
Ca21chr5 C albicans SC5314:245612-253349 between orf19.1960 and orf19.1959	1	TATACC	251802	251807	W	245612	253349	orf19.1960	orf19.1959	6191	1543	1.96kb up	Ortholog(s) have ubiquitin-specific protease activity, role in protein deubiquitination and cytosol, ribosome localization
Ca21chr5 C albicans SC5314:255257-261887 between orf19.1958 and orf19.1957	2	TATACC	257993	257998	W	255257	261887	orf19.1958	orf19.1957	2737	3890	570bp up	Mitochondrial cytochrome c heme lyase; antigenic cell-wall protein; filament induced; induced on polystyrene adherence, interaction with macrophage; N-glycosylation, 2 heme-binding motifs; rat catheter, Spider biofilm induced
Ca21chr5 C albicans SC5314:265550-266078 between snR69 and orf19.1955	1	TATACC	265914	265919	W	265550	266078	snR69	orf19.1955	365	160	160bp up	Ortholog(s) have palmitoyltransferase activity, role in protein palmitoylation, protein targeting to membrane and endoplasmic reticulum palmitoyltransferase complex, extrinsic to endoplasmic reticulum membrane localization
Ca21chr5 C albicans SC5314:278424-280835 between orf19.1945 and orf19.1944	1	TATACC	279265	279270	W	278424	280835	orf19.1945	orf19.1944	842	1566	1.56kb up	Plasma membrane G-protein-coupled receptor of the cAMP-PKA pathway; required for WT hyphal growth; reports differ on role in cAMP-mediated glucose signaling; Gpr1 C terminus binds Gpa2; regulates HWP1 and ECE1; flow model biofilm induced
Ca21chr5 C albicans SC5314:292572-293763 between orf19.1939 and orf19.1938	1	TATACC	293442	293447	W	292572	293763	orf19.1939	orf19.1938	871	317	320bp up	Ortholog of S.pombe SPCC825.05c; a predicted splicing coactivator; transcription repressed in azole-resistant strain overexpressing CDR1 and CDR2; induced by benomyl treatment
Ca21chr5 C albicans SC5314:297169-297648 between orf19.1935 and orf19.1934	1	TATACC	297347	297352	W	297169	297648	orf19.1935	orf19.1934	179	297	270bp up	Histone H3K56 deacetylase; reduced copy number increases opaque cell formation; repressed by MMS, hydroxyurea and high-levels of hydrogen peroxide; Hap43p-induced; ectopic expression blocks genotoxin-induced switching; nicotinamide target
Ca21chr5 C albicans SC5314:299113-299585 between orf19.1934 and orf19.1933	1	TATACC	299196	299201	W	299113	299585	orf19.1934	orf19.1933	84	385	380bp up	Ortholog(s) have role in peroxisome organization and peroxisomal membrane localization
Ca21chr5 C albicans SC5314:301437-303389 between orf19.1933 and orf19.1932	1	TATACC	302943	302948	W	301437	303389	orf19.1933	orf19.1932	1507	442	440bp up	C-terminus similar to ferric reductases; induced in low iron; Sfu1-repressed; ciclopirox olamine induced; colony morphology-related gene regulation by Ssn6; Hap43-repressed; Sef1-regulated
Ca21chr5 C albicans SC5314:311745-313355 between orf19.1927 and orf19.1926	1	TATACC	312305	312310	W	311745	313355	orf19.1927	orf19.1926	561	1046	1.05kb up	Zn(II)2Cys6 transcription factor, required for normal resistance to copper; repressed by Sfu1 in high-iron conditions; regulated by Sef1, Sfu1, and Hap43; rat catheter and Spider biofilm induced
Ca21chr5 C albicans SC5314:317988-318367 between orf19.4131 and orf19.4132	1	TATACC	318148	318153	W	317988	318367	orf19.4131	orf19.4132	161	215	350bp up	Protein of unknown function; UPF0057 protein family member; localizes to the plasma membrane; Spider biofilm induced
Ca21chr5 C albicans SC5314:342234-342915 between orf19.4148 and orf19.4149.1	1	TATACC	342242	342247	W	342234	342915	orf19.4148	orf19.4149.1	9	669	370bp up	Protein component of the small (40S) ribosomal subunit; Spider biofilm repressed
Ca21chr5 C albicans SC5314:404635-407976 between orf19.3195 and orf19.3193	1	TATACC	406436	406441	W	404635	407976	orf19.3195	orf19.3193	1802	1536	1.54kb up	bZIP transcription factor; ortholog of S. cerevisiae Yap3; partially complements fluconazole sensitivity of S. cerevisiae pdr1 pdr3; Hap43-induced; required for yeast cell adherence to silicone substrate; flow model biofilm repressed
Ca21chr5 C albicans SC5314:542776-547676 between orf19.4255 and orf19.4257	2	TATACC	545447	545452	W	542776	547676	orf19.4255	orf19.4257	2672	2225	2.22kb up	Protein structurally similar to alpha-subunit of human leukocyte integrin; role in morphogenesis, adhesion, and mouse cecal colonization and systemic virulence; similar to S. cerevisiae Bud4; Hap43-induced gene
Ca21chr5 C albicans SC5314:572473-573195 between orf19.4269 and orf19.4270	1	TATACC	572983	572988	W	572473	573195	orf19.4269	orf19.4270	511	208	220bp up	Predicted alpha-1,3-mannosyltransferase activity with a role in protein glycosylation; regulated by Sef1p-, Sfu1p-, and Hap43p
Ca21chr5 C albicans SC5314:579347-580956 between orf19.4273 and orf19.4274	1	TATACC	579366	579371	W	579347	580956	orf19.4273	orf19.4274	20	1586	1.59kb up	Putative proline oxidase; alkaline upregulated by Rim101; flow model biofilm induced; Spider biofilm induced
Ca21chr5 C albicans SC5314:607181-607839 between orf19.4287 and orf19.4288	1	TATACC	607233	607238	W	607181	607839	orf19.4287	orf19.4288	53	602	600bp up	Zn(II)2Cys6 transcription factor; activates transcription in 1-hybrid assay in S. cerevisiae; has similarity to S. cerevisiae Stb4
Ca21chr5 C albicans SC5314:619740-620247 between orf19.4295 and orf19.4297	1	TATACC	620180	620185	W	619740	620247	orf19.4295	orf19.4297	441	63	80bp up	Regulatory subunit of protein kinase CK2 (casein kinase II), beta' subunit; null mutants are hypersensitive to caspofungin
Ca21chr5 C albicans SC5314:671678-672469 between orf19.4328 and orf19.4330	1	TATACC	672388	672393	W	671678	672469	orf19.4328	orf19.4330	711	77	80bp up	Ortholog of C. dubliniensis CD36 : Cd36_52790, Candida tropicalis MYA-3404 : CTRG_05968 and Candida albicans WO-1 : CAWG_04684
Ca21chr5 C albicans SC5314:711914-712947 between orf19.4347 and orf19.4348	1	TATACC	712634	712639	W	711914	712947	orf19.4347	orf19.4348	721	309	310bp up	RNA polymerase II mediator complex subunit
Ca21chr5 C albicans SC5314:732959-734721 between orf19.2655 and orf19.2654	1	TATACC	733082	733087	W	732959	734721	orf19.2655	orf19.2654	124	1635	1.66bp up	Putative lysine methyltransferase; Hap43-induced; protein induced during mating; possibly essential, disruptants not obtained by UAU1 method; rat catheter and Spider biofilm induced
Ca21chr5 C albicans SC5314:740201-741778 between orf19.2653 and orf19.2652	1	TATACC	741161	741166	W	740201	741778	orf19.2653	orf19.2652	961	613	670bp up	Putative translation elongation factor; genes encoding ribosomal subunits, translation factors, and tRNA synthetases are downregulated upon phagocytosis by murine macrophage
Ca21chr5 C albicans SC5314:772869-775494 between orf19.2638 and orf19.2638.1	1	TATACC	773174	773179	W	772869	775494	orf19.2638	orf19.2638.1	306	2316	2.32kb up	Ortholog of C. parapsilosis CDC317 : CPAR2_502070, Candida tenuis NRRL Y-1498 : CANTEDRAFT_115402, Lodderomyces elongisporus NRLL YB-4239 : LELG_04205 and Debaryomyces hansenii CBS767 : DEHA2E22660g (
Ca21chr5 C albicans SC5314:789260-791042 between orf19.6660 and orf19.6661	2	TATACC	789585	789590	W	789260	791042	orf19.6660	orf19.6661	326	1453	1.42kb up	Predicted ORF from Assembly 19; removed from Assembly 20; subsequently reinstated in Assembly 21 based on comparative genome analysis
Ca21chr5 C albicans SC5314:796921-797457 between orf19.6665 and orf19.6667	2	TATACC	797139	797144	W	796921	797457	orf19.6665	orf19.6667	219	314	260bp up	Predicted histone deacetylase activity; Spider biofilm induced
Ca21chr5 C albicans SC5314:843952-844152 between orf19.1111 and orf19.1110	1	TATACC	844104	844109	W	843952	844152	orf19.1111	orf19.1110	153	44	40bp up	Thiamine pyrophosphokinase, phosphorylates thiamine to produce the coenzyme thiamine pyrophosphate (thiamine diphosphate); active as a homodimer
Ca21chr5 C albicans SC5314:889683-891566 between orf19.3209 and orf19.1287	1	TATACC	891144	891149	W	889683	891566	orf19.3209	orf19.1287	1462	418	50bp up	Protein of unknown function; flow model biofilm induced; Spider biofilm induced
Ca21chr5 C albicans SC5314:896841-899326 between orf19.1286 and orf19.1285	1	TATACC	898974	898979	W	896841	899326	orf19.1286	orf19.1285	2134	348	300bp up	Plasma membrane-localized protein of unknown function; Hap43p-repressed gene
Ca21chr5 C albicans SC5314:912411-913852 between orf19.1280 and orf19.1279	1	TATACC	912999	913004	W	912411	913852	orf19.1280	orf19.1279	589	849	840bp up	Protein similar to S. cerevisiae Cds1p; transposon mutation affects filamentous growth
Ca21chr5 C albicans SC5314:961051-961503 between orf19.3919.1 and orf19.3920	1	TATACC	961303	961308	W	961051	961503	orf19.3919.1	orf19.3920	253	196	190bp up	Ortholog(s) have protein disulfide isomerase activity, protein disulfide oxidoreductase activity, role in protein folding and fungal-type vacuole localization
Ca21chr5 C albicans SC5314:98103-103155 between orf19.939 and orf19.938	2	TATACC	99302	99307	W	98103	103155	orf19.939	orf19.938	1200	3849	1.36kb up	Ortholog of C. dubliniensis CD36 : Cd36_50520, C. parapsilosis CDC317 : CPAR2_304000, Candida tenuis NRRL Y-1498 : cten_CGOB_00233 and Debaryomyces hansenii CBS767 : DEHA2E12408g
Ca21chr5 C albicans SC5314:991076-991304 between orf19.3940 and orf19.3939	1	TATACC	991285	991290	W	991076	991304	orf19.3940	orf19.3939	210	15	300bp up	Ortholog(s) have role in protein folding in endoplasmic reticulum and ER membrane protein complex, cell division site, cytosol, mitotic spindle pole body, nucleus localization
Ca21chr6 C albicans SC5314:128514-129849 between orf19.3655 and orf19.3653	1	TATACC	128554	128559	W	128514	129849	orf19.3655	orf19.3653	41	1291	1.3kb up	Predicted enzyme of sphingolipid biosynthesis; upregulated in biofilm
Ca21chr6 C albicans SC5314:181090-182744 between orf19.92 and orf19.93	1	TATACC	182584	182589	W	181090	182744	orf19.92	orf19.93	1495	156	160bp up	Putative mitochondrial intermembrane space protein; colony morphology-related gene regulation by Ssn6; regulated by Sef1, Sfu1, and Hap43; Spider biofilm repressed; rat catheter biofilm induced
Ca21chr6 C albicans SC5314:276220-276567 between orf19.3446 and orf19.3445	1	TATACC	276431	276436	W	276220	276567	orf19.3446	orf19.3445	212	132	140bp up	Protein with similarity to mannosyltransferases; similar to S. cerevisiae Hoc1p and C. albicans Och1p
Ca21chr6 C albicans SC5314:301240-304835 between orf19.3434 and orf19.3433	1	TATACC	303788	303793	W	301240	304835	orf19.3434	orf19.3433	2549	1043	1.05kb up	Putative NAPDH dehydrogenase; induced by nitric oxide, benomyl; oxidative stress-induced via Cap1; Hap43p-repressed; rat catheter biofilm induced
Ca21chr6 C albicans SC5314:30797-32571 between orf19.1186 and orf19.1187	2	TATACC	31166	31171	W	30797	32571	orf19.1186	orf19.1187	370	1401	1.03kb up	Myc-bHLH transcription factor; promotes hyphal growth; directly regulates Tec1 to induce hypha-specific genes; probably homodimeric, phosphorylated; required for colonization of the mouse GI tract; rat catheter and Spider biofilm induced
Ca21chr6 C albicans SC5314:35134-39778 between orf19.1187 and orf19.1189	2	TATACC	35590	35595	W	35134	39778	orf19.1187	orf19.1189	457	4184	240bp up	Protein of unknown function; regulated by yeast-hypha switch; induced by Mnl1 in weak acid stress; 5' UTR intron; repressed by chlamydospore formation in C. albicans and C. dubliniensis; rat catheter, Spider and flow model biofilm induced
Ca21chr6 C albicans SC5314:407802-409422 between orf19.689 and orf19.690	1	TATACC	409279	409284	W	407802	409422	orf19.689	orf19.690	1478	139	140bp up	Putative phospholipase B; conserved catalytic region; 6 putative N-glycosylation motifs; predicted secretion signal; no GPI anchor predicted; fungal-specific (no human or murine homolog)
Ca21chr6 C albicans SC5314:429684-434455 between orf19.3501 and orf19.3499	2	TATACC	432820	432825	W	429684	434455	orf19.3501	orf19.3499	3137	1631	1.47kb up	Secreted potein; Hap43-repressed; fluconazole-induced; regulated by Tsa1, Tsa1B under H2O2 stress conditions; induced by Mnl1p under weak acid stress; Spider biofilm induced
Ca21chr6 C albicans SC5314:434960-436420 between orf19.3499 and orf19.3498	1	TATACC	435234	435239	W	434960	436420	orf19.3499	orf19.3498	275	1182	1.18kb up	Ortholog of C. dubliniensis CD36 : Cd36_62270, C. parapsilosis CDC317 : CPAR2_602240, Candida tenuis NRRL Y-1498 : CANTEDRAFT_114419 and Debaryomyces hansenii CBS767 : DEHA2E04884g
Ca21chr6 C albicans SC5314:444306-444674 between orf19.3494 and orf19.3453	1	TATACC	444657	444662	W	444306	444674	orf19.3494	orf19.3453	352	13	780bp up	Ortholog(s) have cellular bud tip, cytoplasm localization
Ca21chr6 C albicans SC5314:452457-453158 between orf19.3457 and orf19.3458	1	TATACC	452741	452746	W	452457	453158	orf19.3457	orf19.3458	285	413	420bp up	Ortholog(s) have role in late endosome to vacuole transport via multivesicular body sorting pathway, protein targeting to vacuole and Golgi apparatus, Vps55/Vps68 complex, fungal-type vacuole membrane, mitochondrion localization
Ca21chr6 C albicans SC5314:472912-474248 between orf19.3468 and orf19.3469	1	TATACC	473634	473639	W	472912	474248	orf19.3468	orf19.3469	723	610	60bp up	S. cerevisiae ortholog Stb1 has a role in regulation of MBF-specific transcription at Start; induced in a cyr1 null mutant; Spider biofilm induced
Ca21chr6 C albicans SC5314:482964-486569 between orf19.3474 and orf19.3475	1	TATACC	484565	484570	W	482964	486569	orf19.3474	orf19.3475	1602	2000	1.98kb up	Described as a Gag-related protein; hyphal induced; downregulation correlates with clinical development of fluconazole resistance; repressed by nitric oxide, 17-beta-estradiol, ethynyl estradiol
Ca21chr6 C albicans SC5314:498276-499268 between LSU-C2809 and orf19.3482	1	TATACC	498527	498532	W	498276	499268	LSU-C2809	orf19.3482	252	737	260bp up	Ortholog(s) have NAD+ diphosphatase activity, role in NADH metabolic process and cytosol, nucleus, peroxisome localization
Ca21chr6 C albicans SC5314:633044-635335 between orf19.5584 and orf19.5585	2	TATACC	633944	633949	W	633044	635335	orf19.5584	orf19.5585	901	1387	840bp up	Secreted aspartyl proteinase; sap4,5,6 triple null defective in utilization of protein as N source; virulence role effected by URA3; expressed during infection; mRNA localized to hyphal tip via She3; rat catheter and Spider biofilm induced
Ca21chr6 C albicans SC5314:642000-643693 between orf19.5587 and orf19.5588	2	TATACC	642531	642536	W	642000	643693	orf19.5587	orf19.5588	532	1158	120bp up	Putative GPI-anchored adhesin-like protein; hyphal-induced expression
Ca21chr6 C albicans SC5314:673311-674327 between orf19.5606 and orf19.5607	1	TATACC	673686	673691	W	673311	674327	orf19.5606	orf19.5607	376	637	640bp up	Ortholog of C. dubliniensis CD36 : Cd36_63860, C. parapsilosis CDC317 : CPAR2_601140, Candida tenuis NRRL Y-1498 : CANTEDRAFT_92714 and Debaryomyces hansenii CBS767 : DEHA2A06072g
Ca21chr6 C albicans SC5314:680595-682871 between orf19.5611 and orf19.5612	1	TATACC	682839	682844	W	680595	682871	orf19.5611	orf19.5612	2245	28	30bp up	Beta-mannosyltransferase; for elongation of beta-mannose chains on the acid-labile fraction of cell wall phosphopeptidomannan; 9-gene family member; regulated by Tsa1, Tsa1B; flow model biofilm induced; rat catheter biofilm repressed
Ca21chr6 C albicans SC5314:734509-737503 between orf19.5710 and orf19.5711	1	TATACC	736205	736210	W	734509	737503	orf19.5710	orf19.5711	1697	1294	1.3kb up	Putative phosphatidylinositol transfer protein; possibly an essential gene, disruptants not obtained by UAU1 method
Ca21chr6 C albicans SC5314:752058-752524 between orf19.5719 and orf19.5720	1	TATACC	752493	752498	W	752058	752524	orf19.5719	orf19.5720	436	27	670bp up	Predicted membrane transporter, member of the monocarboxylate porter (MCP) family, major facilitator superfamily (MFS); ketoconazole or caspofungin repressed; Spider biofilm induced
Ca21chr6 C albicans SC5314:873992-876483 between Ca3-6 and orf19.1221	2	TATACC	875520	875525	W	873992	876483	Ca3-6	orf19.1221	1529	959	920bp up	Putative mannosyltransferase involved in cell wall mannan biosynthesis; transcription is elevated in chk1, nik1, and sln1 homozygous null mutants
Ca21chr6 C albicans SC5314:919495-920464 between orf19.74 and orf19.73	1	TATACC	920112	920117	W	919495	920464	orf19.74	orf19.73	618	348	340bp up	Putative metalloprotease; associates with ribosomes and is involved in ribosome biogenesis; Spider biofilm induced
Ca21chr6 C albicans SC5314:938441-940095 between orf19.1083 and orf19.1084	1	TATACC	939114	939119	W	938441	940095	orf19.1083	orf19.1084	674	977	980bp up	Protein similar to S. cerevisiae Cdc39p, which is part of the CCR4-NOT transcription regulatory complex; transposon mutation affects filamentous growth
Ca21chr6 C albicans SC5314:98368-98565 between orf19.4205.1 and orf19.4206	1	TATACC	98468	98473	W	98368	98565	orf19.4205.1	orf19.4206	101	93	100bp up	Ortholog(s) have crossover junction endodeoxyribonuclease activity
Ca21chr7 C albicans SC5314:172425-174288 between orf19.7030 and orf19.7029	1	TATACC	172747	172752	W	172425	174288	orf19.7030	orf19.7029	323	1537	1.5kb up	Putative guanine deaminase; mutation confers hypersensitivity to toxic ergosterol analog; Spider biofilm induced
Ca21chr7 C albicans SC5314:192482-195078 between orf19.7022 and orf19.7021	1	TATACC	194461	194466	W	192482	195078	orf19.7022	orf19.7021	1980	613	610bp up	Putative glycogen phosphorylase; role in glycogen metabolism; regulated by Ssk1, Mig1, Tup1, Hap43; fluconazole-induced; localizes to cell surface of hyphae, not yeast; stationary phase enriched protein; Spider biofilm induced
Ca21chr7 C albicans SC5314:197782-198459 between orf19.7021 and orf19.7020	1	TATACC	198330	198335	W	197782	198459	orf19.7021	orf19.7020	549	125	130bp up	Protein similar to S. cerevisiae Kex1p, which is a pheromone-processing peptidase; possible Kex2p substrate
Ca21chr7 C albicans SC5314:220612-221545 between orf19.7010 and orf19.7009	1	TATACC	221470	221475	W	220612	221545	orf19.7010	orf19.7009	859	71	70bp up	Has domain(s) with predicted catalytic activity, coenzyme binding activity and role in cellular metabolic process
Ca21chr7 C albicans SC5314:282505-285901 between orf19.6919 and orf19.6920	1	TATACC	282948	282953	W	282505	285901	orf19.6919	orf19.6920	444	2949	3kb up	Protein of unknown function; induced during chlamydospore formation in both C. albicans and C. dubliniensis; Hap43-induced gene; Spider biofilm induced; F-12/CO2 early biofilm induced
Ca21chr7 C albicans SC5314:315118-317085 between orf19.6579 and orf19.6578	3	TATACC	315149	315154	W	315118	317085	orf19.6579	orf19.6578	32	1932	80bp up	Predicted membrane transporter; vesicular neurotransmitter (VNT) family, major facilitator superfamily (MFS); repressed in core caspofungin response; induced in oralpharyngeal candidasis; Spider biofilm induced
Ca21chr7 C albicans SC5314:323232-325171 between orf19.6575 and orf19.6574	1	TATACC	324013	324018	W	323232	325171	orf19.6575	orf19.6574	782	1154	1.1kb up	Putative cytochrome P-450 of N-alkane-induced detoxification; macrophage-induced gene
Ca21chr7 C albicans SC5314:326696-329716 between orf19.6574 and orf19.6573	1	TATACC	329104	329109	W	326696	329716	orf19.6574	orf19.6573	2409	608	600bp up	Putative Rho1p GTPase activating protein (GAP); serum-induced transcript; Spider biofilm induced; flow model biofilm repressed
Ca21chr7 C albicans SC5314:354114-354543 between orf19.6561 and orf19.6559	1	TATACC	354220	354225	W	354114	354543	orf19.6561	orf19.6559	107	319	320bp up	RNA polymerase III transcription initiation factor complex (TFIIIC) subunit; growth phase regulated protein; downregulaated in stationary phase yeast cultures; Hap43-repressed; flow model biofilm induced; Spider biofilm repressed
Ca21chr7 C albicans SC5314:392514-393004 between orf19.6538 and orf19.6537	1	TATACC	392969	392974	W	392514	393004	orf19.6538	orf19.6537	456	31	40bp up	Ortholog(s) have role in chromosome segregation and nuclear MIS12/MIND complex, spindle pole localization
Ca21chr7 C albicans SC5314:45103-46308 between orf19.7093 and orf19.7092	1	TATACC	45381	45386	W	45103	46308	orf19.7093	orf19.7092	279	923	930bp up	Putative NAD dependent epimerase/dehydratase family protein; Spider biofilm repressed
Ca21chr7 C albicans SC5314:464783-465069 between orf19.6507 and orf19.6506	1	TATACC	465015	465020	W	464783	465069	orf19.6507	orf19.6506	233	50	50bp up	Ortholog(s) have role in histone deacetylation, negative regulation of antisense RNA transcription, regulation of DNA-dependent DNA replication initiation, transcription elongation from RNA polymerase II promoter
Ca21chr7 C albicans SC5314:482488-483238 between orf19.6494 and orf19.6493	1	TATACC	482829	482834	W	482488	483238	orf19.6494	orf19.6493	342	405	400bp up	Ortholog of C. dubliniensis CD36 : Cd36_72020 and Candida albicans WO-1 : CAWG_05570
Ca21chr7 C albicans SC5314:491009-492272 between orf19.6488 and orf19.6487	1	TATACC	491406	491411	W	491009	492272	orf19.6488	orf19.6487	398	862	850bp up	Ortholog of C. parapsilosis CDC317 : CPAR2_808350, C. dubliniensis CD36 : Cd36_72060, Candida orthopsilosis Co 90-125 : CORT_0C00820 and Candida albicans WO-1 : CAWG_05575
Ca21chr7 C albicans SC5314:496066-496850 between orf19.6484 and orf19.6482	1	TATACC	496782	496787	W	496066	496850	orf19.6484	orf19.6482	717	64	70bp up	Protein of unknown function; induced by nitric oxide independent of Yhb1p; regulated by Sef1, Sfu1, and Hap43; rat catheter biofilm induced
Ca21chr7 C albicans SC5314:516129-517536 between orf19.6475 and orf19.6474	1	TATACC	516649	516654	W	516129	517536	orf19.6475	orf19.6474	521	883	890bp up	Protein with chitin synthesis regulation, resistance to Congo red domain; membrane-localized protein; Spider biofilm induced
Ca21chr7 C albicans SC5314:543677-545767 between orf19.6457 and orf19.6456	1	TATACC	545679	545684	W	543677	545767	orf19.6457	orf19.6456	2003	84	90bp up	Ortholog of C. dubliniensis CD36 : Cd36_72280, C. parapsilosis CDC317 : CPAR2_703040, Candida tenuis NRRL Y-1498 : CANTEDRAFT_125842 and Debaryomyces hansenii CBS767 : DEHA2B05984g
Ca21chr7 C albicans SC5314:548339-548611 between orf19.6455 and orf19.6453	1	TATACC	548545	548550	W	548339	548611	orf19.6455	orf19.6453	207	62	60bp up	Ortholog of C. dubliniensis CD36 : Cd36_72300, C. parapsilosis CDC317 : CPAR2_703060, Candida tenuis NRRL Y-1498 : CANTEDRAFT_92002 and Debaryomyces hansenii CBS767 : DEHA2B06028g
Ca21chr7 C albicans SC5314:571030-571214 between orf19.3697 and orf19.3696	1	TATACC	571047	571052	W	571030	571214	orf19.3697	orf19.3696	18	163	160bp up	Putative mitochondrial import receptor subunit; colony morphology-related gene regulation by Ssn6
Ca21chr7 C albicans SC5314:57378-59070 between orf19.7085 and orf19.7084	1	TATACC	58977	58982	W	57378	59070	orf19.7085	orf19.7084	1600	89	100bp up	Cell-surface associated glycoprotein; promotes activation of Cek1 in a matrix-dependent manner; N-glycosylated; Spider biofilm induced
Ca21chr7 C albicans SC5314:652622-653624 between orf19.5161 and orf19.5160	2	TATACC	652653	652658	W	652622	653624	orf19.5161	orf19.5160	32	967	210bp up	Ortholog(s) have role in G1/S transition of mitotic cell cycle, TOR signaling cascade, dephosphorylation, regulation of mitotic sister chromatid segregation, tRNA wobble uridine modification
Ca21chr7 C albicans SC5314:667811-669599 between orf19.5148 and orf19.5147	2	TATACC	668315	668320	W	667811	669599	orf19.5148	orf19.5147	505	1280	270bp up	Protein involved together with Dck1p and Rac1p in invasive filamentous growth and cell wall integrity; acts upstream of MAP kinase Cek1p; has similarity to human ELMO1
Ca21chr7 C albicans SC5314:743669-744394 between orf19.1338 and orf19.1336.2	1	TATACC	744298	744303	W	743669	744394	orf19.1338	orf19.1336.2	630	92	100bp up	Ortholog(s) have role in mitochondrial respiratory chain complex assembly and mitochondrial intermembrane space, nucleus localization
Ca21chr7 C albicans SC5314:77931-79445 between orf19.7072 and orf19.7071	1	TATACC	78413	78418	W	77931	79445	orf19.7072	orf19.7071	483	1028	1.02kb up	Protein similar to phosphate transporters; transposon mutation affects filamentous growth; expression is regulated upon white-opaque switching
Ca21chr7 C albicans SC5314:915968-918847 between orf19.7151 and orf19.7150	3	TATACC	918266	918271	W	915968	918847	orf19.7151	orf19.7150	2299	577	450bp up	Transcription factor/repressor; regulates chlamydospore formation/hyphal gene induction/virulence and rescue/stress response genes; effects both Tup1 dependent and independent regulation; flow model biofilm induced; Spider biofilm repressed
Ca21chr7 C albicans SC5314:926414-928832 between orf19.7149 and orf19.7148	1	TATACC	927894	927899	W	926414	928832	orf19.7149	orf19.7148	1481	934	870bp up	Putative polyamine transport protein; fungal-specific (no human or murine homolog)
Ca21chrR C albicans SC5314:1041779-1043338 between orf19.6312 and orf19.6311	1	TATACC	1042120	1042125	W	1041779	1043338	orf19.6312	orf19.6311	342	1214	1.2kb up	Protein of unknown function; Hap43-induced; rat catheter and Spider biofilm induced
Ca21chrR C albicans SC5314:1166786-1167517 between orf19.3518 and orf19.3519	1	TATACC	1167443	1167448	W	1166786	1167517	orf19.3518	orf19.3519	658	70	70bp up	Predicted transcription factor; induced during planktonic growth, whereas related SUA71 is downregulated
Ca21chrR C albicans SC5314:1208879-1209497 between orf19.6644 and orf19.6643	1	TATACC	1209089	1209094	W	1208879	1209497	orf19.6644	orf19.6643	211	404	400bp up	Putative malonyl-CoA acyl carrier protein acyltransferase
Ca21chrR C albicans SC5314:1258161-1274196 between orf19.454 and orf19.451	4	TATACC	1261191	1261196	W	1258161	1274196	orf19.454	orf19.451	3031	13001	740bp up	Protein kinase required for degradation of Nrg1p; mutants are sensitive to growth on hydrogen peroxide medium; induced by alpha pheromone in SpiderM medium; rat catheter and Spider biofilm induced
Ca21chrR C albicans SC5314:1285046-1290798 between orf19.3852 and orf19.3854	2	TATACC	1288062	1288067	W	1285046	1290798	orf19.3852	orf19.3854	3017	2732	2.73kb up	Ortholog of S. cerevisiae Sat4; amphotericin B induced; clade-associated gene expression; Spider biofilm induced
Ca21chrR C albicans SC5314:1330127-1330824 between orf19.3876 and orf19.3877	1	TATACC	1330520	1330525	W	1330127	1330824	orf19.3876	orf19.3877	394	300	300bp up	Ortholog of C. dubliniensis CD36 : Cd36_73360 and Candida albicans WO-1 : CAWG_01936
Ca21chrR C albicans SC5314:136796-137390 between orf19.7477 and orf19.7475	1	TATACC	136903	136908	W	136796	137390	orf19.7477	orf19.7475	108	483	480bp up	Protein involved in regulation of hyphal development; required for response to farnesoic acid; possibly adherence-induced
Ca21chrR C albicans SC5314:1370533-1378137 between orf19.723 and orf19.721	2	TATACC	1375762	1375767	W	1370533	1378137	orf19.723	orf19.721	5230	2371	370bp up	Ortholog(s) have polynucleotide 5'-hydroxyl-kinase activity
Ca21chrR C albicans SC5314:1403642-1406209 between orf19.915 and orf19.693	1	TATACC	1404922	1404927	W	1403642	1406209	orf19.915	orf19.693	1281	1283	1.28kb up	Protein of unknown function; Spider biofilm induced; rat catheter biofilm repressed
Ca21chrR C albicans SC5314:143785-145030 between orf19.7473 and orf19.7472	1	TATACC	144380	144385	W	143785	145030	orf19.7473	orf19.7472	596	646	650bp up	Adhesin-like cell surface protein; putative GPI-anchor; null mutant germ tubes show decreased adhesion to plastic substrate; mutants are viable; Hap43-repressed gene
Ca21chrR C albicans SC5314:1477278-1479656 between orf19.1843 and orf19.1842	1	TATACC	1479439	1479444	W	1477278	1479656	orf19.1843	orf19.1842	2162	213	210bp up	Predicted GTP/GDP exchange factor for Rsr1; rat catheter biofilm induced
Ca21chrR C albicans SC5314:1493773-1496789 between orf19.2367 and orf19.2366	2	TATACC	1494162	1494167	W	1493773	1496789	orf19.2367	orf19.2366	390	2623	360bp up	Has domain(s) with predicted DNA binding activity and role in DNA integration
Ca21chrR C albicans SC5314:1558273-1559102 between orf19.11 and orf19.734	2	TATACC	1558355	1558360	W	1558273	1559102	orf19.11	orf19.734	83	743	450bp up	Putative glucokinase; transcript regulated upon yeast-hyphal switch; Efg1 regulated; fluconazole-induced; induced in core stress response; colony morphology-related gene regulation by Ssn6; GlcNAc-induced protein
Ca21chrR C albicans SC5314:1621432-1622613 between orf19.6118 and orf19.6117	1	TATACC	1622544	1622549	W	1621432	1622613	orf19.6118	orf19.6117	1113	65	60bp up	S. pombe ortholog SPAC5D6.04 is a predicted auxin family transmembrane transporter; ketoconazole and hypoxia induced
Ca21chrR C albicans SC5314:1647309-1649798 between orf19.728 and orf19.6293	1	TATACC	1648151	1648156	W	1647309	1649798	orf19.728	orf19.6293	843	1643	1.66kb up	COPII-coated vesicle component
Ca21chrR C albicans SC5314:1659188-1660909 between orf19.6286 and orf19.6285	2	TATACC	1659358	1659363	W	1659188	1660909	orf19.6286	orf19.6285	171	1547	720bp up	Putative catalytic subunit of type 1 serine/threonine protein phosphatase; regulated by Shp1; induced in high iron; alternatively spliced intron in 5' UTR
Ca21chrR C albicans SC5314:1675739-1677430 between orf19.1988 and orf19.2633	1	TATACC	1676724	1676729	W	1675739	1677430	orf19.1988	orf19.2633	986	702	700bp up	Putative MFS glucose transporter; 20 member C. albicans glucose transporter family; 12 probable membrane-spanning segments; expressed in rich medium with 2% glucose; rat catheter and flow model biofilm induced
Ca21chrR C albicans SC5314:1698166-1700049 between orf19.3710 and orf19.3711	1	TATACC	1698507	1698512	W	1698166	1700049	orf19.3710	orf19.3711	342	1538	1.54kb up	Protein with monooxygenase domains; flow model biofilm induced
Ca21chrR C albicans SC5314:1713759-1723588 between tG(GCC)1 and orf19.610	2	TATACC	1721887	1721892	W	1713759	1723588	tG(GCC)1	orf19.610	8129	1697	1.7kb up	bHLH transcription factor; required for white-phase cell type, RPMI and Spider biofilm formation, hyphal growth, cell-wall gene regulation; roles in adhesion, virulence; Cph1 and Efg1 have role in host cytokine response; binds E-box
Ca21chrR C albicans SC5314:1729385-1731301 between orf19.607 and orf19.606	2	TATACC	1730509	1730514	W	1729385	1731301	orf19.607	orf19.606	1125	788	600bp up	Protein of unknown function; Hap43-induced; Spider biofilm induced
Ca21chrR C albicans SC5314:1772669-1773750 between orf19.6375 and orf19.6376	1	TATACC	1773518	1773523	W	1772669	1773750	orf19.6375	orf19.6376	850	228	240bp up	Mitochondrial protein phosphatase of the Type 2C-related family (serine/threonine-specific), involved in drug response and cadmium tolerance
Ca21chrR C albicans SC5314:1831364-1832467 between orf19.6415.1 and orf19.6417	1	TATACC	1831693	1831698	W	1831364	1832467	orf19.6415.1	orf19.6417	330	770	780bp up	Component of 20S pre-rRNA processing unit; repressed by prostaglandins
Ca21chrR C albicans SC5314:1844841-1845374 between orf19.6422 and orf19.6423	1	TATACC	1845024	1845029	W	1844841	1845374	orf19.6422	orf19.6423	184	346	360bp up	Ortholog(s) have fructose-2,6-bisphosphate 2-phosphatase activity, role in glucose metabolic process and cytoplasm localization
Ca21chrR C albicans SC5314:1913739-1914360 between orf19.7290 and orf19.7291	1	TATACC	1913944	1913949	W	1913739	1914360	orf19.7290	orf19.7291	206	412	360bp up	Ortholog(s) have tRNA (adenine-N1-)-methyltransferase activity, role in tRNA methylation and cytosol, nucleus, tRNA (m1A) methyltransferase complex localization
Ca21chrR C albicans SC5314:1934845-1935992 between orf19.7301 and orf19.7303	1	TATACC	1934901	1934906	W	1934845	1935992	orf19.7301	orf19.7303	57	1087	1.08kb up	Ortholog of C. dubliniensis CD36 : Cd36_34495, Candida tropicalis MYA-3404 : CTRG_05947 and Candida albicans WO-1 : CAWG_02181
Ca21chrR C albicans SC5314:1974447-1974888 between orf19.7325 and orf19.7326	1	TATACC	1974489	1974494	W	1974447	1974888	orf19.7325	orf19.7326	43	395	400bp up	Ortholog(s) have protein-lysine N-methyltransferase activity, role in peptidyl-lysine dimethylation and cytoplasm, nucleus localization
Ca21chrR C albicans SC5314:1999233-2000399 between xi-Ra and orf19.7337	1	TATACC	1999383	1999388	W	1999233	2000399	xi-Ra	orf19.7337	151	1012	1.02kb up	Protein with a nischarin related domain and leucine rich repeats; Spider biofilm induced
Ca21chrR C albicans SC5314:2015579-2017304 between orf19.7341.1 and orf19.7342	1	TATACC	2017022	2017027	W	2015579	2017304	orf19.7341.1	orf19.7342	1444	278	280bp up	Putative endoprotease; induced by alpha factor; transcript is upregulated in an RHE model of oral candidiasis and in clinical isolates from HIV+ patients with oral candidiasis
Ca21chrR C albicans SC5314:2023319-2023762 between orf19.7343 and orf19.7344	1	TATACC	2023506	2023511	W	2023319	2023762	orf19.7343	orf19.7344	188	252	250bp up	Ortholog(s) have DNA binding, chromatin binding, histone deacetylase activity
Ca21chrR C albicans SC5314:2080151-2090794 between orf19.7550 and orf19.7551	4	TATACC	2081726	2081731	W	2080151	2090794	orf19.7550	orf19.7551	1576	9064	2.28kb up	D-Arabinono-1,4-lactone oxidase involved in biosynthesis of dehydro-D-arabinono-1,4-lactone, which has a protective role against oxidative damage; plasma membrane-localized;required for full virulence in a mouse model of systemic infection
Ca21chrR C albicans SC5314:208730-210189 between orf19.3264 and orf19.3263	2	TATACC	209388	209393	W	208730	210189	orf19.3264	orf19.3263	659	797	800bp up	Putative fungal-specific transmembrane protein; rat catheter and Spider biofilm induced
Ca21chrR C albicans SC5314:2126767-2127070 between orf19.7567 and orf19.7568	1	TATACC	2126994	2126999	W	2126767	2127070	orf19.7567	orf19.7568	228	72	120bp up	Ortholog of S. cerevisiae : SPS4, C. glabrata CBS138 : CAGL0I09834g, C. dubliniensis CD36 : Cd36_35035, C. parapsilosis CDC317 : CPAR2_200810 and Candida tenuis NRRL Y-1498 : CANTEDRAFT_112327
Ca21chrR C albicans SC5314:2157197-2161834 between orf19.7585 and orf19.7586	1	TATACC	2161609	2161614	W	2157197	2161834	orf19.7585	orf19.7586	4413	221	230bp up	Major chitinase; secreted; functional homolog of S. cerevisiae Cts1p; 4 N-glycosylation motifs; possible O-mannosylation; putative signal peptide; hyphal-repressed; farnesol upregulated in biofilm; regulated by Efg1p, Cyr1p, Ras1p
Ca21chrR C albicans SC5314:2187851-2188566 between orf19.7600 and orf19.7601	1	TATACC	2187980	2187985	W	2187851	2188566	orf19.7600	orf19.7601	130	582	280bp up	Putative mitochondrial 2' O-ribose methyltransferase; predicted role in methylation of U(2791) in 21S rRNA; Spider biofilm induced
Ca21chrR C albicans SC5314:2200072-2201727 between orf19.7608 and orf19.7609	1	TATACC	2200182	2200187	W	2200072	2201727	orf19.7608	orf19.7609	111	1541	1.55kb up	Putative GPI-anchored protein
Ca21chrR C albicans SC5314:2202103-2206946 between orf19.7609 and orf19.7610	2	TATACC	2202144	2202149	W	2202103	2206946	orf19.7609	orf19.7610	42	4798	350bp up	Putative protein tyrosine phosphatase; hypha induced; alkaline induced; regulated by Efg1, Ras1, cAMP pathways; mutants are viable; Spider biofilm induced; rat catheter biofilm repressed; flow model biofilm repressed
Ca21chrR C albicans SC5314:226004-227660 between orf19.3256 and orf19.3255	2	TATACC	227417	227422	W	226004	227660	orf19.3256	orf19.3255	1414	239	50bp up	Protein involved in telomere maintenance; forms a complex with Stn1; transcription is regulated upon yeast-hypha switch; Spider biofilm induced
Ca21chrR C albicans SC5314:237208-238185 between orf19.3250 and orf19.3249	1	TATACC	238083	238088	W	237208	238185	orf19.3250	orf19.3249	876	98	100bp up	Putative ceramide synthase component; Hap43p-repressed gene; amphotericin B repressed
Ca21chrR C albicans SC5314:27541-28506 between orf19.7529 and orf19.7527	3	TATACC	27706	27711	W	27541	28506	orf19.7529	orf19.7527	166	796	160bp up	Ortholog of C. dubliniensis CD36 : Cd36_25130, C. parapsilosis CDC317 : CPAR2_800100, Candida tenuis NRRL Y-1498 : CANTEDRAFT_107256 and Debaryomyces hansenii CBS767 : DEHA2E18370g
Ca21chrR C albicans SC5314:464801-465462 between orf19.2613 and orf19.2614	1	TATACC	465399	465404	W	464801	465462	orf19.2613	orf19.2614	599	59	60bp up	RAS-related protein; GTP/GDP cycling required for wild-type polar bud site selection, hyphal growth guidance; role in systemic virulence in mouse; geranylgeranylation predicted; suppresses S. cerevisiae cdc24-4 mutant heat sensitivity
Ca21chrR C albicans SC5314:469326-470545 between orf19.2615 and orf19.2616	1	TATACC	470301	470306	W	469326	470545	orf19.2615	orf19.2616	976	240	1.24kb up	UDP-glucose:sterol glucosyltransferase; enzyme of sterol glucoside (membrane-bound lipid) biosynthesis; has UDP-sugar binding domain; activity is UDP-glucose-specific in vitro; enzyme does not use UDP-mannose; Mig1-regulated
Ca21chrR C albicans SC5314:53913-54835 between orf19.7513 and orf19.7512	1	TATACC	54538	54543	W	53913	54835	orf19.7513	orf19.7512	626	293	290bp up	Has domain(s) with predicted electron carrier activity, heme binding, iron ion binding, oxidoreductase activity, acting on paired donors and with incorporation or reduction of molecular oxygen, more
Ca21chrR C albicans SC5314:542238-542622 between orf19.3722 and orf19.3721	1	TATACC	542502	542507	W	542238	542622	orf19.3722	orf19.3721	265	116	120bp up	Protein of unknown function; Spider biofilm induced
Ca21chrR C albicans SC5314:548731-550908 between orf19.3719 and orf19.176	1	TATACC	550289	550294	W	548731	550908	orf19.3719	orf19.176	1559	615	610bp up	Oligopeptide transporter; detected at germ tube plasma membrane; transcript inducede during phagocytosis by macrophages; fungal-specific; Hap43-repressed; merged with orf19.2292 in Assembly 20; rat catheter and Spider biofilm induced
Ca21chrR C albicans SC5314:564685-566054 between orf19.171 and orf19.169	1	TATACC	565197	565202	W	564685	566054	orf19.171	orf19.169	513	853	850bp up	Putative phosphatidyl-ethanolamine N-methyltransferase; fungal-specific (no human or murine homolog); amphotericin B repressed; Hap43p-induced gene
Ca21chrR C albicans SC5314:586102-600292 between orf19.2822 and orf19.2823	3	TATACC	587208	587213	W	586102	600292	orf19.2822	orf19.2823	1107	13080	670bp up	HMG domain transcriptional repressor of filamentous growth and hyphal genes; in Tup1-dependent and -independent pathways; binds DNA; transcript not regulated by oxygen or serum; not responsible for hypoxic repression; Spider biofilm induced
Ca21chrR C albicans SC5314:661900-664678 between orf19.2847.1 and orf19.2848	1	TATACC	662949	662954	W	661900	664678	orf19.2847.1	orf19.2848	1050	1725	1.74kb up	Predicted regulatory subunit of the Atg1 signaling complex; required for vesicle formation during autophagy and the cytoplasm-to-vacuole targeting (Cvt) pathway; Spider biofilm induced
Ca21chrR C albicans SC5314:668606-672972 between orf19.2849 and orf19.2850	2	TATACC	669216	669221	W	668606	672972	orf19.2849	orf19.2850	611	3752	2.05kb up	Protein of unknown function; induced by nitric oxide independent of Yhb1p
Ca21chrR C albicans SC5314:858506-860667 between orf19.4355 and orf19.4356	1	TATACC	860618	860623	W	858506	860667	orf19.4355	orf19.4356	2113	45	50bp up	Putative glucose transporter of the major facilitator superfamily; the C. albicans glucose transporter family comprises 20 members; 12 probable membrane-spanning segments, extended C terminus; expressed in rich medium with 2% glucose
Ca21chrR C albicans SC5314:864430-864754 between orf19.4357 and orf19.4358	1	TATACC	864508	864513	W	864430	864754	orf19.4357	orf19.4358	79	242	220bp up	Putative protein of unknown function; Hap43p-repressed gene; S. cerevisiae ortholog YDL157C localizes to mitochondria
Ca21chrR C albicans SC5314:880516-884042 between orf19.467 and orf19.469	1	TATACC	883950	883955	W	880516	884042	orf19.467	orf19.469	3435	88	100bp up	MAP kinase kinase involved in mating and hyphal growth signal transduction pathways; phosphorylates Cek1p; wild-type virulence in mouse systemic infection; functional homolog of S. cerevisiae Ste7p; mutants are hypersensitive to caspofungin
Ca21chrR C albicans SC5314:894238-894750 between orf19.474 and orf19.475	1	TATACC	894485	894490	W	894238	894750	orf19.474	orf19.475	248	261	740bp up	Putative rRNA processing protein; rat catheter biofilm induced
Ca21chrR C albicans SC5314:899783-900154 between orf19.479.2 and orf19.480	1	TATACC	900104	900109	W	899783	900154	orf19.479.2	orf19.480	322	46	40bp up	Protein of unknown function; rat catheter and Spider biofilm induced
Ca21chrR C albicans SC5314:945402-947460 between orf19.510 and orf19.511	1	TATACC	946253	946258	W	945402	947460	orf19.510	orf19.511	852	1203	1.2kbb up	Ortholog(s) have ribosylnicotinamide kinase activity, role in NAD biosynthesis via nicotinamide riboside salvage pathway, nicotinamide riboside metabolic process and cytosol, nucleus localization
Ca21chrR C albicans SC5314:977394-977536 between orf19.529.1 and orf19.530	1	TATACC	977524	977529	W	977394	977536	orf19.529.1	orf19.530	131	8	90bp up	Protein with a UV radiation resistance protein/autophagy-related protein 14 domain; Hap43p-induced gene; mutants are viable

## Sheet: AATAGC
Sequence Name	NumHits	MatchPattern	MatchStartCoord	MatchStopCoord	Strand	IntergenicStart	IntergenicEnd	UpstreamFeature	DownstreamFeature	DistToUpstream	DistToDownstream
Ca21chr1 C albicans SC5314:1011592-1013056 between orf19.757 and orf19.756	1	AATAGC	1012326	1012331	W	1011592	1013056	orf19.757	orf19.756	735	726	720bp up	Pepstatin A-insensitive secreted aspartyl protease; self-processing; expressed in human oral infection; Ssn6p-regulated; role in murine intravenous infection; induced during, but not required for, murine vaginal infection; N-glycosylated
Ca21chr1 C albicans SC5314:1045558-1048369 between orf19.53 and orf19.54	1	AATAGC	1046214	1046219	W	1045558	1048369	orf19.53	orf19.54	657	2151	2.48kb up	Putative beta-mannosyltransferase required for the addition of beta-mannose to the acid-labile fraction of cell wall phosphopeptidomannan; 9-gene family memebr; regulated on yeast-hypha and white-opaque switches; Spider biofilm repressed
Ca21chr1 C albicans SC5314:1072671-1082677 between orf19.4057 and orf19.4056	3	AATAGC	1075344	1075349	W	1072671	1082677	orf19.4057	orf19.4056	2674	7329	760bp up	Transcription factor; recruits Hda1 to hypha-specific promoters; Tn mutation affects filamentation; Hap43-repressed; Spider and flow model biofilm induced; required for Spider biofilm formation; Bcr1-repressed in RPMI a/a biofilms
Ca21chr1 C albicans SC5314:1137136-1137365 between orf19.424 and orf19.423	1	AATAGC	1137178	1137183	W	1137136	1137365	orf19.424	orf19.423	43	183	200bp up	Ortholog(s) have enzyme activator activity, m7G(5')pppN diphosphatase activity, mRNA binding activity, role in deadenylation-dependent decapping of nuclear-transcribed mRNA and cytoplasmic mRNA processing body localization
Ca21chr1 C albicans SC5314:1142630-1144028 between orf19.420 and orf19.418	1	AATAGC	1143539	1143544	W	1142630	1144028	orf19.420	orf19.418	910	485	480bp up	Putative TORC1 subunit; heterozygous null mutant displays sensitivity to rapamycin; likely to be essential for growth, based on an insertional mutagenesis strategy
Ca21chr1 C albicans SC5314:115880-117319 between orf19.6038 and orf19.6037	2	AATAGC	115893	115898	W	115880	117319	orf19.6038	orf19.6037	14	1422	600bp up	Putative secreted acid sphingomyelin phosphodiesterase; possible Kex2 substrate; transcript increased in an azole-resistant strain that overexpresses MDR1; flow model biofilm induced; F-12/CO2 early biofilm induced
Ca21chr1 C albicans SC5314:1194235-1195220 between orf19.2479 and orf19.2478.1	1	AATAGC	1194684	1194689	W	1194235	1195220	orf19.2479	orf19.2478.1	450	532	530bp up	60S ribosomal protein L7; snoRNA snR39b encoded within the 2nd intron
Ca21chr1 C albicans SC5314:1229655-1231427 between orf19.2459 and orf19.2458	1	AATAGC	1230515	1230520	W	1229655	1231427	orf19.2459	orf19.2458	861	908	900bp up	Protein of unknown function; flow model, rat catheter and Spider biofilm induced
Ca21chr1 C albicans SC5314:1232970-1236353 between orf19.2458 and orf19.2457	1	AATAGC	1235613	1235618	W	1232970	1236353	orf19.2458	orf19.2457	2644	736	730bp up	Protein of unknown function; induced during chlamydospore formation in both C. albicans and C. dubliniensis; Spider biofilm induced
Ca21chr1 C albicans SC5314:1241974-1244695 between orf19.2455 and orf19.2454	1	AATAGC	1243932	1243937	W	1241974	1244695	orf19.2455	orf19.2454	1959	759	760bp up	Putative phosphate permease; transcript repressed by Rim101 at pH 8; regulated by white-opaque switch; caspofungin repressed; virulence-group-correlated expression; flow model biofilm induced
Ca21chr1 C albicans SC5314:1252988-1254889 between orf19.2451 and orf19.2449	1	AATAGC	1254656	1254661	W	1252988	1254889	orf19.2451	orf19.2449	1669	229	240bp up	Putative adhesin-like protein; macrophage-induced gene
Ca21chr1 C albicans SC5314:1264820-1265548 between orf19.2444 and orf19.2443	1	AATAGC	1265166	1265171	W	1264820	1265548	orf19.2444	orf19.2443	347	378	380bp up	GTPase activator protein; transcript induced in low iron; alkaline upregulated; localized to the bud emergence area in G1 phase and in the bud tip during S and G2 phases
Ca21chr1 C albicans SC5314:1489789-1490522 between tL(UAA)4 and orf19.6208	1	AATAGC	1490442	1490447	W	1489789	1490522	tL(UAA)4	orf19.6208	654	76	80bp up	Putative mitochondrial translation elongation factor; caspofungin induced
Ca21chr1 C albicans SC5314:1522050-1527012 between orf19.6193 and orf19.4456	1	AATAGC	1524757	1524762	W	1522050	1527012	orf19.6193	orf19.4456	2708	2251	260bp up	Putative amino acid permease; hyphal induced; regulated by Hap43, Gcn2 and Gcn4; colony morphology-related gene regulation by Ssnp; detected at plasma membrane of yeast and germ tube by mass spec; Spider biofilm induced
Ca21chr1 C albicans SC5314:1551467-1551790 between orf19.4445 and orf19.4444	1	AATAGC	1551544	1551549	W	1551467	1551790	orf19.4445	orf19.4444	78	242	240bp up	4-nitrophenyl phosphatase, possible histone H2A phosphatase; involved in regulation of white-opaque switch; hyphal repressed; induced in core stress response; induced by cadmium stress via Hog1; rat catheter and Spider biofilm repressed
Ca21chr1 C albicans SC5314:1570975-1578966 between snR43a and orf19.4438	2	AATAGC	1572422	1572427	W	1570975	1578966	snR43a	orf19.4438	1448	6540	1.65kb up	Zinc finger protein; controls meiosis in S. cerevisae; white-specific transcript; upregulation correlates with clinical development of fluconazole resistance; Upc2-regulated in hypoxia; flow model biofilm induced; Spider biofilm repressed
Ca21chr1 C albicans SC5314:1584936-1586010 between orf19.4436 and orf19.4435	1	AATAGC	1585426	1585431	W	1584936	1586010	orf19.4436	orf19.4435	491	580	560bp up	Ortholog(s) have structural constituent of cytoskeleton activity, role in microtubule nucleation and spindle pole body localization
Ca21chr1 C albicans SC5314:162677-167083 between orf19.6022 and orf19.6021	1	AATAGC	167034	167039	W	162677	167083	orf19.6022	orf19.6021	4358	45	50bp up	Protein of unknown function; induced during hyphae development; induced in low iron; Spider biofilm induced
Ca21chr1 C albicans SC5314:1645193-1645703 between orf19.2786 and orf19.2785	1	AATAGC	1645670	1645675	W	1645193	1645703	orf19.2786	orf19.2785	478	29	40bp up	Putative subunit of the F1F0-ATPase complex; colony morphology-related gene regulation by Ssn6; farnesol, macrophage-downregulated protein abundance; protein present in exponential and stationary yeast growth phases; Hap43-induced
Ca21chr1 C albicans SC5314:167831-168539 between orf19.6021 and orf19.6020	1	AATAGC	168150	168155	W	167831	168539	orf19.6021	orf19.6020	320	385	390bp up	Ortholog(s) have Atg8 ligase activity and role in C-terminal protein lipidation, CVT pathway, autophagic vacuole assembly, cellular response to nitrogen starvation, mitochondrion degradation, piecemeal microautophagy of nucleus
Ca21chr1 C albicans SC5314:1692913-1696718 between orf19.4712 and orf19.4713	1	AATAGC	1696589	1696594	W	1692913	1696718	orf19.4712	orf19.4713	3677	125	120bp up	Ortholog of C. dubliniensis CD36 : Cd36_07300, C. parapsilosis CDC317 : CPAR2_208300, Candida tenuis NRRL Y-1498 : CANTEDRAFT_95879 and Debaryomyces hansenii CBS767 : DEHA2F26246g
Ca21chr1 C albicans SC5314:172262-174465 between orf19.6018 and orf19.6017	1	AATAGC	172737	172742	W	172262	174465	orf19.6018	orf19.6017	476	1724	1.72kb up	Protein of unknown function; Spider biofilm induced
Ca21chr1 C albicans SC5314:1743150-1747313 between orf19.5070 and orf19.5071	3	AATAGC	1743176	1743181	W	1743150	1747313	orf19.5070	orf19.5071	27	4133	1.08kb up	Ortholog(s) have cytoplasmic stress granule, nucleolus localization
Ca21chr1 C albicans SC5314:1772359-1772734 between orf19.5085 and orf19.5087	1	AATAGC	1772546	1772551	W	1772359	1772734	orf19.5085	orf19.5087	188	184	150bp up	Protein required for Spitzenkorper formation in hyphal cells (wild-type localization of Mlc1p to the Spitzenkorper); localizes to polarisome
Ca21chr1 C albicans SC5314:1819340-1820258 between orf19.5106 and orf19.5107	1	AATAGC	1819503	1819508	W	1819340	1820258	orf19.5106	orf19.5107	164	751	750bp up	Protein with similarity to S. cerevisiae Not5p, a member of the transcription regulatory CCR4-NOT complex; required for hyphal growth; antigenic during human oral infection; greater expression in yeast-form cells than hyphae
Ca21chr1 C albicans SC5314:1825435-1826679 between orf19.5110 and orf19.5112	1	AATAGC	1826217	1826222	W	1825435	1826679	orf19.5110	orf19.5112	783	458	460bp up	Putative transketolase; localizes to surface of yeast cells, not hyphae; soluble protein in hyphae; transcript regulated by Nrg1, Mig1, and Tup1; antigenic in human or murine infection; possibly essential (by UAU1 method)
Ca21chr1 C albicans SC5314:1913779-1914935 between orf19.4736 and orf19.4737	1	AATAGC	1914521	1914526	W	1913779	1914935	orf19.4736	orf19.4737	743	410	420bp up	Putative polyamine transporter; MFS-MDR family; induced by Sfu1, regulated upon white-opaque; decreased expression in hyphae vs yeast-form cells; regulated by Nrg1; Spider biofilm repressed
Ca21chr1 C albicans SC5314:1959365-1960408 between orf19.4755 and orf19.4756	1	AATAGC	1959702	1959707	W	1959365	1960408	orf19.4755	orf19.4756	338	702	700bp up	Ortholog of S. cerevisiae : YTP1, C. dubliniensis CD36 : Cd36_08490, C. parapsilosis CDC317 : CPAR2_801590, Candida tenuis NRRL Y-1498 : CANTEDRAFT_109732 and Debaryomyces hansenii CBS767 : DEHA2C10384g
Ca21chr1 C albicans SC5314:1964406-1965097 between orf19.4757 and orf19.4758	1	AATAGC	1965069	1965074	W	1964406	1965097	orf19.4757	orf19.4758	664	24	30bp up	Putative reductase or dehydrogenase; Hap43-repressed gene; alkaline repressed
Ca21chr1 C albicans SC5314:1984360-1985764 between orf19.4766 and orf19.4767	1	AATAGC	1984670	1984675	W	1984360	1985764	orf19.4766	orf19.4767	311	1090	1.08kb up	Zn(II)2Cys6 transcription factor; required for yeast cell adherence to silicone substrate; Spider biofilm induced
Ca21chr1 C albicans SC5314:1986506-1986871 between orf19.4767 and orf19.4768	1	AATAGC	1986569	1986574	W	1986506	1986871	orf19.4767	orf19.4768	64	298	300bp up	Protein of unknown function; Spider biofilm induced
Ca21chr1 C albicans SC5314:2000742-2004892 between orf19.4772 and orf19.4773	1	AATAGC	2004071	2004076	W	2000742	2004892	orf19.4772	orf19.4773	3330	817	820bp up	Alternative oxidase; cyanide-resistant respiration; induced by antimycin A, oxidants; growth; Hap43, chlamydospore formation repressed; rat catheter, Spider biofilm induced; regulated in Spider biofilms by Bcr1, Tec1, Ndt80, Brg1
Ca21chr1 C albicans SC5314:2008477-2010390 between orf19.4774 and orf19.4775	1	AATAGC	2008617	2008622	W	2008477	2010390	orf19.4774	orf19.4775	141	1769	1.76kb up	Essential transcription factor, mediates heat shock transcriptional induction; in the absence of heat stress, Cta8p levels are modulated by growth temperature to regulate basal expression of genes involved in protein folding
Ca21chr1 C albicans SC5314:2012677-2014936 between orf19.4775 and orf19.4776	1	AATAGC	2013473	2013478	W	2012677	2014936	orf19.4775	orf19.4776	797	1459	1.46kb up	Zn(II)2Cys6 transcription factor; ortholog of S. cerevisiae Lys14 involved in the regulation of lysine biosynthesis genes
Ca21chr1 C albicans SC5314:2024444-2025951 between orf19.4779 and orf19.4780	1	AATAGC	2024699	2024704	W	2024444	2025951	orf19.4779	orf19.4780	256	1248	1.25kb up	Predicted MFS family membrane transporter, member of the drug:proton antiporter (12 spanner) (DHA1) family; Spider biofilm induced
Ca21chr1 C albicans SC5314:2097638-2102704 between orf19.4817 and orf19.4818	3	AATAGC	2100754	2100759	W	2097638	2102704	orf19.4817	orf19.4818	3117	1946	1.6kb up	Protein of unknown function; Spider biofilm induced
Ca21chr1 C albicans SC5314:2164387-2166142 between tS(CGA)1 and orf19.4856	1	AATAGC	2166070	2166075	W	2164387	2166142	tS(CGA)1	orf19.4856	1684	68	2.36kb up	Secreted lipase; gene family member whose members are expressed differentially in response to carbon source and infection; possible role in nutrition and/or in creating an acidic microenvironment; flow model biofilm induced
Ca21chr1 C albicans SC5314:2168520-2169828 between orf19.4857 and orf19.4858	2	AATAGC	2168850	2168855	W	2168520	2169828	orf19.4857	orf19.4858	331	974	400bp up	Protein similar to S. cerevisiae Vps41p, which is involved in vacuole organization and biogenesis; transposon mutation affects filamentous growth; regulated by Gcn4p; induced in response to amino acid starvation (3-aminotriazole treatment)
Ca21chr1 C albicans SC5314:2192697-2195404 between orf19.4867 and orf19.4869	1	AATAGC	2193993	2193998	W	2192697	2195404	orf19.4867	orf19.4869	1297	1407	1.41kb up	GATA-type transcription factor; regulator of iron-responsive genes; represses iron utilization genes if iron is present; Hap43-repressed; promotes gastrointestinal commensalism in mice; Spider biofilm induced
Ca21chr1 C albicans SC5314:2220203-2230536 between orf19.4883 and orf19.4884	3	AATAGC	2222555	2222560	W	2220203	2230536	orf19.4883	orf19.4884	2353	7977	4.32kb up	Transcription factor ("master switch") of white-opaque phenotypic switching; required to establish and maintain the opaque state; opaque-specific, nuclear; regulates its own expression; suggested role in regulation of adhesion factors
Ca21chr1 C albicans SC5314:2237304-2239175 between orf19.4885 and orf19.4886	1	AATAGC	2238895	2238900	W	2237304	2239175	orf19.4885	orf19.4886	1592	276	280bp up	Putative adhesin-like protein; Hap43-repressed; rat catheter and Spider biofilm induced
Ca21chr1 C albicans SC5314:2269358-2271538 between orf19.4898 and orf19.4899	1	AATAGC	2269417	2269422	W	2269358	2271538	orf19.4898	orf19.4899	60	2117	2.1kb up	Extracellular/plasma membrane-associated glucoamylase; expressed in rat oral infection; regulated by carbohydrates, pH, galactose; promotes biofilm matrix formation; flow model biofilm induced; Bcr1 repressed in RPMI a/a biofilms
Ca21chr1 C albicans SC5314:2274380-2276398 between orf19.4899 and orf19.4900	1	AATAGC	2274816	2274821	W	2274380	2276398	orf19.4899	orf19.4900	437	1578	1.58kb up	Predicted alpha-1,3-mannosyltransferase activity with a role in protein glycosylation
Ca21chr1 C albicans SC5314:2281147-2282360 between orf19.4901 and orf19.4903	1	AATAGC	2281470	2281475	W	2281147	2282360	orf19.4901	orf19.4903	324	886	890bp up	Ortholog(s) have endoplasmic reticulum localization
Ca21chr1 C albicans SC5314:2302039-2304211 between orf19.4910 and orf19.4911	1	AATAGC	2302140	2302145	W	2302039	2304211	orf19.4910	orf19.4911	102	2067	2.06kb up	BED zinc finger protein; predicted DNA binding protein; Spider biofilm repressed
Ca21chr1 C albicans SC5314:2401215-2403597 between orf19.2333 and orf19.2332	1	AATAGC	2403554	2403559	W	2401215	2403597	orf19.2333	orf19.2332	2340	39	40bp up	Ortholog of C. parapsilosis CDC317 : CPAR2_210560, C. dubliniensis CD36 : Cd36_10180, Candida orthopsilosis Co 90-125 : CORT_0A09890 and Candida tropicalis MYA-3404 : CTRG_04072
Ca21chr1 C albicans SC5314:2421769-2423365 between orf19.2319 and orf19.2317	1	AATAGC	2422275	2422280	W	2421769	2423365	orf19.2319	orf19.2317	507	1086	1.08kb up	Protein of unknown function; induced by alpha pheromone in SpiderM medium
Ca21chr1 C albicans SC5314:2440318-2442031 between orf19.2309 and orf19.2308	1	AATAGC	2440698	2440703	W	2440318	2442031	orf19.2309	orf19.2308	381	1329	1.32kb up	Putative 6-phosphofructo-2-kinase; catalyzes synthesis of fructose-2,6-bisphosphate; Hap43-repressed; flow model, rat catheter and Spider biofilm induced
Ca21chr1 C albicans SC5314:2491387-2492137 between orf19.668 and orf19.667.1	1	AATAGC	2491695	2491700	W	2491387	2492137	orf19.668	orf19.667.1	309	438	460bp up	Ribosomal protein L37; Hap43-induced; Spider biofilm repressed
Ca21chr1 C albicans SC5314:2565579-2568242 between orf19.1148 and orf19.1146	2	AATAGC	2566920	2566925	W	2565579	2568242	orf19.1148	orf19.1146	1342	1318	780bp up	Ortholog of Candida albicans WO-1 : CAWG_00265
Ca21chr1 C albicans SC5314:2572210-2572639 between orf19.1144 and orf19.1143	1	AATAGC	2572282	2572287	W	2572210	2572639	orf19.1144	orf19.1143	73	353	350bp up	Ortholog of Pichia stipitis Pignal : PICST_30878, Spathaspora passalidarum NRRL Y-27907 : SPAPADRAFT_60017, Candida guilliermondii ATCC 6260 : PGUG_05223 and Candida tropicalis MYA-3404 : CTRG_0105
Ca21chr1 C albicans SC5314:2615883-2617073 between orf19.5271 and orf19.5270	1	AATAGC	2616175	2616180	W	2615883	2617073	orf19.5271	orf19.5270	293	894	900bp up	Protein of unknown function; rat catheter biofilm induced
Ca21chr1 C albicans SC5314:2621527-2624073 between orf19.5268 and orf19.5267	1	AATAGC	2622968	2622973	W	2621527	2624073	orf19.5268	orf19.5267	1442	1101	1.1kb up	Putative cell wall adhesin-like protein; repressed in core caspofungin response and by alpha pheromone in SpiderM medium; transcript reduced in ace2 mutant; flow model, rat catheter and Spider biofilm repressed
Ca21chr1 C albicans SC5314:2632533-2633018 between orf19.5264 and orf19.5263	1	AATAGC	2632686	2632691	W	2632533	2633018	orf19.5264	orf19.5263	154	328	340bp up	Predicted enzyme of amino acid biosynthesis; Gcn4p-regulated; upregulated in biofilm; protein present in exponential and stationary growth phase yeast cultures; S. cerevisiae ortholog is Gcn4p regulated
Ca21chr1 C albicans SC5314:2750457-2752580 between orf19.3755 and orf19.6362	1	AATAGC	2751834	2751839	W	2750457	2752580	orf19.3755	orf19.6362	1378	742	740bp up	Protein involved in cell polarity, Spitzenkorper formation; required for mouse virulence; localizes to hyphal tip; cell-cycle regulated localization in yeast-form cells; functional domains conserved with S. cerevisiae ; Hap43p-induced gene
Ca21chr1 C albicans SC5314:2773096-2774813 between orf19.6350 and orf19.6349	1	AATAGC	2773786	2773791	W	2773096	2774813	orf19.6350	orf19.6349	691	1023	1.02kb up	Protein containing a BAR domain, which is found in proteins involved in membrane curvature; null mutant does not display the endocytic, hyphal growth, virulence, or cell wall defects exhibited by mutants in related genes RVS161 and RVS167
Ca21chr1 C albicans SC5314:2796468-2797900 between orf19.4913 and orf19.4914	1	AATAGC	2797513	2797518	W	2796468	2797900	orf19.4913	orf19.4914	1046	383	380bp up	Ortholog(s) have role in cellular response to DNA damage stimulus
Ca21chr1 C albicans SC5314:280831-282447 between orf19.3330.3 and orf19.3331	1	AATAGC	282042	282047	W	280831	282447	orf19.3330.3	orf19.3331	1212	401	400bp up	Putative ubiquinol-cytochrome-c reductase; induced upon adherence to polystyrene; flow model biofilm induced; Spider biofilm induced
Ca21chr1 C albicans SC5314:2871706-2874277 between orf19.4942 and orf19.4943	1	AATAGC	2871972	2871977	W	2871706	2874277	orf19.4942	orf19.4943	267	2301	2.3kb up	Mannose-1-phosphate guanyltransferase; Hap43, macrophage-repressed; stationary phase enriched protein; Spider biofilm induced; rat catheter biofilm repressed
Ca21chr1 C albicans SC5314:2889427-2891694 between orf19.4951 and orf19.4952	1	AATAGC	2890044	2890049	W	2889427	2891694	orf19.4951	orf19.4952	618	1646	1.62kb up	Protein of unknown function; flow model biofilm induced; Spider biofilm induced
Ca21chr1 C albicans SC5314:2892634-2893445 between orf19.4952 and orf19.4952.1	1	AATAGC	2892851	2892856	W	2892634	2893445	orf19.4952	orf19.4952.1	218	590	600bp up	Ortholog(s) have FK506 binding, Hsp70 protein binding, chaperone binding, peptidyl-prolyl cis-trans isomerase activity, role in protein complex assembly and cytoplasm, nucleus localization
Ca21chr1 C albicans SC5314:2922383-2925548 between orf19.4966 and orf19.4967	1	AATAGC	2924868	2924873	W	2922383	2925548	orf19.4966	orf19.4967	2486	676	680bp up	Putative cytochrome c oxidase assembly protein; Plc1-regulated; rat catheter biofilm induced
Ca21chr1 C albicans SC5314:2937572-2944793 between orf19.4972 and orf19.4975	5	AATAGC	2938260	2938265	W	2937572	2944793	orf19.4972	orf19.4975	689	6529	820bp up	GPI-anchored hyphal cell wall protein; macrophage-induced; repressed by neutrophils; resistance to killing by neutrophils, azoles; regulated by Rfg1, Efg1, Nrg1, Tup1, Cyr1, Bcr1, Hap43; Spider and flow model biofilm induced
Ca21chr1 C albicans SC5314:2971639-2976355 between orf19.4988 and orf19.4991	3	AATAGC	2972868	2972873	W	2971639	2976355	orf19.4988	orf19.4991	1230	3483	2.46kb up	Putative RNA-binding protein; Hap43p-repressed gene; protein induced during the mating process
Ca21chr1 C albicans SC5314:3023537-3026139 between orf19.5014 and orf19.5015	1	AATAGC	3025137	3025142	W	3023537	3026139	orf19.5014	orf19.5015	1601	998	1.06kb up	Class V myosin; nonessential; sole class V myosin in C. albicans; required for WT actin cytoskeletal polarity, nuclear organization, migration, hyphal growth; conserved myosin ATPase/tail domains; Hap43-induced; flow model biofilm repressed
Ca21chr1 C albicans SC5314:3033600-3035260 between orf19.5017 and orf19.5019	1	AATAGC	3034275	3034280	W	3033600	3035260	orf19.5017	orf19.5019	676	981	980bp up	Ortholog of C. dubliniensis CD36 : Cd36_12800, C. parapsilosis CDC317 : CPAR2_203460, Candida tenuis NRRL Y-1498 : CANTEDRAFT_94106 and Debaryomyces hansenii CBS767 : DEHA2C13948g
Ca21chr1 C albicans SC5314:3040359-3041592 between orf19.5021 and orf19.5022	1	AATAGC	3040977	3040982	W	3040359	3041592	orf19.5021	orf19.5022	619	611	600bp up	Ortholog(s) have inorganic cation transmembrane transporter activity and role in cellular cobalt ion homeostasis, cellular manganese ion homeostasis, cobalt ion transport, manganese ion transport
Ca21chr1 C albicans SC5314:3083073-3083828 between orf19.7205 and orf19.7206	2	AATAGC	3083372	3083377	W	3083073	3083828	orf19.7205	orf19.7206	300	452	420bp up	Putative protein phosphatase of the PTP family (tyrosine-specific), similar to S. cerevisiae Oca6p; mutant shows virulence defect
Ca21chr1 C albicans SC5314:3109062-3113805 between orf19.7218 and orf19.7219	1	AATAGC	3112335	3112340	W	3109062	3113805	orf19.7218	orf19.7219	3274	1466	1.46kb up	High-affinity iron permease; required for mouse virulence, low-iron growth; iron, amphotericin B, caspofungin, ciclopirox, Hog1p, Sef1p, Sfu1p, and Hap43p regulated; complements S. cerevisiae ftr1 iron transport; Hap43p-repressed
Ca21chr1 C albicans SC5314:3178783-3179727 between san-1a and orf19.7270	1	AATAGC	3179495	3179500	W	3178783	3179727	san-1a	orf19.7270	713	228	220bp up	Protein of unknown function; Spider biofilm repressed
Ca21chr1 C albicans SC5314:3180790-3181308 between orf19.7270 and orf19.7271	1	AATAGC	3180862	3180867	W	3180790	3181308	orf19.7270	orf19.7271	73	442	360bp up	Protein of unknown function; transcript detected on high-resolution tiling arrays
Ca21chr1 C albicans SC5314:327444-331371 between orf19.3352 and orf19.3353	2	AATAGC	328924	328929	W	327444	331371	orf19.3352	orf19.3353	1481	2443	2.14kb up	Protein similar to a mitochondrial complex I intermediate-associated protein; fluconazole-repressed; Spider biofilm induced; rat catheter biofilm repressed
Ca21chr1 C albicans SC5314:348780-351114 between orf19.3359 and orf19.3360	1	AATAGC	350484	350489	W	348780	351114	orf19.3359	orf19.3360	1705	626	630bp up	Protein of unknown function; flow model biofilm induced; Spider biofilm induced
Ca21chr1 C albicans SC5314:354296-357095 between tA(AGC)3 and orf19.4551	4	AATAGC	354348	354353	W	354296	357095	tA(AGC)3	orf19.4551	53	2743	630bp up	Carnitine acetyl transferase; required for growth on nonfermentable carbon sources, not for hyphal growth or virulence in mice; induced in macrophage; macrophage/pseudohyphal-repressed after 16 hr; rat catheter, Spider biofilm induced
Ca21chr1 C albicans SC5314:369825-372241 between orf19.4546 and orf19.4545	2	AATAGC	369883	369888	W	369825	372241	orf19.4546	orf19.4545	59	2354	2.34kb up	Putative component of the SBF transcription complex involved in G1/S cell-cycle progression; periodic mRNA expression, peak at cell-cycle G1/S phase; predicted, conserved MBF binding sites upstream of G1/S-regulated genes
Ca21chr1 C albicans SC5314:408329-411357 between orf19.4527 and orf19.4526	1	AATAGC	409589	409594	W	408329	411357	orf19.4527	orf19.4526	1261	1764	1.74kb up	Putative heat shock protein; fluconazole repressed; amphotericin B induced; Spider biofilm induced; rat catheter biofilm induced
Ca21chr1 C albicans SC5314:542658-544112 between orf19.2947 and orf19.2948	1	AATAGC	543492	543497	W	542658	544112	orf19.2947	orf19.2948	835	616	620bp up	Protein with a predicted role in pyridoxine metabolism; stationary phase protein; regulated by Tup1, Efg1; Spider biofilm induced
Ca21chr1 C albicans SC5314:564489-565742 between orf19.2959.1 and orf19.2960	1	AATAGC	565440	565445	W	564489	565742	orf19.2959.1	orf19.2960	952	298	1.28kb up	Putative tRNA-Phe synthetase; downregulated upon phagocytosis by murine macrophage; protein present in exponential and stationary growth phase yeast cultures; Spider biofilm repressed
Ca21chr1 C albicans SC5314:568696-574279 between orf19.2961 and orf19.2962	3	AATAGC	570432	570437	W	568696	574279	orf19.2961	orf19.2962	1737	3843	460bp up	Protein of unknown function; Spider biofilm induced
Ca21chr1 C albicans SC5314:57076-59349 between orf19.6071 and orf19.6070	1	AATAGC	58735	58740	W	57076	59349	orf19.6071	orf19.6070	1660	610	600bp up	Putative sodium transporter; induced by ciclopirox olamine; alkaline induced by Rim101; repressed by high-level peroxide stress; induced in oral candidiasis clinical isolates; possibly essential gene; rat catheter and Spider biofilm induced
Ca21chr1 C albicans SC5314:584012-584391 between orf19.2967 and orf19.2968	1	AATAGC	584302	584307	W	584012	584391	orf19.2967	orf19.2968	291	85	120bp up	Protein of unknown function; Spider biofilm induced
Ca21chr1 C albicans SC5314:595525-598074 between orf19.2971 and orf19.2972	2	AATAGC	596513	596518	W	595525	598074	orf19.2971	orf19.2972	989	1557	1.62kb up	High affinity cyclic nucleotide phosphodiesterase; moderates signaling by cAMP; required for virulence, switching, cell wall, hyphal, not pseudohyphal growth; expressed shortly after hyphal induction; rat catheter and Spider biofilm induced
Ca21chr1 C albicans SC5314:603792-604734 between orf19.2974 and orf19.2975	2	AATAGC	604084	604089	W	603792	604734	orf19.2974	orf19.2975	293	646	530bp up	Protein of YPT/RAB family; induced during the mating process
Ca21chr1 C albicans SC5314:617789-618440 between orf19.2987 and orf19.2988	1	AATAGC	618119	618124	W	617789	618440	orf19.2987	orf19.2988	331	317	320bp up	Predicted aminotransferase based on S. pombe ortholog SPBC660.12c; flow model biofilm induced
Ca21chr1 C albicans SC5314:632898-633824 between orf19.2994.1 and orf19.2995	1	AATAGC	633328	633333	W	632898	633824	orf19.2994.1	orf19.2995	431	492	490bp up	Protein of unknown function; induced by nitric oxide; rat catheter and Spider biofilm induced
Ca21chr1 C albicans SC5314:644060-645167 between orf19.3002 and orf19.3003	1	AATAGC	644135	644140	W	644060	645167	orf19.3002	orf19.3003	76	1028	1.02kb up	Putative lipid-binding protein with a predicted role in calcium-dependent phospholipid-binding
Ca21chr1 C albicans SC5314:655267-655862 between orf19.3006 and orf19.3007	1	AATAGC	655407	655412	W	655267	655862	orf19.3006	orf19.3007	141	451	460bp up	Ortholog(s) have role in endosome organization, regulation of protein localization and BLOC-1 complex localization
Ca21chr1 C albicans SC5314:714316-715611 between orf19.3040 and orf19.3041	2	AATAGC	714968	714973	W	714316	715611	orf19.3040	orf19.3041	653	639	580bp up	Ortholog(s) have ubiquitin protein ligase binding activity
Ca21chr1 C albicans SC5314:786943-788363 between orf19.1033 and orf19.1032	1	AATAGC	787546	787551	W	786943	788363	orf19.1033	orf19.1032	604	813	820bp up	bZIP transcription factor; involved in cell wall damage response; represses the yeast-to-hypha transition; mutants are caspofungin sensitive; induced by osmotic stress via Hog1; induced by Mnl1 under weak acid stress
Ca21chr1 C albicans SC5314:838835-839353 between orf19.4473 and orf19.4474	1	AATAGC	839163	839168	W	838835	839353	orf19.4473	orf19.4474	329	186	180bp up	Ortholog(s) have cytoplasm, nucleus localization
Ca21chr1 C albicans SC5314:866748-867454 between orf19.1047 and orf19.1048	1	AATAGC	866775	866780	W	866748	867454	orf19.1047	orf19.1048	28	675	680bp up	Aldo-keto reductase; similar to aryl alcohol dehydrogenases; protein increase correlates with MDR1 overexpression (not CDR1 or CDR2) in fluconazole-resistant clinical isolates; farnesol regulated; possibly essential; Spider biofilm induced
Ca21chr1 C albicans SC5314:928066-929159 between orf19.6843 and orf19.6844	1	AATAGC	928154	928159	W	928066	929159	orf19.6843	orf19.6844	89	1001	1kb up	Isocitrate lyase; glyoxylate cycle enzyme; required for virulence in mice; induced upon phagocytosis by macrophage; farnesol regulated; Pex5-dependent peroxisomal localization; stationary phase enriched; rat catheter, Spider biofilm induced
Ca21chr1 C albicans SC5314:944537-946319 between orf19.6852 and orf19.6852.1	1	AATAGC	946009	946014	W	944537	946319	orf19.6852	orf19.6852.1	1473	306	300bp up	Protein of unknown function; Spider biofilm induced
Ca21chr1 C albicans SC5314:957759-958855 between orf19.783 and orf19.782	1	AATAGC	958465	958470	W	957759	958855	orf19.783	orf19.782	707	386	390bp up	Ortholog(s) have serine hydrolase activity, triglyceride lipase activity, role in lipid homeostasis and lipid particle localization
Ca21chr1 C albicans SC5314:972231-973550 between orf19.779 and orf19.778	2	AATAGC	973313	973318	W	972231	973550	orf19.779	orf19.778	1083	233	170bp up	Eisosome component; predicted role in endocytosis; echinocandin-binding protein; localizes to cell surface of hyphae, but not yeast-form cells; Hap43, YNB biofilm induced; rat catheter biofilm repressed
Ca21chr2 C albicans SC5314:1010095-1010791 between orf19.182 and orf19.4128	1	AATAGC	1010312	1010317	W	1010095	1010791	orf19.182	orf19.4128	218	475	480bp up	Ortholog of C. dubliniensis CD36 : Cd36_19390, C. parapsilosis CDC317 : CPAR2_209600, Candida tenuis NRRL Y-1498 : CANTEDRAFT_134010 and Debaryomyces hansenii CBS767 : DEHA2C14960g
Ca21chr2 C albicans SC5314:1079144-1083887 between orf19.3554 and orf19.3555	2	AATAGC	1081005	1081010	W	1079144	1083887	orf19.3554	orf19.3555	1862	2878	1.82kb up	Putative SH3-domain-containing protein; predicted role in bud-site selection; Spider biofilm induced
Ca21chr2 C albicans SC5314:1155506-1157112 between orf19.6875 and orf19.6877	2	AATAGC	1155818	1155823	W	1155506	1157112	orf19.6875	orf19.6877	313	1290	510bp up	Putative peptide:N-glycanase; gene has variable numbers of 12-bp repeats; induced by caspofungin, ciclopirox olamine, ketoconazole or hypoxia; gene of core caspofungin response; Hap43-induced; Spider biofilm induced
Ca21chr2 C albicans SC5314:116177-117047 between orf19.2059 and orf19.2057	1	AATAGC	116660	116665	W	116177	117047	orf19.2059	orf19.2057	484	383	390bp up	Ortholog(s) have ATP binding, ATPase activity, metallopeptidase activity, role in protein complex assembly, proteolysis, signal peptide processing and m-AAA complex, mitochondrial inner boundary membrane localization
Ca21chr2 C albicans SC5314:1171860-1172594 between orf19.6884 and orf19.6885	1	AATAGC	1172279	1172284	W	1171860	1172594	orf19.6884	orf19.6885	420	311	300bp up	Putative regulatory subunit of Nem1-Spo7 phosphatase holoenzyme that regulates nuclear growth by controling phospholipid biosynthesis; induced by alpha pheromone in SpiderM medium
Ca21chr2 C albicans SC5314:1231013-1232841 between orf19.4119 and orf19.4118	1	AATAGC	1231111	1231116	W	1231013	1232841	orf19.4119	orf19.4118	99	1726	1.74kb up	CNT family H(+)/nucleoside symporter; transports adenosine, uridine, inosine, guanosine, tubercidin; variant alleles for high/low-affinity isoforms; S or G at residue 328 affects specificity; Spider, flow model biofilm induced
Ca21chr2 C albicans SC5314:1274901-1275299 between orf19.5487 and orf19.5488	1	AATAGC	1275268	1275273	W	1274901	1275299	orf19.5487	orf19.5488	368	27	30bp up	Ortholog(s) have mitochondrion localization
Ca21chr2 C albicans SC5314:1281392-1285342 between orf19.5493 and orf19.5495	1	AATAGC	1282352	1282357	W	1281392	1285342	orf19.5493	orf19.5495	961	2986	3kb up	Putative RNA-binding protein; induced by alpha pheromone in SpiderM medium
Ca21chr2 C albicans SC5314:1313377-1314828 between orf19.22.1 and orf19.23	1	AATAGC	1314650	1314655	W	1313377	1314828	orf19.22.1	orf19.23	1274	174	180bp up	Similar to S. cerevisiae Rta1 (role in 7-aminocholesterol resistance) and Rsb1 (flippase); putative drug-responsive regulatory site; induced by fluphenazine, estradiol, ketoconazole, caspofungin; rat catheter biofilm induced
Ca21chr2 C albicans SC5314:1335866-1341148 between orf19.34 and orf19.35	2	AATAGC	1339816	1339821	W	1335866	1341148	orf19.34	orf19.35	3951	1328	780bp up	Predicted kinase; rat catheter, flow model, Spider biofilm induced
Ca21chr2 C albicans SC5314:1380464-1383312 between orf19.3149 and orf19.3148	1	AATAGC	1380696	1380701	W	1380464	1383312	orf19.3149	orf19.3148	233	2612	2.59kb up	Protein of unknown function; possibly an essential gene, disruptants not obtained by UAU1 method
Ca21chr2 C albicans SC5314:1405052-1407348 between orf19.2237.1 and orf19.2238	1	AATAGC	1405632	1405637	W	1405052	1407348	orf19.2237.1	orf19.2238	581	1712	1.68kb up	Protein similar to GDP/GTP exchange factors; repressed by alpha pheromone in SpiderM medium; flow model biofilm repressed
Ca21chr2 C albicans SC5314:1464541-1466423 between orf19.2272 and orf19.2274	1	AATAGC	1464544	1464549	W	1464541	1466423	orf19.2272	orf19.2274	4	1875	1.88kb up	Ortholog of C. dubliniensis CD36 : Cd36_21450, Candida tropicalis MYA-3404 : CTRG_01739 and Candida albicans WO-1 : CAWG_05814
Ca21chr2 C albicans SC5314:1467918-1468474 between orf19.2275 and orf19.2276	1	AATAGC	1468159	1468164	W	1467918	1468474	orf19.2275	orf19.2276	242	311	310bp up	Ortholog(s) have DNA-directed RNA polymerase activity, RNA-directed RNA polymerase activity
Ca21chr2 C albicans SC5314:1470575-1472370 between orf19.2277 and orf19.2278	1	AATAGC	1470971	1470976	W	1470575	1472370	orf19.2277	orf19.2278	397	1395	1.4kb up	Putative 20S proteasome assembly protein; filament induced; induced by alpha pheromone in SpiderM medium
Ca21chr2 C albicans SC5314:150714-150854 between orf19.2036 and orf19.2035	1	AATAGC	150825	150830	W	150714	150854	orf19.2036	orf19.2035	112	25	170bp up	Ortholog of C. parapsilosis CDC317 : CPAR2_212930, C. dubliniensis CD36 : Cd36_15830, Candida orthopsilosis Co 90-125 : CORT_0A12240 and Candida tropicalis MYA-3404 : CTRG_01155
Ca21chr2 C albicans SC5314:1513477-1514711 between orf19.1891 and orf19.1890	1	AATAGC	1513756	1513761	W	1513477	1514711	orf19.1891	orf19.1890	280	951	960bp up	Ortholog(s) have role in medium-chain fatty acid biosynthetic process
Ca21chr2 C albicans SC5314:1522722-1523379 between orf19.1886 and orf19.1885	1	AATAGC	1522957	1522962	W	1522722	1523379	orf19.1886	orf19.1885	236	418	420bp up	Putative TFIID subunit; mutation confers hypersensitivity to toxic ergosterol analog
Ca21chr2 C albicans SC5314:1537232-1537875 between orf19.1874 and orf19.1873	1	AATAGC	1537525	1537530	W	1537232	1537875	orf19.1874	orf19.1873	294	346	340bp up	Protein of unknown function; Hap43-repressed gene; repressed by nitric oxide
Ca21chr2 C albicans SC5314:1547315-1547798 between orf19.1868 and orf19.1867	1	AATAGC	1547522	1547527	W	1547315	1547798	orf19.1868	orf19.1867	208	272	280bp up	Putative malate permease; induced during macrophage infection; regulated by Gcn2 and Gcn4; putative peroxisome targeting signal; Hap43-repressed; Spider biofilm induced
Ca21chr2 C albicans SC5314:1556976-1558355 between orf19.1862 and orf19.1861	3	AATAGC	1557136	1557141	W	1556976	1558355	orf19.1862	orf19.1861	161	1215	780bp up	BAR domain-containing protein, forms heterodimer with Rvs162p that binds liposomes in vitro; flow model biofilm induced
Ca21chr2 C albicans SC5314:1579524-1580741 between orf19.2209 and orf19.2208	1	AATAGC	1580419	1580424	W	1579524	1580741	orf19.2209	orf19.2208	896	318	320bp up	Ortholog(s) have role in response to salt stress and cytoplasm localization
Ca21chr2 C albicans SC5314:1605716-1608434 between orf19.2193 and orf19.2192	1	AATAGC	1607267	1607272	W	1605716	1608434	orf19.2193	orf19.2192	1552	1163	1.2kb up	Putative NAD-specific glutamate dehydrogenase; fungal-specific; transcript regulated by Nrg1, Mig1, Tup1, and Gcn4; stationary phase enriched protein; flow model biofilm induced; Spider biofilm induced
Ca21chr2 C albicans SC5314:1641982-1642903 between orf19.2177 and orf19.2175	2	AATAGC	1642199	1642204	W	1641982	1642903	orf19.2177	orf19.2175	218	700	680bp up	Putative mitochondrial cell death effector; induced by nitric oxide; Spider biofilm induced; rat catheter biofilm repressed
Ca21chr2 C albicans SC5314:1645774-1646205 between orf19.2174 and orf19.2173	2	AATAGC	1645835	1645840	W	1645774	1646205	orf19.2174	orf19.2173	62	366	340bp up	Putative negative regulator of RNA polymerase III; decreased expression in hyphae vs yeast cells; caspofungin repressed; Spider biofilm repressed
Ca21chr2 C albicans SC5314:1647534-1648099 between orf19.2173 and orf19.2172	2	AATAGC	1647953	1647958	W	1647534	1648099	orf19.2173	orf19.2172	420	142	120bp up	D-Arabinose dehydrogenase; dehydro-D-arabinono-1,4-lactone synthesis; active on D-arabinose, L-fucose, L-xylose, L-galactose; inhibited by metal ions, thiol group-specific reagents; induced on polystyrene adherence; Spider biofilm induced
Ca21chr2 C albicans SC5314:1661929-1662651 between orf19.2166 and orf19.2165	1	AATAGC	1662446	1662451	W	1661929	1662651	orf19.2166	orf19.2165	518	201	200bp up	Predicted hydrolase; induced by nitric oxide
Ca21chr2 C albicans SC5314:1696852-1699323 between orf19.1433.1 and orf19.3639	1	AATAGC	1697987	1697992	W	1696852	1699323	orf19.1433.1	orf19.3639	1136	1332	1.34kb up	Ortholog(s) have alkylbase DNA N-glycosylase activity and role in DNA dealkylation involved in DNA repair, base-excision repair, AP site formation
Ca21chr2 C albicans SC5314:1722002-1722701 between orf19.3628 and orf19.3627	1	AATAGC	1722385	1722390	W	1722002	1722701	orf19.3628	orf19.3627	384	312	300bp up	Ortholog of C. dubliniensis CD36 : Cd36_22640, C. parapsilosis CDC317 : CPAR2_406910, Candida tenuis NRRL Y-1498 : CANTEDRAFT_104937 and Debaryomyces hansenii CBS767 : DEHA2D02706g
Ca21chr2 C albicans SC5314:1741001-1747032 between orf19.3621 and orf19.3618	1	AATAGC	1745912	1745917	W	1741001	1747032	orf19.3621	orf19.3618	4912	1116	920bp up	Secreted yeast wall protein; possible role in dispersal in host; mutation increases adhesion and biofilm formation; propeptide; growth phase, phosphate, Ssk1/Ssn6/Efg1/Efh1/Hap43 regulated; mRNA binds She3; flow and Spider biofilm repressed
Ca21chr2 C albicans SC5314:1753358-1753970 between orf19.3616 and orf19.3615	1	AATAGC	1753463	1753468	W	1753358	1753970	orf19.3616	orf19.3615	106	503	500bp up	Protein of unknown function; induced in core caspofungin response; expression upregulated in an ssr1 null mutant; induced by nitric oxide independent of Yhb1p
Ca21chr2 C albicans SC5314:1792525-1793411 between orf19.3589 and orf19.3586	1	AATAGC	1792998	1793003	W	1792525	1793411	orf19.3589	orf19.3586	474	409	420bp up	Ortholog(s) have role in fungal-type cell wall organization, vesicle-mediated transport and integral to endoplasmic reticulum membrane localization
Ca21chr2 C albicans SC5314:1801744-1807303 between orf19.220 and orf19.218	1	AATAGC	1807196	1807201	W	1801744	1807303	orf19.220	orf19.218	5453	103	100bp up	Protein similar to S. cerevisiae Bud20p, which affects bud site selection; transposon mutation affects filamentous growth
Ca21chr2 C albicans SC5314:1807646-1809206 between orf19.218 and orf19.217	1	AATAGC	1809126	1809131	W	1807646	1809206	orf19.218	orf19.217	1481	76	2kb up	Ortholog(s) have sequence-specific DNA binding activity
Ca21chr2 C albicans SC5314:1817878-1818267 between orf19.215 and orf19.213	1	AATAGC	1817995	1818000	W	1817878	1818267	orf19.215	orf19.213	118	268	280bp up	Ortholog(s) have role in ubiquitin-dependent protein catabolic process and nucleus, proteasome regulatory particle, lid subcomplex, proteasome storage granule localization
Ca21chr2 C albicans SC5314:1882159-1882508 between orf19.4077 and orf19.4078	1	AATAGC	1882270	1882275	W	1882159	1882508	orf19.4077	orf19.4078	112	234	230bp up	Ortholog(s) have role in U1 snRNA 3'-end processing, U4 snRNA 3'-end processing and U5 snRNA 3'-end processing, more
Ca21chr2 C albicans SC5314:1905779-1906242 between orf19.4096 and orf19.4097	1	AATAGC	1905828	1905833	W	1905779	1906242	orf19.4096	orf19.4097	50	410	400bp up	Ortholog of C. dubliniensis CD36 : Cd36_23480, C. parapsilosis CDC317 : CPAR2_407050, Candida tenuis NRRL Y-1498 : CANTEDRAFT_116822 and Debaryomyces hansenii CBS767 : DEHA2B02046g
Ca21chr2 C albicans SC5314:1940437-1940950 between orf19.1406 and orf19.1405	1	AATAGC	1940518	1940523	W	1940437	1940950	orf19.1406	orf19.1405	82	428	430bp up	Putative 4-nitrophenylphosphatase; Hap43p-repressed gene; transcription is regulated upon yeast-hyphal switch
Ca21chr2 C albicans SC5314:1947861-1951310 between orf19.1402 and orf19.1401	2	AATAGC	1949004	1949009	W	1947861	1951310	orf19.1402	orf19.1401	1144	2302	1.68kb up	GPI-anchored cell wall adhesin; Efg1-regulated; mutant suppresses cell adhesion, filamentation, invasive growth defects of S. cerevisiae flo8 or flo11 mutant; biofilm induced; required for biofilm formation; Bcr1-repressed in a/a biofilms
Ca21chr2 C albicans SC5314:1958645-1960783 between orf19.1397 and orf19.1396	2	AATAGC	1959737	1959742	W	1958645	1960783	orf19.1397	orf19.1396	1093	1042	290bp up	Ortholog(s) have ARF GTPase activator activity, role in ER to Golgi vesicle-mediated transport, intra-Golgi vesicle-mediated transport and Golgi apparatus, clathrin-coated vesicle localization
Ca21chr2 C albicans SC5314:1982338-1982715 between orf19.1383 and orf19.1382	1	AATAGC	1982611	1982616	W	1982338	1982715	orf19.1383	orf19.1382	274	100	120bp up	Putative uridine diphosphate-N-acetylglucosamine (UDP-GlcNAc) transporter; required for cell wall chitin synthesis; induced by alpha pheromone in SpiderM medium
Ca21chr2 C albicans SC5314:1990819-1992241 between orf19.1376 and orf19.1375	1	AATAGC	1991797	1991802	W	1990819	1992241	orf19.1376	orf19.1375	979	440	440bp up	Putative alpha-isopropylmalate synthase; fungal-specific; induced by human blood or polymorphonuclear cells; regulated by Gcn2 and Gcn4; stationary phase enriched protein; Spider biofilm induced
Ca21chr2 C albicans SC5314:1998959-1999480 between orf19.1372 and orf19.1371	1	AATAGC	1999370	1999375	W	1998959	1999480	orf19.1372	orf19.1371	412	106	100bp up	Ortholog of C. dubliniensis CD36 : Cd36_23880, C. parapsilosis CDC317 : CPAR2_806590, Candida tenuis NRRL Y-1498 : CANTEDRAFT_92769 and Debaryomyces hansenii CBS767 : DEHA2B13376g
Ca21chr2 C albicans SC5314:2004476-2009388 between orf19.1369 and orf19.1368	1	AATAGC	2007674	2007679	W	2004476	2009388	orf19.1369	orf19.1368	3199	1710	1.72kb up	Protein of unknown function; flow model biofilm induced; Spider biofilm induced
Ca21chr2 C albicans SC5314:2029866-2031300 between orf19.1359 and orf19.1358	1	AATAGC	2030306	2030311	W	2029866	2031300	orf19.1359	orf19.1358	441	990	990bp up	bZIP transcription factor; amino acid control response; required for Efg1-dependent pseudohyphal induction by amino acid starvation, not by serum; human whole blood and PMN induced; required for biofilm formation; Spider biofilm induced
Ca21chr2 C albicans SC5314:2056591-2058112 between orf19.1778 and orf19.1777	1	AATAGC	2057040	2057045	W	2056591	2058112	orf19.1778	orf19.1777	450	1068	420bp up	Ortholog(s) have ubiquitin-specific protease activity, role in endocytosis, protein deubiquitination and cell division site, cytosol, nucleus, peroxisome, transport vesicle localization
Ca21chr2 C albicans SC5314:2073669-2074773 between orf19.1771 and orf19.1770	1	AATAGC	2074545	2074550	W	2073669	2074773	orf19.1771	orf19.1770	877	224	220bp up	Cytochrome c; complements defects of S. cerevisiae cyc1 cyc7 double mutant; induced in high iron; alkaline repressed; repressed by nitric oxide; Hap43-dependent repression in low iron; regulated by Sef1, Sfu1
Ca21chr2 C albicans SC5314:2091411-2093347 between orf19.1764 and orf19.1763	3	AATAGC	2091952	2091957	W	2091411	2093347	orf19.1764	orf19.1763	542	1391	440bp up	Predicted oxidoreductase/dehydrogenase; induced by nitric oxide; rat catheter and Spider biofilm induced
Ca21chr2 C albicans SC5314:2104666-2107826 between orf19.1757 and orf19.1756	2	AATAGC	2104786	2104791	W	2104666	2107826	orf19.1757	orf19.1756	121	3036	2.46kb up	Glycerol-3-phosphate dehydrogenase; glycerol biosynthesis; regulated by Efg1; regulated by Tsa1, Tsa1B under H2O2 stress conditions; Sflow model and Spider biofilm induced
Ca21chr2 C albicans SC5314:323520-327698 between tL(CAA)1 and orf19.1490	2	AATAGC	326143	326148	W	323520	327698	tL(CAA)1	orf19.1490	2624	1551	1.27kb up	Mucin family adhesin-like protein; cell wall damage sensor; required for Cek1 phosphorylation by cell wall stress; Rim101-repressed; activation releases extracellular domain into medium; Spider biofilm induced
Ca21chr2 C albicans SC5314:346607-350730 between orf19.1497 and orf19.1499	2	AATAGC	347182	347187	W	346607	350730	orf19.1497	orf19.1499	576	3544	3.52kb up	Putative zinc-finger transcription factor, similar to A. nidulans FarA and FarB; activates genes required for fatty acid degradation; induced by oleate; null mutant displays carbon source utilization defects and slightly reduced virulence
Ca21chr2 C albicans SC5314:430445-433194 between orf19.1535 and orf19.1536	1	AATAGC	433043	433048	W	430445	433194	orf19.1535	orf19.1536	2599	147	150bp up	Putative vacuolar transporter; Hap43-induced; required for normal filamentous growth; mRNA binds She3 and is localized to hyphal tips
Ca21chr2 C albicans SC5314:518055-519116 between orf19.1581 and orf19.1582	1	AATAGC	518594	518599	W	518055	519116	orf19.1581	orf19.1582	540	518	520bp up	Predicted membrane transporter; member of the drug:proton antiporter (12 spanner) (DHA1) family, major facilitator superfamily (MFS); mRNA binds She3
Ca21chr2 C albicans SC5314:528402-529139 between orf19.1587 and orf19.1588	1	AATAGC	528752	528757	W	528402	529139	orf19.1587	orf19.1588	351	383	610bp up	Putative mitochondrial protein of unknown function; regulated by Sef1p-, Sfu1p-, and Hap43p
Ca21chr2 C albicans SC5314:574036-574429 between orf19.5818 and orf19.5817	1	AATAGC	574197	574202	W	574036	574429	orf19.5818	orf19.5817	162	228	240bp up	Ortholog(s) have Rab guanyl-nucleotide exchange factor activity, role in ER to Golgi vesicle-mediated transport, intra-Golgi vesicle-mediated transport and TRAPP complex, cis-Golgi network membrane, cytosol, nucleus localization
Ca21chr2 C albicans SC5314:580994-582057 between orf19.5814 and orf19.5814.1	1	AATAGC	581401	581406	W	580994	582057	orf19.5814	orf19.5814.1	408	652	660bp up	Ortholog of Debaryomyces hansenii CBS767 : DEHA2E07062g, Spathaspora passalidarum NRRL Y-27907 : SPAPADRAFT_60773 andCandida albicans WO-1 : CAWG_04278
Ca21chr2 C albicans SC5314:608309-610757 between orf19.5799 and orf19.5798	1	AATAGC	610189	610194	W	608309	610757	orf19.5799	orf19.5798	1881	564	560bp up	DNA ligase; mRNA detected in yeast-form and pseudohyphal cells, induced upon hyphal induction; suppresses S. cerevisiae ime1-1 mutant IME2 transcription defect; required for wild-type filamentous growth and wild-type pathogenesis
Ca21chr2 C albicans SC5314:622887-623591 between orf19.5789 and orf19.5788	1	AATAGC	622923	622928	W	622887	623591	orf19.5789	orf19.5788	37	664	570bp up	Elongation Factor 2 (eEF2); GTPase; essential; highly expressed; target of sordarin antifungals; antigenic in human/mouse; lacks site for regulatory phosphorylation by eEF2 kinase; GCN-regulated; higher protein amount in stationary phase
Ca21chr2 C albicans SC5314:626321-628279 between orf19.5788 and orf19.5785	1	AATAGC	627876	627881	W	626321	628279	orf19.5788	orf19.5785	1556	399	400bp up	Protein of unknown function; upregulated in a cyr1 or ras1 null mutant; induced by nitric oxide
Ca21chr2 C albicans SC5314:682867-684000 between orf19.897 and orf19.896	3	AATAGC	683105	683110	W	682867	684000	orf19.897	orf19.896	239	891	100bp up	Histidine kinase; 2-component signaling, cell wall synthesis; hyphal growth defect; avirulent in mouse, not rat vaginal infection; phagocytosis rate increased; Spider biofilm induced; required for RPMI biofilm; Bcr1-induced in a/a biofilm
Ca21chr2 C albicans SC5314:711993-712771 between orf19.881 and orf19.880	1	AATAGC	712330	712335	W	711993	712771	orf19.881	orf19.880	338	437	420bp up	Ortholog(s) have role in cargo loading into COPII-coated vesicle and COPII vesicle coat, cytosol, mating projection tip localization
Ca21chr2 C albicans SC5314:720393-720722 between orf19.876 and orf19.875	1	AATAGC	720469	720474	W	720393	720722	orf19.876	orf19.875	77	249	250bp up	Protein required for respiratory growth
Ca21chr2 C albicans SC5314:774274-775518 between orf19.853 and orf19.852	1	AATAGC	774770	774775	W	774274	775518	orf19.853	orf19.852	497	744	740bp up	Glycosyl-phosphatidylinositol-anchored aspartic endopeptidase; regulated by Gcn2p and Gcn4p; expressed only in opaque MTLa/MTLa cells
Ca21chr2 C albicans SC5314:779483-782311 between orf19.851 and orf19.850	1	AATAGC	781782	781787	W	779483	782311	orf19.851	orf19.850	2300	525	530bp up	Ortholog(s) have protein-N-terminal asparagine amidohydrolase activity, protein-N-terminal glutamine amidohydrolase activity and role in cellular protein modification process, protein catabolic process
Ca21chr2 C albicans SC5314:788532-789615 between orf19.849 and orf19.848	1	AATAGC	788583	788588	W	788532	789615	orf19.849	orf19.848	52	1028	1.02kb up	Putative GPI-anchored protein
Ca21chr2 C albicans SC5314:917708-918784 between orf19.4516 and orf19.4515	2	AATAGC	918030	918035	W	917708	918784	orf19.4516	orf19.4515	323	750	340bp up	Predicted protein with similarity to cell wall proteins; possibly an essential gene, disruptants not obtained by UAU1 method
Ca21chr2 C albicans SC5314:919529-920895 between orf19.4515 and orf19.4513	1	AATAGC	919866	919871	W	919529	920895	orf19.4515	orf19.4513	338	1025	1.02kb up	Protein of unknown function; mutants are viable; rat catheter and Spider biofilm induced
Ca21chr2 C albicans SC5314:924718-925654 between orf19.4511 and orf19.4510	1	AATAGC	925080	925085	W	924718	925654	orf19.4511	orf19.4510	363	570	570bp up	Protein of unknown function; oxidative stress-induced via Cap1
Ca21chr2 C albicans SC5314:927689-928712 between orf19.4510 and orf19.4509	1	AATAGC	928628	928633	W	927689	928712	orf19.4510	orf19.4509	940	80	80bp up	Protein of unknown function
Ca21chr2 C albicans SC5314:933324-935623 between orf19.4506 and orf19.4505	1	AATAGC	934670	934675	W	933324	935623	orf19.4506	orf19.4505	1347	949	950bp up	Putative NAD-dependent (R,R)-butanediol dehydrogenase; regulated by white-opaque switch; induced by nitric oxide independent of Yhb1; Spider biofilm induced
Ca21chr2 C albicans SC5314:94104-95126 between orf19.2069 and orf19.2068	1	AATAGC	94807	94812	W	94104	95126	orf19.2069	orf19.2068	704	315	320bp up	Ortholog of C. dubliniensis CD36 : Cd36_15550, C. parapsilosis CDC317 : CPAR2_213190, Candida tenuis NRRL Y-1498 : CANTEDRAFT_119026 and Debaryomyces hansenii CBS767 : DEHA2G08514g
Ca21chr2 C albicans SC5314:958220-958691 between orf19.4492 and orf19.4491	1	AATAGC	958239	958244	W	958220	958691	orf19.4492	orf19.4491	20	448	450bp up	Putative farnesyl pyrophosphate synthetase involved in isoprenoid and sterol biosynthesis, based on similarity to S. cerevisiae Erg20p; likely to be essential for growth, based on an insertional mutagenesis strategy
Ca21chr2 C albicans SC5314:980444-981177 between orf19.149 and orf19.150	2	AATAGC	980672	980677	W	980444	981177	orf19.149	orf19.150	229	501	480bp up	Predicted component of the Translocase of the Inner Mitochondrial membrane (TIM23 complex), involved in protein import into mitochondria
Ca21chr2 C albicans SC5314:990197-991713 between orf19.156 and orf19.194	1	AATAGC	991248	991253	W	990197	991713	orf19.156	orf19.194	1052	461	460bp up	Ortholog of C. dubliniensis CD36 : Cd36_19300, C. parapsilosis CDC317 : CPAR2_209720, Candida tenuis NRRL Y-1498 : CANTEDRAFT_114035 and Debaryomyces hansenii CBS767 : DEHA2E10494g
Ca21chr2 C albicans SC5314:994230-995423 between orf19.193 and orf19.192	1	AATAGC	994250	994255	W	994230	995423	orf19.193	orf19.192	21	1169	750bp up	Ortholog of C. dubliniensis CD36 : Cd36_19320, C. parapsilosis CDC317 : CPAR2_209670, Candida tenuis NRRL Y-1498 : CANTEDRAFT_113478 and Debaryomyces hansenii CBS767 : DEHA2C15136g
Ca21chr3 C albicans SC5314:105315-107367 between orf19.5393 and orf19.5392	1	AATAGC	106273	106278	W	105315	107367	orf19.5393	orf19.5392	959	1090	1.08kb up	N-acetylglucosamine (GlcNAc)-specific transporter; role in GlcNAc (but not serum) induced hyphal growth; localizes to plasma membrane; induced by GlcNAc, macrophage engulfment; 12 transmembrane, major facilitator superfamily
Ca21chr3 C albicans SC5314:1066781-1067945 between orf19.5964 and orf19.5964.2	1	AATAGC	1067119	1067124	W	1066781	1067945	orf19.5964	orf19.5964.2	339	822	820bp up	Ribosomal protein; downregulation correlates with clinical development of fluconazole resistance; colony morphology-related gene regulation by Ssn6; Hap43-induced; Spider biofilm repressed
Ca21chr3 C albicans SC5314:1072772-1073189 between orf19.5966 and orf19.5967	1	AATAGC	1073131	1073136	W	1072772	1073189	orf19.5966	orf19.5967	360	54	60bp up	Protein lacking an ortholog in S. cerevisiae; transposon mutation affects filamentous growth
Ca21chr3 C albicans SC5314:1107792-1118832 between orf19.5991 and orf19.5992	7	AATAGC	1108053	1108058	W	1107792	1118832	orf19.5991	orf19.5992	262	10775	2.22kb up	Zn(II)2Cys6 transcription factor; regulator of white-opaque switching; required for maintenance of opaque state; Hap43-induced
Ca21chr3 C albicans SC5314:1120174-1126575 between orf19.5992 and orf19.5994	3	AATAGC	1120710	1120715	W	1120174	1126575	orf19.5992	orf19.5994	537	5861	2.87kb up	Putative small G protein from the Ras superfamily involved in cell wall integrity and control of filamentous growth under nitrogen starvation
Ca21chr3 C albicans SC5314:1174824-1178345 between orf19.6967 and orf19.6968	2	AATAGC	1175650	1175655	W	1174824	1178345	orf19.6967	orf19.6968	827	2691	1.8kb up	Protein of unknown function; Hog1-repressed; Spider biofilm induced
Ca21chr3 C albicans SC5314:1204194-1205808 between orf19.6979 and orf19.6980	1	AATAGC	1204873	1204878	W	1204194	1205808	orf19.6979	orf19.6980	680	931	930bp up	Has domain(s) with predicted ATP binding, protein tyrosine kinase activity and role in protein phosphorylation
Ca21chr3 C albicans SC5314:1251797-1253104 between orf19.6994 and orf19.6995	2	AATAGC	1252335	1252340	W	1251797	1253104	orf19.6994	orf19.6995	539	765	730bp up	Putative fungal-specific transmembrane protein
Ca21chr3 C albicans SC5314:1261607-1263827 between orf19.6999 and orf19.7001	2	AATAGC	1262635	1262640	W	1261607	1263827	orf19.6999	orf19.7001	1029	1188	1.2kb up	Plasma membrane protein similar to S. cerevisiae casein kinase I, Yck2p; null mutant has defect in damaging oral epithelial cells and in hyphal branching; transcription is activated in weak acid stress or on contact with host cells
Ca21chr3 C albicans SC5314:126825-133119 between orf19.5384 and orf19.5383	3	AATAGC	131181	131186	W	126825	133119	orf19.5384	orf19.5383	4357	1934	1.26kb up	Plasma membrane H(+)-ATPase; highly expressed, comprises 20-40% of total plasma membrane protein; levels increase at stationary phase transition; fluconazole induced; caspofungin repressed; upregulated in RHE model; Spider biofilm repressed
Ca21chr3 C albicans SC5314:1277397-1279188 between orf19.7349 and orf19.7350	1	AATAGC	1278019	1278024	W	1277397	1279188	orf19.7349	orf19.7350	623	1165	1.18kb up	Fluconazole-induced protein; Ras1, Cyr1 repressed and Efg1 induced; regulated by Nrg1, Tup1, Tbf1, Ssn6; induced in oralpharyngeal candidasis; rat catheter biofilm repressed
Ca21chr3 C albicans SC5314:1324796-1325560 between orf19.7370 and orf19.7371	1	AATAGC	1325133	1325138	W	1324796	1325560	orf19.7370	orf19.7371	338	423	420bp up	Zn(II)2Cys6 transcription factor; Hap43-induced; Spider biofilm induced
Ca21chr3 C albicans SC5314:1332698-1333932 between orf19.7372 and orf19.7374	1	AATAGC	1333806	1333811	W	1332698	1333932	orf19.7372	orf19.7374	1109	122	120bp up	Zn(II)2Cys6 transcription factor; induced by nitric oxide; induced by Mnl1 under weak acid stress; repressed upon adherence to polystyrene; Hap43-repressed; Spider biofilm induced
Ca21chr3 C albicans SC5314:135808-137631 between orf19.5383 and orf19.5381	1	AATAGC	136883	136888	W	135808	137631	orf19.5383	orf19.5381	1076	744	740bp up	Ortholog(s) have mRNA binding activity
Ca21chr3 C albicans SC5314:1380060-1380645 between orf19.7388 and orf19.7389	1	AATAGC	1380339	1380344	W	1380060	1380645	orf19.7388	orf19.7389	280	302	300bp up	Ortholog(s) have DNA-directed DNA polymerase activity, role in error-free translesion synthesis, error-prone translesion synthesis and cytosol, mitochondrion, nuclear chromatin, nucleus, zeta DNA polymerase complex localization
Ca21chr3 C albicans SC5314:1420989-1421545 between orf19.7411 and orf19.7410	1	AATAGC	1421063	1421068	W	1420989	1421545	orf19.7411	orf19.7410	75	478	480BP UP	Putative metalloprotease of the mitochondrial intermembrane space; rat catheter biofilm induced
Ca21chr3 C albicans SC5314:1441680-1446610 between orf19.7401 and orf19.7400	2	AATAGC	1443653	1443658	W	1441680	1446610	orf19.7401	orf19.7400	1974	2953	1.5kb up	ALS family protein; hypermutable contingency gene; growth-regulated, downregulated in biofilm; two variable repeat regions; expression in S. cerevisiae does not confer adhesiveness; ALS family includes adhesins, cell-surface glycoproteins
Ca21chr3 C albicans SC5314:1494903-1496408 between orf19.7444 and orf19.7445	1	AATAGC	1495108	1495113	W	1494903	1496408	orf19.7444	orf19.7445	206	1296	1.3kb up	Ortholog of S.c. Vid24; a peripheral membrane protein located at Vid (vacuole import and degradation) vesicles; regulated by Sef1, Sfu1, and Hap43; Spider biofilm induced
Ca21chr3 C albicans SC5314:1499182-1502025 between orf19.7446 and orf19.7447	1	AATAGC	1501830	1501835	W	1499182	1502025	orf19.7446	orf19.7447	2649	191	190bp up	Lactate transporter; induced by lactic acid, activated by Cat8; alkaline repressed by Rim101; localizes to plasma membrane; Spider biofilm induced
Ca21chr3 C albicans SC5314:1546145-1549097 between orf19.6826 and orf19.6824	1	AATAGC	1547635	1547640	W	1546145	1549097	orf19.6826	orf19.6824	1491	1458	1.46kb up	Helix-loop-helix transcription factor; regulator of yeast form adherence; required for yeast cell adherence to silicone substrate; Spider and F-12/CO2 biofilm induced; repressed by alpha pheromone in SpiderM medium
Ca21chr3 C albicans SC5314:1561052-1568558 between tW(CCA)2 and orf19.6817	4	AATAGC	1563058	1563063	W	1561052	1568558	tW(CCA)2	orf19.6817	2007	5496	430bp up	Transcription factor; repressor of fluconazole/ketoconazole/brefeldin A resistance; Tn mutation enhances filamentation; partially rescues S. cerevisiae pdr1 pdr3 fluconazole sensitivity; rat catheter biofilm induced/Spider biofilm repressed
Ca21chr3 C albicans SC5314:1573419-1574972 between orf19.6816 and orf19.6814	1	AATAGC	1574704	1574709	W	1573419	1574972	orf19.6816	orf19.6814	1286	264	260bp up	NAD-linked glyceraldehyde-3-phosphate dehydrogenase; binds fibronectin, laminin; at cell surface; antigenic in infection; farnesol-repressed; stationary phase-enriched; GlcNAc-induced; flow model biofilm induced; Spider biofilm repressed
Ca21chr3 C albicans SC5314:1618765-1620330 between orf19.6793 and orf19.6792	1	AATAGC	1619811	1619816	W	1618765	1620330	orf19.6793	orf19.6792	1047	515	520bp up	Putative peptidyl-prolyl cis/trans-isomerase; caspofungin induced
Ca21chr3 C albicans SC5314:1626529-1628273 between orf19.6790 and orf19.6789	2	AATAGC	1627300	1627305	W	1626529	1628273	orf19.6790	orf19.6789	772	969	900b[p up	S. cerevisiae ortholog Nud1 is a spindle pole body outer plaque component; it acts through the mitotic exit network to specify asymmetric spindle pole body inheritance; Hap43-induced gene
Ca21chr3 C albicans SC5314:1671370-1673319 between orf19.6770 and orf19.6769	2	AATAGC	1671713	1671718	W	1671370	1673319	orf19.6770	orf19.6769	344	1602	1.5kb up	Ortholog(s) have cytoplasm localization
Ca21chr3 C albicans SC5314:1680818-1683072 between orf19.6763 and orf19.6760	2	AATAGC	1682063	1682068	W	1680818	1683072	orf19.6763	orf19.6760	1246	1005	1kb up	TOR signaling pathway component; required for growth and hyphal formation at alkaline pH, for full virulence in a mouse model of systemic infection and for SD and Spider medium biofilm formation; role in chlamydospore formation
Ca21chr3 C albicans SC5314:1706693-1707799 between orf19.6742 and orf19.6741	1	AATAGC	1706798	1706803	W	1706693	1707799	orf19.6742	orf19.6741	106	997	1kb up	Putative plasma membrane protein; predicted role in cell wall integrity; regulated by Nrg1, Tup1; induced during chlamydospore formation in both C. albicans and C. dubliniensis
Ca21chr3 C albicans SC5314:171341-173052 between orf19.6160 and orf19.6163	1	AATAGC	171589	171594	W	171341	173052	orf19.6160	orf19.6163	249	1459	1.46kb up	Centromeric histone H3 variant; role in structural changes of centromeric nucleosomes during cell cycle; 4 nucleosomes bind 1 centromere, each has 1 Cse4 molecule during most of cell cycle, 2 molecules in anaphase; Spider biofilm repressed
Ca21chr3 C albicans SC5314:1721337-1730056 between orf19.6736 and orf19.6734	1	AATAGC	1729555	1729560	W	1721337	1730056	orf19.6736	orf19.6734	8219	497	500bp up	Putative transcription factor/corepressor; regulation of filamentation and virulence; interacts with Tup1; regulates hypha-specific gene expression; contains 4 tetratricopeptide repeat (TPR) motifs; flucytosine repressed; Tbp1-induced
Ca21chr3 C albicans SC5314:1758277-1761918 between orf19.6715 and orf19.6713	1	AATAGC	1760860	1760865	W	1758277	1761918	orf19.6715	orf19.6713	2584	1054	1.05kb up	Has domain(s) with predicted nucleic acid binding activity
Ca21chr3 C albicans SC5314:188264-189365 between orf19.6169 and orf19.2496	1	AATAGC	188910	188915	W	188264	189365	orf19.6169	orf19.2496	647	451	450bp up	Putative fungal-specific transmembrane protein; fluconazole repressed, Hap43-repressed; flow model biofilm induced; Spider biofilm induced
Ca21chr3 C albicans SC5314:190164-191182 between orf19.2496 and orf19.2498	3	AATAGC	190312	190317	W	190164	191182	orf19.2496	orf19.2498	149	866	560bp up	Predicted ubiquitin-protein ligase; Hap43-repressed gene; oxidative stress-induced via Cap1; flow model biofilm induced
Ca21chr3 C albicans SC5314:206898-209732 between orf19.2505 and orf19.2506	1	AATAGC	208946	208951	W	206898	209732	orf19.2505	orf19.2506	2049	782	780bp up	Protein of unknown function; opaque-specific transcript; induced during chlamydospore formation in both C. albicans and C. dubliniensis; Hog1-repressed; Spider biofilm induced
Ca21chr3 C albicans SC5314:233668-236575 between orf19.158 and orf19.3153	3	AATAGC	235539	235544	W	233668	236575	orf19.158	orf19.3153	1872	1032	1.02kb up	Phosphatidylinositol-4-phosphate 5-kinase; activity induced by phosphatidic acid (Pld1 product); macrophage/pseudohyphal-repressed; mRNA binds to She3, localized to yeast cell buds and hyphal tips; Hap43-induced; Spider biofilm induced
Ca21chr3 C albicans SC5314:261994-264974 between tR(CCU)1 and orf19.1727	1	AATAGC	264229	264234	W	261994	264974	tR(CCU)1	orf19.1727	2236	741	740bp up	Vacuolar calcium P-type ATPase; transcript regulated by calcineurin and fluconazole; mutant shows increased resistance to fluconazole, lithium; increased sensitivity to calcium; Spider biofilm induced
Ca21chr3 C albicans SC5314:26976-28277 between orf19.5449 and orf19.5447	1	AATAGC	27870	27875	W	26976	28277	orf19.5449	orf19.5447	895	403	400bp uip	Putative MFS glucose/myo-inositol transporter; 20 member family; 12 transmembrane segments, extended N terminus; expressed in rich medium; Hap43, phagocytosis, rat catheter, Spider and flow model biofilm induced
Ca21chr3 C albicans SC5314:300272-301512 between orf19.1712 and orf19.1711	1	AATAGC	301233	301238	W	300272	301512	orf19.1712	orf19.1711	962	275	280bp up	Regulated by Gcn4p; induced in response to amino acid starvation (3-aminotriazole treatment)
Ca21chr3 C albicans SC5314:316769-317434 between orf19.1701 and orf19.1700	2	AATAGC	317168	317173	W	316769	317434	orf19.1701	orf19.1700	400	262	260bp up	Ribosomal protein S7; genes encoding cytoplasmic ribosomal subunits, translation factors, and tRNA synthetases are downregulated upon phagocytosis by murine macrophage; Spider biofilm repressed
Ca21chr3 C albicans SC5314:320137-320918 between orf19.1699 and orf19.1698	1	AATAGC	320417	320422	W	320137	320918	orf19.1699	orf19.1698	281	497	500bp up	Ortholog(s) have phosphatidate phosphatase activity, role in actin cytoskeleton organization, cellular lipid metabolic process and actin cortical patch localization
Ca21chr3 C albicans SC5314:332768-335871 between orf19.1693 and orf19.1691	1	AATAGC	335722	335727	W	332768	335871	orf19.1693	orf19.1691	2955	145	140bp up	Plasma-membrane-localized protein; filament induced; Hog1, ketoconazole, fluconazole and hypoxia-induced; regulated by Nrg1, Tup1, Upc2; induced by prostaglandins; flow model biofilm induced; rat catheter and Spider biofilm repressed
Ca21chr3 C albicans SC5314:338325-342683 between orf19.1690 and orf19.1687	1	AATAGC	339796	339801	W	338325	342683	orf19.1690	orf19.1687	1472	2883	3kb up	Ortholog of S. cerevisiae Prp43, an RNA helicase in the DEAH-box family that functions in both RNA polymerase I and polymerase II transcript metabolism; Hap43-induced gene
Ca21chr3 C albicans SC5314:408123-409036 between tV(AAC)2 and orf19.1662	1	AATAGC	408467	408472	W	408123	409036	tV(AAC)2	orf19.1662	345	565	560bp up	Ortholog(s) have structural constituent of ribosome activity and mitochondrial small ribosomal subunit localization
Ca21chr3 C albicans SC5314:423888-425329 between tY(GUA)2 and orf19.1655	1	AATAGC	424279	424284	W	423888	425329	tY(GUA)2	orf19.1655	392	1046	1.05kb up	Putative acyl-CoA oxidase; enzyme of fatty acid beta-oxidation; induced during macrophage infection; opaque specific transcript; putative peroxisome targeting signal; Spider biofilm induced
Ca21chr3 C albicans SC5314:43341-45114 between orf19.5438 and orf19.5437	1	AATAGC	44326	44331	W	43341	45114	orf19.5438	orf19.5437	986	784	780bp up	Glycerol 3-phosphatase; roles in osmotic tolerance, glycerol accumulation in response to salt; Spider/flow model biofilm induced; regulated by macrophage, stress, yeast-hyphal switch, pheromone, Gcn4, Hog1, Nrg1, Tup1
Ca21chr3 C albicans SC5314:447715-448245 between tE(UUC)2 and orf19.1641	1	AATAGC	447733	447738	W	447715	448245	tE(UUC)2	orf19.1641	19	508	500bp up	Ortholog(s) have cytosol, extracellular region, nucleus localization
Ca21chr3 C albicans SC5314:474400-474683 between orf19.1625 and orf19.1624.1	1	AATAGC	474421	474426	W	474400	474683	orf19.1625	orf19.1624.1	22	258	260bp up	Ortholog of C. parapsilosis CDC317 : CPAR2_405060 and Candida orthopsilosis Co 90-125 : CORT_0C04470
Ca21chr3 C albicans SC5314:589303-590520 between orf19.263.1 and orf19.264	1	AATAGC	590182	590187	W	589303	590520	orf19.263.1	orf19.264	880	334	340bp up	Has domain(s) with predicted protein kinase binding activity and role in regulation of cyclin-dependent protein serine/threonine kinase activity
Ca21chr3 C albicans SC5314:592186-593878 between tR(UCU)1 and orf19.265	1	AATAGC	592654	592659	W	592186	593878	tR(UCU)1	orf19.265	469	1220	1.2kb up	Protein with a ribonuclease III domain; flow model biofilm induced; Spider biofilm induced
Ca21chr3 C albicans SC5314:603468-604206 between orf19.270 and orf19.271	1	AATAGC	604058	604063	W	603468	604206	orf19.270	orf19.271	591	144	140bp up	Predicted 3-hydroxyacyl-CoA dehydrogenase; transcript is increased in azole-resistant strain overexpressing MDR1; transcript is increased in populations of cells exposed to fluconazole over multiple generations; mutant is viable
Ca21chr3 C albicans SC5314:621210-621866 between orf19.278 and orf19.279	1	AATAGC	621453	621458	W	621210	621866	orf19.278	orf19.279	244	409	400bp up	Protein with a predicted D-Tyr-tRNA(Tyr) deacylase domain; Hap43-repressed gene
Ca21chr3 C albicans SC5314:641123-641878 between orf19.299 and orf19.300	1	AATAGC	641148	641153	W	641123	641878	orf19.299	orf19.300	26	726	420bp up	Protein with a predicted D-Tyr-tRNA(Tyr) deacylase domain; Hap43-repressed gene
Ca21chr3 C albicans SC5314:646394-651672 between orf19.301 and orf19.302	2	AATAGC	649037	649042	W	646394	651672	orf19.301	orf19.302	2644	2631	720bp up	Ortholog(s) have Rab guanyl-nucleotide exchange factor activity, role in ER to Golgi vesicle-mediated transport and TRAPP complex, cytosol, nucleus localization
Ca21chr3 C albicans SC5314:652156-652872 between orf19.302 and orf19.304	1	AATAGC	652398	652403	W	652156	652872	orf19.302	orf19.304	243	470	470bp up	Putative transporter similar to MDR proteins; fungal-specific; Spider biofilm induced
Ca21chr3 C albicans SC5314:659569-660965 between orf19.307 and orf19.308	1	AATAGC	660791	660796	W	659569	660965	orf19.307	orf19.308	1223	170	180bp up	Ortholog(s) have role in nucleobase-containing compound transport and plasma membrane localization
Ca21chr3 C albicans SC5314:669316-670804 between orf19.313 and orf19.314	1	AATAGC	670471	670476	W	669316	670804	orf19.313	orf19.314	1156	329	330bp up	Ortholog of S. cerevisiae : STB6, C. dubliniensis CD36 : Cd36_83110, C. parapsilosis CDC317 : CPAR2_103210, Candida tenuis NRRL Y-1498 : CANTEDRAFT_133418 and Debaryomyces hansenii CBS767 : DEHA2G08382g
Ca21chr3 C albicans SC5314:679081-680120 between orf19.319 and orf19.320	1	AATAGC	679986	679991	W	679081	680120	orf19.319	orf19.320	906	130	130bp up	Predicted short chain dehydrogenase; Spider biofilm induced
Ca21chr3 C albicans SC5314:709156-714302 between orf19.334 and orf19.335	2	AATAGC	711656	711661	W	709156	714302	orf19.334	orf19.335	2501	2642	620bp up	Sef1p-, Sfu1p-, and Hap43p-regulated gene
Ca21chr3 C albicans SC5314:740760-743348 between orf19.346 and orf19.347	1	AATAGC	742433	742438	W	740760	743348	orf19.346	orf19.347	1674	911	900bp up	Protein of unknown function; flow model biofilm induced; Spider biofilm induced; induced during the mating process; Hap43-repressed
Ca21chr3 C albicans SC5314:744192-745941 between orf19.347 and orf19.348	1	AATAGC	745735	745740	W	744192	745941	orf19.347	orf19.348	1544	202	200bp up	Protein with a potential role in beta-1,6 glucan biosynthesis; similarity to Kre6 and Skn1; possibly essential, disruptants not obtained by UAU1 method; Hap43-induced; flow model biofilm induced; rat catheter biofilm repressed
Ca21chr3 C albicans SC5314:783677-784806 between orf19.6948 and orf19.6947	1	AATAGC	784722	784727	W	783677	784806	orf19.6948	orf19.6947	1046	80	80bp up	Glutathione S-transferase, localized to ER; induced in exponentially growing cells, under oxidative stress; induced by nitric oxide; Spider biofilm induced
Ca21chr3 C albicans SC5314:799559-800056 between orf19.6937 and orf19.6936	1	AATAGC	799695	799700	W	799559	800056	orf19.6937	orf19.6936	137	357	360bp up	Protein involved in regulation of DNA-damage-induced filamentous growth; putative component of cell cycle checkpoint; ortholog of S. cerevisiae Rad53p, protein kinase required for cell-cycle arrest in response to DNA damage
Ca21chr3 C albicans SC5314:818353-818896 between orf19.6925 and orf19.6924	1	AATAGC	818879	818884	W	818353	818896	orf19.6925	orf19.6924	527	13	100bp up	Histone H2A; repressed in fkh2 mutant; amphotericin B repressed; farnesol regulated; RNA abundance regulated by tyrosol and cell density; Hap43-induced gene; Spider biofilm repressed
Ca21chr3 C albicans SC5314:853314-855055 between orf19.918 and orf19.913.2	1	AATAGC	853952	853957	W	853314	855055	orf19.918	orf19.913.2	639	1099	1.1kb up	Ortholog of subunit 6 of the ubiquinol cytochrome-c reductase complex, a component of the mitochondrial inner membrane electron transport chain; Hap43-repressed gene
Ca21chr3 C albicans SC5314:866287-867152 between snR17A and orf19.5859	2	AATAGC	866674	866679	W	866287	867152	snR17A	orf19.5859	388	474	270bp up	Putative allantoate permease; fungal-specific (no human or murine homolog)
Ca21chr3 C albicans SC5314:91517-95650 between orf19.5402 and orf19.5399	3	AATAGC	93346	93351	W	91517	95650	orf19.5402	orf19.5399	1830	2300	1.08kb up	Secreted protein required for normal cell wall structure and for virulence; member of the IFF family; Hap43p-repressed gene
Ca21chr3 C albicans SC5314:930446-931119 between orf19.5897 and orf19.5901	1	AATAGC	930477	930482	W	930446	931119	orf19.5897	orf19.5901	32	638	740bp up	Protein kinase C; functional homolog of S. cerevisiae Pkc1p; mutant has abnormal yeast-form cell morphology and increased cell lysis; activated by phosphatidylserine; target of antifungal, cercosporamide; R400P mutant is activated
Ca21chr3 C albicans SC5314:970365-973881 between orf19.5917 and orf19.5917.3	1	AATAGC	972327	972332	W	970365	973881	orf19.5917	orf19.5917.3	1963	1550	1.56kb up	RNA binding protein required for export of poly(A)+ mRNA from the nucleus; Spider biofilm repressed
Ca21chr3 C albicans SC5314:981690-985123 between orf19.5921 and orf19.5924	1	AATAGC	982247	982252	W	981690	985123	orf19.5921	orf19.5924	558	2872	2.88kb up	Zn(II)2Cys6 transcription factor of unknown function; mutant is sensitive to copper and SDS, and resistant to Calcofluor White; required for yeast cell adherence to silicone substrate
Ca21chr3 C albicans SC5314:995932-996090 between orf19.5930 and orf19.5931	1	AATAGC	995944	995949	W	995932	996090	orf19.5930	orf19.5931	13	142	150bp up	Lipid transporter involved in sterol trafficking and transport of glycosylphosphatidylinositol and sphingolipid precursors
Ca21chr4 C albicans SC5314:1006950-1007665 between tQ(UUG)4 and orf19.3812	1	AATAGC	1007077	1007082	W	1006950	1007665	tQ(UUG)4	orf19.3812	128	584	580bp up	Putative HSP70 chaperone; protein level decreases in stationary phase cultures; Spider biofilm repressed
Ca21chr4 C albicans SC5314:1015616-1015973 between tI(AAU)4 and orf19.3806	1	AATAGC	1015710	1015715	W	1015616	1015973	tI(AAU)4	orf19.3806	95	259	260bp up	Ortholog(s) have role in negative regulation of gluconeogenesis, proteasome-mediated ubiquitin-dependent protein catabolic process, traversing start control point of mitotic cell cycle and GID complex, cytoplasm, nucleus localization
Ca21chr4 C albicans SC5314:1025189-1027633 between orf19.3802 and orf19.3801	2	AATAGC	1025570	1025575	W	1025189	1027633	orf19.3802	orf19.3801	382	2059	1.56kb up	Protein with weak similarity to S. cerevisiae Fus2p; induced by alpha pheromone mating factor in MTLa/MTLa opaque cells
Ca21chr4 C albicans SC5314:1052251-1053027 between orf19.3792 and orf19.3791	1	AATAGC	1052864	1052869	W	1052251	1053027	orf19.3792	orf19.3791	614	159	1.42kb up	Protein of unknown function; mRNA binds She3; regulated by Nrg1; upregulated in a cyr1 or ras1 mutant
Ca21chr4 C albicans SC5314:1067082-1068164 between orf19.3781 and orf19.3780	1	AATAGC	1067925	1067930	W	1067082	1068164	orf19.3781	orf19.3780	844	235	240bp up	Protein likely to be essential for growth, based on an insertional mutagenesis strategy
Ca21chr4 C albicans SC5314:1137405-1139182 between orf19.6863 and orf19.6864	1	AATAGC	1138756	1138761	W	1137405	1139182	orf19.6863	orf19.6864	1352	422	420bp up	Putative ubiquitin-protein ligase; role in protein ubiquitination; Spider biofilm induced
Ca21chr4 C albicans SC5314:1164399-1167225 between orf19.1792 and orf19.1793	1	AATAGC	1165577	1165582	W	1164399	1167225	orf19.1792	orf19.1793	1179	1644	1.65kb up	Ortholog(s) have phosphatidylinositol binding activity, role in cellular response to nitrogen starvation, piecemeal microautophagy of nucleus and Golgi apparatus, endosome, extrinsic to membrane, fungal-type vacuole localization
Ca21chr4 C albicans SC5314:1247756-1249553 between orf19.1252 and orf19.1253	1	AATAGC	1247884	1247889	W	1247756	1249553	orf19.1252	orf19.1253	129	1665	1.68kb up	bHLH transcription factor of the myc-family; required for growth in medium lacking phosphate and for resistance to copper and Phloxine B; induced by Mnl1 under weak acid stress
Ca21chr4 C albicans SC5314:127114-131942 between orf19.4167 and orf19.4166	2	AATAGC	128374	128379	W	127114	131942	orf19.4167	orf19.4166	1261	3564	2.67kb up	Predicted Zn(II)2Cys6 transcription factor; mutants display increased colonization of mouse kidneys; Spider biofilm induced
Ca21chr4 C albicans SC5314:1289872-1290222 between orf19.1267 and orf19.1267.1	2	AATAGC	1290008	1290013	W	1289872	1290222	orf19.1267	orf19.1267.1	137	210	210bp up	Ortholog(s) have enzyme activator activity, role in iron-sulfur cluster assembly and extrinsic to mitochondrial inner membrane, mitochondrial matrix localization
Ca21chr4 C albicans SC5314:1298545-1302002 between orf19.1274 and orf19.1275	2	AATAGC	1299934	1299939	W	1298545	1302002	orf19.1274	orf19.1275	1390	2064	330bp up	GATA-type transcription factor; regulator of nitrogen utilization; required for nitrogen catabolite repression and utilization of isoleucine, tyrosine and tryptophan N sources; required for virulence in a mouse systemic infection model
Ca21chr4 C albicans SC5314:1340447-1340789 between orf19.4414 and orf19.4415	1	AATAGC	1340749	1340754	W	1340447	1340789	orf19.4414	orf19.4415	303	36	40bp up	RNA polymerase II mediator complex subunit
Ca21chr4 C albicans SC5314:1391625-1391860 between orf19.2915 and orf19.2914	1	AATAGC	1391812	1391817	W	1391625	1391860	orf19.2915	orf19.2914	188	44	50bp up	Ortholog of C. dubliniensis CD36 : Cd36_45760, C. parapsilosis CDC317 : CPAR2_401920, Candida tenuis NRRL Y-1498 : CANTEDRAFT_126814 and Debaryomyces hansenii CBS767 : DEHA2D16742g
Ca21chr4 C albicans SC5314:1415252-1417177 between orf19.2898 and orf19.2897	1	AATAGC	1416946	1416951	W	1415252	1417177	orf19.2898	orf19.2897	1695	227	230bp up	Protein similar to Sou1; not required for utilization of L-sorbose; Spider biofilm induced
Ca21chr4 C albicans SC5314:1443856-1444316 between orf19.2885 and orf19.2884	1	AATAGC	1444216	1444221	W	1443856	1444316	orf19.2885	orf19.2884	361	96	100bp up	Functional homolog of S. cerevisiae Cdc68, a transcription elongation factor; essential; possible drug target
Ca21chr4 C albicans SC5314:1451934-1457500 between orf19.2882 and orf19.2881	3	AATAGC	1455882	1455887	W	1451934	1457500	orf19.2882	orf19.2881	3949	1614	1.32kb up	Regulator of mannosylphosphorylation of N-linked mannans to cell wall proteins; no role in virulence or normal interaction with macrophages; mutant induces inflammatory cytokines in dendritic cells; rat catheter and Spider biofilm induced
Ca21chr4 C albicans SC5314:147433-148175 between orf19.4159 and orf19.4157	1	AATAGC	147446	147451	W	147433	148175	orf19.4159	orf19.4157	14	725	720bp up	Peroxisomal 2,4-dienoyl-CoA reductase; stationary phase enriched protein; Spider biofilm induced
Ca21chr4 C albicans SC5314:1503163-1507274 between orf19.3134 and orf19.3133	1	AATAGC	1506019	1506024	W	1503163	1507274	orf19.3134	orf19.3133	2857	1251	1.32kb up	Glycerol-3-phosphate dehydrogenase; Plc1p-regulated; rat catheter biofilm induced; Spider biofilm induced
Ca21chr4 C albicans SC5314:1553137-1553890 between orf19.3107 and orf19.3106	1	AATAGC	1553141	1553146	W	1553137	1553890	orf19.3107	orf19.3106	5	745	740bp up	Putative 3'-phosphoadenylsulfate reductase; sulfur amino acid metabolism; reports differ on regulation during biofilm formation; fungal-specific; possibly an essential gene, disruptants not obtained by UAU1 method; Hap43p-repressed gene
Ca21chr4 C albicans SC5314:168299-168467 between tG(GCC)4 and orf19.4701	1	AATAGC	168462	168467	W	168299	168467	tG(GCC)4	orf19.4701	164	1	240bp up	Ortholog(s) have ATPase activity, tRNA binding activity, role in protein urmylation, regulation of transcription from RNA polymerase II promoter, tRNA wobble uridine modification and Elongator holoenzyme complex localization
Ca21chr4 C albicans SC5314:192793-195208 between orf19.4691 and orf19.4690	1	AATAGC	192884	192889	W	192793	195208	orf19.4691	orf19.4690	92	2320	2.26kb up	NRAMP metal ion transporter domain-containing protein; induced by nitric oxide independent of Yhb1; flow model biofilm induced; rat catheter biofilm repressed
Ca21chr4 C albicans SC5314:27187-27529 between orf19.5641 and orf19.5642	1	AATAGC	27342	27347	W	27187	27529	orf19.5641	orf19.5642	156	183	160bp up	Ortholog of S. cerevisiae Dif1; which regulates nuclear localization of Rnr2 and Rnr4; colony morphology-related gene regulation by Ssn6; induced in cyr1 mutant; Spider biofilm induced
Ca21chr4 C albicans SC5314:272428-273295 between orf19.4654 and orf19.4653	1	AATAGC	272612	272617	W	272428	273295	orf19.4654	orf19.4653	185	679	680bp up	Protein similar to GPI-linked cell-wall proteins; induced in low iron; Spider biofilm induced; regulated in Spider biofilms by Bcr1, Tec1, Ndt80, Brg1
Ca21chr4 C albicans SC5314:278693-280566 between orf19.4651 and orf19.4650	1	AATAGC	278907	278912	W	278693	280566	orf19.4651	orf19.4650	215	1655	1.66kb up	Putative regulatory subunit of acetolacetate synthase; alkaline induced; regulated by Gcn2 and Gcn4; protein present in exponential and stationary growth phase yeast; Spider biofilm repressed
Ca21chr4 C albicans SC5314:400107-405149 between orf19.4591 and orf19.4590	1	AATAGC	402903	402908	W	400107	405149	orf19.4591	orf19.4590	2797	2242	2.25kb up	Transcriptional repressor; regulator of filamentation, response to DNA damage, adhesion, virulence in murine mucosal, systemic infections; RFX domain; regulated by Nrg1, UV-induced; partially complements S. cerevisiae rfx1 mutant defects
Ca21chr4 C albicans SC5314:452685-453559 between orf19.2774 and orf19.2772	2	AATAGC	453044	453049	W	452685	453559	orf19.2774	orf19.2772	360	511	500bp up	Histone deacetylase; similar to S. cerevisiae Hos3p; greater expression and longer mRNA in white cells, compared to opaque cells; has conserved deacetylation motif
Ca21chr4 C albicans SC5314:500131-501567 between orf19.2754 and orf19.2753	1	AATAGC	500416	500421	W	500131	501567	orf19.2754	orf19.2753	286	1147	1.14kb up	Predicted Zn(II)2Cys6 transcription factor of unknown function; rat catheter biofilm induced
Ca21chr4 C albicans SC5314:573419-577405 between orf19.2724 and orf19.2723	3	AATAGC	574923	574928	W	573419	577405	orf19.2724	orf19.2723	1505	2478	620bp up	Ortholog of S. cerevisiae Hit1; protein of unknown function required for high temperature growth; flow model biofilm induced; Spider biofilm induced
Ca21chr4 C albicans SC5314:604890-605539 between orf19.2703 and orf19.2701	1	AATAGC	604957	604962	W	604890	605539	orf19.2703	orf19.2701	68	578	580bp up	Protein of unknown function; Ras1 and Cyr1 repressed; rat catheter and Spider biofilm induced
Ca21chr4 C albicans SC5314:640799-641844 between orf19.2685 and orf19.2684	1	AATAGC	641513	641518	W	640799	641844	orf19.2685	orf19.2684	715	327	330bp up	Protein of unknown function; flow model biofilm repressed
Ca21chr4 C albicans SC5314:692596-697816 between orf19.1440.1 and orf19.1440	1	AATAGC	697465	697470	W	692596	697816	orf19.1440.1	orf19.1440	4870	347	350bp up	Ortholog of C. dubliniensis CD36 : Cd36_43090, C. parapsilosis CDC317 : CPAR2_403340, Candida tenuis NRRL Y-1498 : CANTEDRAFT_94387 and Debaryomyces hansenii CBS767 : DEHA2G17622g
Ca21chr4 C albicans SC5314:713683-717305 between orf19.3368 and orf19.3369	1	AATAGC	714499	714504	W	713683	717305	orf19.3368	orf19.3369	817	2802	2.8kb up	Ortholog of S. cerevisiae Moh1, essential for staionary phase growth; induced by alpha pheromone in SpiderM medium and by Mnl1 under weak acid stress; possibly essential (UAU1 method); flow model biofilm induced; Spider biofilm induced
Ca21chr4 C albicans SC5314:747434-750847 between orf19.1327 and orf19.1326	3	AATAGC	748459	748464	W	747434	750847	orf19.1327	orf19.1326	1026	2384	1kb up	Ortholog of Candida albicans WO-1 : CAWG_03455
Ca21chr4 C albicans SC5314:795451-795662 between orf19.1305 and orf19.1304	1	AATAGC	795522	795527	W	795451	795662	orf19.1305	orf19.1304	72	136	140bp up	Ortholog(s) have role in U4 snRNA 3'-end processing, exonucleolytic trimming to generate mature 3'-end of 5.8S rRNA from tricistronic rRNA transcript (SSU-rRNA, 5.8S rRNA and LSU-rRNA)
Ca21chr4 C albicans SC5314:797873-798827 between orf19.1303 and orf19.1302	1	AATAGC	798354	798359	W	797873	798827	orf19.1303	orf19.1302	482	469	1.9kb up	Ortholog of C. dubliniensis CD36 : Cd36_43500, Spathaspora passalidarum NRRL Y-27907 : SPAPADRAFT_64619, Candida tropicalis MYA-3404 : CTRG_00335 and Candida albicans WO-1 : CAWG_03437
Ca21chr4 C albicans SC5314:80172-81577 between orf19.5676 and orf19.5677	1	AATAGC	81132	81137	W	80172	81577	orf19.5676	orf19.5677	961	441	440bp up	Putative urea permease; fungal-specific (no human or murine homolog); possibly an essential gene, disruptants not obtained by UAU1 method
Ca21chr4 C albicans SC5314:823706-826203 between orf19.5043 and orf19.5045	1	AATAGC	824718	824723	W	823706	826203	orf19.5043	orf19.5045	1013	1481	1.5kb up	Predicted protein tyrosine phosphatase; involved in regulation of MAP kinase Hog1 activity; induced by Mnl1 under weak acid stress; rat catheter and Spider biofilm induced
Ca21chr4 C albicans SC5314:830512-832749 between orf19.5046 and orf19.1596	1	AATAGC	830843	830848	W	830512	832749	orf19.5046	orf19.1596	332	1902	1.9kb up	Protein lacking an ortholog in S. cerevisiae; transposon mutation affects filamentous growth; possibly an essential gene, disruptants not obtained by UAU1 method
Ca21chr4 C albicans SC5314:850834-854133 between orf19.1208 and orf19.5312	2	AATAGC	851099	851104	W	850834	854133	orf19.1208	orf19.5312	266	3030	580bp up	Putative transcription coactivator; predicted role in sulfur amino acid metabolism; required for yeast cell adherence to silicone substrate; Spider biofilm induced
Ca21chr4 C albicans SC5314:85635-86316 between orf19.5678 and orf19.4191.1	1	AATAGC	85768	85773	W	85635	86316	orf19.5678	orf19.4191.1	134	544	540bp up	Ortholog(s) have ubiquitin-ubiquitin ligase activity, role in ER-associated ubiquitin-dependent protein catabolic process, protein polyubiquitination and cytosol, nuclear envelope, proteasome complex localization
Ca21chr4 C albicans SC5314:866387-866889 between orf19.5307 and orf19.5306	1	AATAGC	866550	866555	W	866387	866889	orf19.5307	orf19.5306	164	335	340bp up	Ortholog of C. dubliniensis CD36 : Cd36_43820 and Candida albicans WO-1 : CAWG_03393
Ca21chr4 C albicans SC5314:946260-947693 between orf19.3846 and orf19.3845	2	AATAGC	946635	946640	W	946260	947693	orf19.3846	orf19.3845	376	1054	380bp up	SUMO E3 ligase for Wor1, involved in CO2-mediated white-opaque phenotypic switching; mutations affect filamentous growth; lacks an ortholog in S. cerevisiae
Ca21chr4 C albicans SC5314:950118-950419 between orf19.3844 and orf19.3843	1	AATAGC	950286	950291	W	950118	950419	orf19.3844	orf19.3843	169	129	130bp up	Ortholog(s) have role in filamentous growth, posttranslational protein targeting to membrane, translocation and Sec62/Sec63 complex localization
Ca21chr5 C albicans SC5314:1015060-1015819 between orf19.3952 and orf19.3954	2	AATAGC	1015081	1015086	W	1015060	1015819	orf19.3952	orf19.3954	22	734	580bp up	Ortholog(s) have phosphatidylserine decarboxylase activity, role in phosphatidylcholine biosynthetic process, phosphatidylethanolamine biosynthetic process and cell division site, cytosol, endosome localization
Ca21chr5 C albicans SC5314:1040688-1041234 between orf19.3966 and orf19.3967	1	AATAGC	1041140	1041145	W	1040688	1041234	orf19.3966	orf19.3967	453	90	100bp up	Phosphofructokinase alpha subinit; activated by fructose 2,6-bisphosphate, AMP, ATP inhibited; activity reduced on hyphal induction; phagocytosis-repressed; fluconazole, flow model biofilm induced; rat catheter and Spider biofilm repressed
Ca21chr5 C albicans SC5314:1052033-1053869 between orf19.3968 and orf19.3969	1	AATAGC	1053438	1053443	W	1052033	1053869	orf19.3968	orf19.3969	1406	427	500bp up	Transcription factor involved in regulation of morphogenesis; required for filamentous growth, for virulence in RHE model but not in mice; induced upon RHE infection but C. dubliniensis ortholog is not; Spider biofilm induced
Ca21chr5 C albicans SC5314:1076006-1078943 between orf19.3981 and orf19.3982	1	AATAGC	1077918	1077923	W	1076006	1078943	orf19.3981	orf19.3982	1913	1021	1.02kb up	Maltase; induced during growth on sucrose; induced by alpha pheromone in SpiderM medium; early-stage flow model biofilm indced
Ca21chr5 C albicans SC5314:1106230-1107936 between orf19.3996 and orf19.3997	1	AATAGC	1107633	1107638	W	1106230	1107936	orf19.3996	orf19.3997	1404	299	1.77kb up	Alcohol dehydrogenase; oxidizes ethanol to acetaldehyde; at yeast cell surface; immunogenic in humans/mice; complements S. cerevisiae adh1 adh2 adh3 mutant; fluconazole, farnesol-induced; flow model biofilm induced; Spider biofilm repressed
Ca21chr5 C albicans SC5314:1112190-1119087 between orf19.3999 and orf19.4000	1	AATAGC	1117262	1117267	W	1112190	1119087	orf19.3999	orf19.4000	5073	1821	1.82kb up	Putative homeodomain transcription factor; null mutant is an adenine auxotroph; Spider biofilm induced; promoter bound by Bcr1, Tec1, Efg1, Ndt80 and Brg1
Ca21chr5 C albicans SC5314:1133377-1133878 between orf19.4009 and orf19.4010	1	AATAGC	1133669	1133674	W	1133377	1133878	orf19.4009	orf19.4010	293	205	210bp up	Ortholog(s) have poly(A)-specific ribonuclease activity, role in mRNA 3'-end processing, postreplication repair and PAN complex, cytosol, nucleus localization
Ca21chr5 C albicans SC5314:1135976-1137206 between orf19.4010 and orf19.4011	1	AATAGC	1136797	1136802	W	1135976	1137206	orf19.4010	orf19.4011	822	405	410bp up	Similar to S. pombe mug180, a predicted esterase/lipase; highly induced during chlamydospore formation in both C. albicans and C. dubliniensis; flow model biofilm induced
Ca21chr5 C albicans SC5314:1167316-1168152 between orf19.4035 and orf19.4036	1	AATAGC	1167959	1167964	W	1167316	1168152	orf19.4035	orf19.4036	644	189	300bp up	Ortholog of S. cerevisiae/S. pombe Apm1; a clathrin-associated protein complex (AP-1) subunit; phosphorylated protein; Tn mutation affects filamentous growth; Spider biofilm repressed
Ca21chr5 C albicans SC5314:132913-134739 between orf19.931 and orf19.930	1	AATAGC	133106	133111	W	132913	134739	orf19.931	orf19.930	194	1629	360bp up	Mitochondrial ADP/ATP carrier protein involved in ATP biosynthesis; possible lipid raft component; 3 predicted transmembrane helices; flucytosine induced; ketoconazole-induced; downregulated by Efg1p
Ca21chr5 C albicans SC5314:153234-156806 between orf19.921 and orf19.920	2	AATAGC	154717	154722	W	153234	156806	orf19.921	orf19.920	1484	2085	300bp up	Minor protein arginine methyltransferases (PRMT) involved in methylation of arginine residues
Ca21chr5 C albicans SC5314:160776-164520 between orf19.568 and orf19.570	1	AATAGC	163227	163232	W	160776	164520	orf19.568	orf19.570	2452	1289	1.26kb up	Putative GPI-anchored adhesin-like protein; decreased transcription is observed in an azole-resistant strain that overexpresses MDR1
Ca21chr5 C albicans SC5314:178141-180050 between orf19.577 and orf19.578	1	AATAGC	178301	178306	W	178141	180050	orf19.577	orf19.578	161	1745	1.74kb up	Ortholog(s) have Rab GTPase activator activity and role in actin filament organization, endocytosis, exocytosis, regulation of GTPase activity, regulation of protein localization
Ca21chr5 C albicans SC5314:191770-194351 between orf19.584 and orf19.585	2	AATAGC	192221	192226	W	191770	194351	orf19.584	orf19.585	452	2126	1.2kb up	Ortholog(s) have structural constituent of ribosome activity and mitochondrial large ribosomal subunit localization
Ca21chr5 C albicans SC5314:221193-221847 between orf19.1970 and orf19.1969	1	AATAGC	221725	221730	W	221193	221847	orf19.1970	orf19.1969	533	118	120bp up	Putative mannoprotein of cell wall with role in response to stress; increased mRNA abundance observed in cyr1 homozygous mutant (hyphal or yeast-form cells) and in ras1 homozygous mutant (yeast-form cells)
Ca21chr5 C albicans SC5314:245612-253349 between orf19.1960 and orf19.1959	5	AATAGC	247593	247598	W	245612	253349	orf19.1960	orf19.1959	1982	5752	1.14kb up	Ortholog(s) have ubiquitin-specific protease activity, role in protein deubiquitination and cytosol, ribosome localization
Ca21chr5 C albicans SC5314:278424-280835 between orf19.1945 and orf19.1944	2	AATAGC	278768	278773	W	278424	280835	orf19.1945	orf19.1944	345	2063	340bp up	Plasma membrane G-protein-coupled receptor of the cAMP-PKA pathway; required for WT hyphal growth; reports differ on role in cAMP-mediated glucose signaling; Gpr1 C terminus binds Gpa2; regulates HWP1 and ECE1; flow model biofilm induced
Ca21chr5 C albicans SC5314:292572-293763 between orf19.1939 and orf19.1938	1	AATAGC	293717	293722	W	292572	293763	orf19.1939	orf19.1938	1146	42	50bp up	Ortholog of S.pombe SPCC825.05c; a predicted splicing coactivator; transcription repressed in azole-resistant strain overexpressing CDR1 and CDR2; induced by benomyl treatment
Ca21chr5 C albicans SC5314:297169-297648 between orf19.1935 and orf19.1934	1	AATAGC	297331	297336	W	297169	297648	orf19.1935	orf19.1934	163	313	300bp up	Histone H3K56 deacetylase; reduced copy number increases opaque cell formation; repressed by MMS, hydroxyurea and high-levels of hydrogen peroxide; Hap43p-induced; ectopic expression blocks genotoxin-induced switching; nicotinamide target
Ca21chr5 C albicans SC5314:329794-330481 between orf19.4142 and orf19.4143	1	AATAGC	330098	330103	W	329794	330481	orf19.4142	orf19.4143	305	379	380bp up	Protein with a predicted role maturation of 18S rRNA; rat catheter biofilm induced
Ca21chr5 C albicans SC5314:342234-342915 between orf19.4148 and orf19.4149.1	1	AATAGC	342322	342327	W	342234	342915	orf19.4148	orf19.4149.1	89	589	580bp up	Protein component of the small (40S) ribosomal subunit; Spider biofilm repressed
Ca21chr5 C albicans SC5314:35885-36655 between orf19.976 and orf19.974	1	AATAGC	36375	36380	W	35885	36655	orf19.976	orf19.974	491	276	260bp up	Alpha-glucosidase II, catalytic subunit, required for N-linked protein glycosylation and normal cell wall synthesis; alkaline downregulated
Ca21chr5 C albicans SC5314:404635-407976 between orf19.3195 and orf19.3193	2	AATAGC	406412	406417	W	404635	407976	orf19.3195	orf19.3193	1778	1560	360bp up	bZIP transcription factor; ortholog of S. cerevisiae Yap3; partially complements fluconazole sensitivity of S. cerevisiae pdr1 pdr3; Hap43-induced; required for yeast cell adherence to silicone substrate; flow model biofilm repressed
Ca21chr5 C albicans SC5314:432246-432443 between orf19.3180 and orf19.3178	1	AATAGC	432281	432286	W	432246	432443	orf19.3180	orf19.3178	36	158	240bp up	Ortholog(s) have RNA binding activity, role in mRNA splicing, via spliceosome and U2-type prespliceosome localization
Ca21chr5 C albicans SC5314:471746-473533 between CEN5 and orf19.4216	1	AATAGC	472946	472951	W	471746	473533	CEN5	orf19.4216	1201	583	80bp up	Putative heat shock protein; decreased expression in hyphae; transcription is increased in populations of cells exposed to fluconazole over multiple generations; overexpression increases resistance to farnesol and azoles
Ca21chr5 C albicans SC5314:489779-489978 between orf19.4227 and orf19.4228	1	AATAGC	489800	489805	W	489779	489978	orf19.4227	orf19.4228	22	174	100bp up	Protein with a role in insertion of tail-anchored proteins into the ER membrane; Spider biofilm repressed
Ca21chr5 C albicans SC5314:491690-492386 between orf19.4229 and orf19.4230	1	AATAGC	491763	491768	W	491690	492386	orf19.4229	orf19.4230	74	619	150bp up	20S proteasome subunit (beta7); protein present in exponential and stationary growth phase yeast cultures
Ca21chr5 C albicans SC5314:493224-498727 between orf19.4230 and orf19.4231	2	AATAGC	495932	495937	W	493224	498727	orf19.4230	orf19.4231	2709	2791	750bp up	Putative cAMP-independent regulatory protein; constitutive expression independent of MTL or white-opaque status; Spider biofilm induced
Ca21chr5 C albicans SC5314:506322-508164 between orf19.4234 and orf19.4235	1	AATAGC	506634	506639	W	506322	508164	orf19.4234	orf19.4235	313	1526	1.38kb up	Low affinity cyclic nucleotide phosphodiesterase; mediates cAMP signaling in response to glucose or intracellular acidification; macrophage-repressed; Spider biofilm induced
Ca21chr5 C albicans SC5314:527058-529707 between orf19.4245 and orf19.4246	1	AATAGC	528559	528564	W	527058	529707	orf19.4245	orf19.4246	1502	1144	510bp up	Protein with similarity to S. cerevisiae Ykr070w; Tn mutation affects filamentation; Hog1-repressed; colony morphology-related gene regulation by Ssn6p; induced during cell wall regeneration; possibly essential
Ca21chr5 C albicans SC5314:542776-547676 between orf19.4255 and orf19.4257	1	AATAGC	545775	545780	W	542776	547676	orf19.4255	orf19.4257	3000	1897	180kb up	Protein structurally similar to alpha-subunit of human leukocyte integrin; role in morphogenesis, adhesion, and mouse cecal colonization and systemic virulence; similar to S. cerevisiae Bud4; Hap43-induced gene
Ca21chr5 C albicans SC5314:553248-553777 between orf19.4257 and orf19.4258	1	AATAGC	553321	553326	W	553248	553777	orf19.4257	orf19.4258	74	452	100bp up	Puttaive pre-mRNA polyadenylation factor; heterozygous null mutant exhibits hypersensitivity to parnafungin and cordycepin in the C. albicans fitness test
Ca21chr5 C albicans SC5314:575494-575994 between orf19.4270 and orf19.4271	1	AATAGC	575612	575617	W	575494	575994	orf19.4270	orf19.4271	119	378	380bp up	Predicted ORF from Assembly 19; removed from Assembly 20; subsequently reinstated in Assembly 21 based on comparative genome analysis
Ca21chr5 C albicans SC5314:591843-594541 between orf19.4279 and orf19.4280	1	AATAGC	592306	592311	W	591843	594541	orf19.4279	orf19.4280	464	2231	480bp up	Protein of unknown function; Spider biofilm induced; rat catheter biofilm repressed
Ca21chr5 C albicans SC5314:686080-687546 between orf19.4337 and orf19.4339	1	AATAGC	687177	687182	W	686080	687546	orf19.4337	orf19.4339	1098	365	360bp up	AAA-ATPase involved in transport from MVB to the vacuole and ESCRT-III complex disassembly; mutation decreases SAP secretion and virulence in murine intravenous infection; regulated by Gcn2p, Gcn4p; required for normal Rim8p processing
Ca21chr5 C albicans SC5314:692785-697396 between orf19.4341 and orf19.4342	4	AATAGC	693364	693369	W	692785	697396	orf19.4341	orf19.4342	580	4028	180bp up	Zn2Cys6 transcription factor involved in sterol uptake; flow model biofilm induced; Spider biofilm repressed
Ca21chr5 C albicans SC5314:769735-772040 between tE(UUC)5 and orf19.2638	2	AATAGC	769876	769881	W	769735	772040	tE(UUC)5	orf19.2638	142	2160	350bp up	Protein of unknown function; Spider biofilm induced
Ca21chr5 C albicans SC5314:789260-791042 between orf19.6660 and orf19.6661	1	AATAGC	790393	790398	W	789260	791042	orf19.6660	orf19.6661	1134	645	350bp up	Predicted ORF from Assembly 19; removed from Assembly 20; subsequently reinstated in Assembly 21 based on comparative genome analysis
Ca21chr5 C albicans SC5314:814417-816609 between orf19.6679 and orf19.6680	1	AATAGC	816127	816132	W	814417	816609	orf19.6679	orf19.6680	1711	478	1.12kb up	Zn(II)2Cys6 transcription factor; transposon mutation affects filamentous growth; required for yeast cell adherence to silicone substrate; Spider biofilm induced
Ca21chr5 C albicans SC5314:818974-819926 between orf19.6680 and orf19.6681	2	AATAGC	819471	819476	W	818974	819926	orf19.6680	orf19.6681	498	451	380bp up	Protein of unknown function; Spider biofilm induced
Ca21chr5 C albicans SC5314:838257-838593 between orf19.1115 and orf19.1114	1	AATAGC	838432	838437	W	838257	838593	orf19.1115	orf19.1114	176	157	230bp up	Cytochrome c oxidase subunit; membrane-localized protein; rat catheter biofilm induced
Ca21chr5 C albicans SC5314:889683-891566 between orf19.3209 and orf19.1287	1	AATAGC	889824	889829	W	889683	891566	orf19.3209	orf19.1287	142	1738	410bp up	Protein of unknown function; flow model biofilm induced; Spider biofilm induced
Ca21chr5 C albicans SC5314:915209-916884 between orf19.1279 and orf19.3893	1	AATAGC	916287	916292	W	915209	916884	orf19.1279	orf19.3893	1079	593	600bp up	Cell wall protein; repressed in ace2 mutant; repressed in core caspofungin response; induced in high iron; possibly an essential gene, disruptants not obtained by UAU1 method; rat catheter and Spider biofilm repressed
Ca21chr5 C albicans SC5314:921557-924686 between orf19.3895 and orf19.3897	1	AATAGC	923212	923217	W	921557	924686	orf19.3895	orf19.3897	1656	1470	1.5kb up	Protein of unknown function; decreased transcription is observed upon fluphenazine treatment or in an azole-resistant strain that overexpresses CDR1 and CDR2; transcription is repressed in response to alpha pheromone in SpiderM medium
Ca21chr5 C albicans SC5314:927926-928267 between orf19.3899 and orf19.3900	1	AATAGC	928145	928150	W	927926	928267	orf19.3899	orf19.3900	220	118	80bp up	Ortholog(s) have role in mitochondrial fusion and integral to mitochondrial outer membrane localization
Ca21chr5 C albicans SC5314:93595-95042 between orf19.940 and orf19.939	1	AATAGC	94301	94306	W	93595	95042	orf19.940	orf19.939	707	737	320bp up	Putative role in nonsense-mediated mRNA decay; similar to S. cerevisiae Nam7p; gene induced by ciclopirox olamine treatment
Ca21chr5 C albicans SC5314:955479-956372 between orf19.3915 and orf19.3916	1	AATAGC	956020	956025	W	955479	956372	orf19.3915	orf19.3916	542	348	340bp up	Ortholog of C. dubliniensis CD36 : Cd36_53980, C. parapsilosis CDC317 : CPAR2_100980, Candida tenuis NRRL Y-1498 : CANTEDRAFT_116966 and Debaryomyces hansenii CBS767 : DEHA2G19822g
Ca21chr5 C albicans SC5314:960283-960780 between orf19.3919 and orf19.3919.1	1	AATAGC	960757	960762	W	960283	960780	orf19.3919	orf19.3919.1	475	19	140bp up	Putative adhesin-like protein
Ca21chr5 C albicans SC5314:974252-974702 between orf19.3928 and orf19.3929	1	AATAGC	974315	974320	W	974252	974702	orf19.3928	orf19.3929	64	383	200bp up	Ortholog(s) have mitochondrion localization
Ca21chr5 C albicans SC5314:98103-103155 between orf19.939 and orf19.938	3	AATAGC	98986	98991	W	98103	103155	orf19.939	orf19.938	884	4165	780bp up	Ortholog of C. dubliniensis CD36 : Cd36_50520, C. parapsilosis CDC317 : CPAR2_304000, Candida tenuis NRRL Y-1498 : cten_CGOB_00233 and Debaryomyces hansenii CBS767 : DEHA2E12408g
Ca21chr6 C albicans SC5314:101507-101852 between orf19.4204 and orf19.4203	1	AATAGC	101704	101709	W	101507	101852	orf19.4204	orf19.4203	198	144	140bp up	Ortholog(s) have role in nuclear pore organization, spindle pole body duplication and nuclear pore transmembrane ring, spindle pole body localization
Ca21chr6 C albicans SC5314:128514-129849 between orf19.3655 and orf19.3653	2	AATAGC	128893	128898	W	128514	129849	orf19.3655	orf19.3653	380	952	110bp up	Predicted enzyme of sphingolipid biosynthesis; upregulated in biofilm
Ca21chr6 C albicans SC5314:150600-158330 between orf19.3643 and orf19.3642	4	AATAGC	151518	151523	W	150600	158330	orf19.3643	orf19.3642	919	6808	270bp up	Cell wall glycosidase; role in biofilm formation and cell separation; possibly secreted; hypoxia, hyphal induced; caspofungin repressed; Efg1, Cph1 regulated; O-glycosylated, possible Kex2 substrate; 5'-UTR intron; Spider biofilm induced
Ca21chr6 C albicans SC5314:161778-165075 between orf19.84 and orf19.85	2	AATAGC	163105	163110	W	161778	165075	orf19.84	orf19.85	1328	1966	380bp up	Similar to glutathione peroxidase; induced in high iron; alkaline induced by Rim101; induced by alpha factor or interaction with macrophage; regulated by Efg1; caspofungin repressed; Spider biofilm induced
Ca21chr6 C albicans SC5314:167675-169170 between orf19.86 and orf19.87	1	AATAGC	168635	168640	W	167675	169170	orf19.86	orf19.87	961	531	540bp up	Putative thiol peroxidase; rat catheter and Spider biofilm induced (
Ca21chr6 C albicans SC5314:171375-172305 between orf19.88 and orf19.89	2	AATAGC	171632	171637	W	171375	172305	orf19.88	orf19.89	258	669	270bp up	Ortholog(s) have peroxisome matrix targeting signal-2 binding activity, role in fatty acid metabolic process, protein import into peroxisome matrix, docking and cytosol, nucleus, peroxisome localization
Ca21chr6 C albicans SC5314:18135-18361 between orf19.6322 and orf19.6321	1	AATAGC	18223	18228	W	18135	18361	orf19.6322	orf19.6321	89	134	50bp up	Putative GPI-anchored adhesin-like protein; similar to S. cerevisiae Spi1p, which is induced at stationary phase; transcript induced in high iron; flow model biofilm induced; Spider biofilm repressed
Ca21chr6 C albicans SC5314:188929-191105 between orf19.96 and orf19.97	1	AATAGC	189861	189866	W	188929	191105	orf19.96	orf19.97	933	1240	380bp up	Basic amino acid permease; complements lysine transport mutation; 10 predicted transmembrane regions, 3 predicted N-glycosylation sites; phagocytosis by macrophages induces transcript; rat catheter, Spider and flow model biofilm induced
Ca21chr6 C albicans SC5314:222244-224426 between orf19.121 and orf19.122	2	AATAGC	222899	222904	W	222244	224426	orf19.121	orf19.122	656	1523	150bp up	Activator of anaphase-promoting complex/cyclosome; induced under Cdc5 depletion; member of conserved Mcm1 regulon; mRNA expression peaks at cell-cycle G2/M phase; mRNA binds She3 and is localized to buds of yeast cells and to hyphal tips
Ca21chr6 C albicans SC5314:272731-274109 between orf19.3448 and orf19.3447	1	AATAGC	273543	273548	W	272731	274109	orf19.3448	orf19.3447	813	562	180bp up	Ortholog(s) have mannosyltransferase activity, role in ER-associated ubiquitin-dependent protein catabolic process, GPI anchor biosynthetic process, protein processing and endoplasmic reticulum localization
Ca21chr6 C albicans SC5314:317776-319768 between orf19.3431 and orf19.3430	1	AATAGC	319012	319017	W	317776	319768	orf19.3431	orf19.3430	1237	752	320bp up	Plasma membrane-associated protein; physically interacts with TAP-tagged Nop1p
Ca21chr6 C albicans SC5314:326019-328520 between zeta-6b and orf19.3428	2	AATAGC	327281	327286	W	326019	328520	zeta-6b	orf19.3428	1263	1235	90bp up	Protein of unknown function; flow model biofilm induced
Ca21chr6 C albicans SC5314:35134-39778 between orf19.1187 and orf19.1189	1	AATAGC	39249	39254	W	35134	39778	orf19.1187	orf19.1189	4116	525	260bp up	Protein of unknown function; regulated by yeast-hypha switch; induced by Mnl1 in weak acid stress; 5' UTR intron; repressed by chlamydospore formation in C. albicans and C. dubliniensis; rat catheter, Spider and flow model biofilm induced
Ca21chr6 C albicans SC5314:365077-366035 between orf19.3414 and orf19.3413	2	AATAGC	365263	365268	W	365077	366035	orf19.3414	orf19.3413	187	768	100bp up	Protein lacking an ortholog in S. cerevisiae; transposon mutation affects filamentous growth
Ca21chr6 C albicans SC5314:398013-398744 between orf19.685 and orf19.685.1	1	AATAGC	398052	398057	W	398013	398744	orf19.685	orf19.685.1	40	688	730bp up	Ortholog of C. parapsilosis CDC317 : CPAR2_602135, Candida tenuis NRRL Y-1498 : cten_CGOB_00042, Debaryomyces hansenii CBS767 : DEHA2F11858g and Pichia stipitis Pignal : PICST_60705
Ca21chr6 C albicans SC5314:407802-409422 between orf19.689 and orf19.690	2	AATAGC	408540	408545	W	407802	409422	orf19.689	orf19.690	739	878	210bp up	Putative phospholipase B; conserved catalytic region; 6 putative N-glycosylation motifs; predicted secretion signal; no GPI anchor predicted; fungal-specific (no human or murine homolog)
Ca21chr6 C albicans SC5314:420491-422328 between orf19.3506 and orf19.3505	2	AATAGC	420920	420925	W	420491	422328	orf19.3506	orf19.3505	430	1404	1.06kb up	Ortholog(s) have role in TOR signaling cascade, actin filament bundle assembly, eisosome assembly, endosomal transport, establishment or maintenance of actin cytoskeleton polarity, regulation of cell growth
Ca21chr6 C albicans SC5314:429684-434455 between orf19.3501 and orf19.3499	1	AATAGC	433985	433990	W	429684	434455	orf19.3501	orf19.3499	4302	466	460bp up	Secreted potein; Hap43-repressed; fluconazole-induced; regulated by Tsa1, Tsa1B under H2O2 stress conditions; induced by Mnl1p under weak acid stress; Spider biofilm induced
Ca21chr6 C albicans SC5314:513106-514410 between orf19.5516 and orf19.5517	4	AATAGC	513335	513340	W	513106	514410	orf19.5516	orf19.5517	230	1071	420bp up	Similar to alcohol dehydrogenases; induced by benomyl treatment, nitric oxide; induced in core stress response; oxidative stress-induced via Cap1; Spider biofilm repressed
Ca21chr6 C albicans SC5314:519844-520903 between orf19.5520 and orf19.5521	1	AATAGC	520894	520899	W	519844	520903	orf19.5520	orf19.5521	1051	5	1.02kb up	Putative mitochondrial iron-sulfur protein; alkaline repressed; induced in high iron; regulated by Sef1, Sfu1, Hap43; Spider biofilm induced
Ca21chr6 C albicans SC5314:548958-552718 between orf19.5537 and orf19.5539	1	AATAGC	551912	551917	W	548958	552718	orf19.5537	orf19.5539	2955	802	800bp up	Ortholog(s) have role in retrograde vesicle-mediated transport, Golgi to ER and SNARE complex, integral to cytosolic side of endoplasmic reticulum membrane localization
Ca21chr6 C albicans SC5314:563979-564470 between orf19.5543 and orf19.5544	1	AATAGC	564205	564210	W	563979	564470	orf19.5543	orf19.5544	227	261	220bp up	Fimbrin; actin filament bundling protein; transcript regulated by Nrg1 and Mig1; protein level decreases in stationary phase
Ca21chr6 C albicans SC5314:593713-594425 between orf19.5561 and orf19.5563	2	AATAGC	593938	593943	W	593713	594425	orf19.5561	orf19.5563	226	483	220bp up	Ribonuclease H (RNAse H); hyphal-induced; flucytosine induced; similar to orf19.5564 (see Locus History); possibly essential (UAU1 method); rat catheter biofilm induced; flow model biofilm repressed
Ca21chr6 C albicans SC5314:60010-60916 between orf19.1195 and orf19.1196	1	AATAGC	60198	60203	W	60010	60916	orf19.1195	orf19.1196	189	714	720bp up	Ortholog(s) have protein kinase activity and role in MAPK cascade involved in cell wall biogenesis, protein phosphorylation
Ca21chr6 C albicans SC5314:603303-603573 between orf19.5568 and orf19.5569	2	AATAGC	603442	603447	W	603303	603573	orf19.5568	orf19.5569	140	127	1.34kb up	Ortholog(s) have role in maintenance of rDNA, mitotic sister chromatid segregation and nuclear envelope localization
Ca21chr6 C albicans SC5314:609936-610555 between orf19.5573 and orf19.5574	1	AATAGC	609962	609967	W	609936	610555	orf19.5573	orf19.5574	27	589	570bp up	Ortholog(s) have mitochondrial outer membrane localization
Ca21chr6 C albicans SC5314:633044-635335 between orf19.5584 and orf19.5585	1	AATAGC	633091	633096	W	633044	635335	orf19.5584	orf19.5585	48	2240	120bp up	Secreted aspartyl proteinase; sap4,5,6 triple null defective in utilization of protein as N source; virulence role effected by URA3; expressed during infection; mRNA localized to hyphal tip via She3; rat catheter and Spider biofilm induced
Ca21chr6 C albicans SC5314:771413-771995 between orf19.5730 and orf19.5731	1	AATAGC	771797	771802	W	771413	771995	orf19.5730	orf19.5731	385	194	220bp up	Putative phenylacrylic acid decarboxylase; repressed by Rgt1p
Ca21chr6 C albicans SC5314:829271-830291 between orf19.5757 and orf19.5758	1	AATAGC	829594	829599	W	829271	830291	orf19.5757	orf19.5758	324	693	80bp up	Putative protein phosphatase of the Type 1 family; serine/threonine-specific; similar to S. cerevisiae Ppq1; mutant has virulence defect; Spider biofilm induced
Ca21chr6 C albicans SC5314:885641-886676 between orf19.1215 and orf19.1214	1	AATAGC	886000	886005	W	885641	886676	orf19.1215	orf19.1214	360	672	670bp up	Ortholog(s) have metalloaminopeptidase activity, role in protein initiator methionine removal involved in protein maturation and cytosol, nucleus localization
Ca21chr6 C albicans SC5314:89366-92712 between orf19.4211 and orf19.4210	1	AATAGC	89375	89380	W	89366	92712	orf19.4211	orf19.4210	10	3333	130bp up	Ortholog(s) have phospholipase A2 activity, role in cardiolipin acyl-chain remodeling and mitochondrion localization
Ca21chr6 C albicans SC5314:946147-946662 between orf19.1084 and orf19.1085	1	AATAGC	946597	946602	W	946147	946662	orf19.1084	orf19.1085	451	61	60bp up	Ortholog(s) have ubiquitin-protein ligase activity
Ca21chr6 C albicans SC5314:957268-957610 between orf19.1091 and orf19.1092	1	AATAGC	957272	957277	W	957268	957610	orf19.1091	orf19.1092	5	334	340bp up	Dolichol-P-Man dependent alpha(1-3) mannosyltransferase; role in the synthesis of dolichol-linked oligosaccharide donor for N-linked glycosylation of proteins; rat catheter biofilm repressed
Ca21chr7 C albicans SC5314:134274-135509 between orf19.7047 and orf19.7046	1	AATAGC	134996	135001	W	134274	135509	orf19.7047	orf19.7046	723	509	510bp up	Predicted bZIP domain-containing transcription factor; protein induced during the mating process; possibly essential, disruptants not obtained by UAU1 method; Hap43-repressed; rat catheter biofilm induced
Ca21chr7 C albicans SC5314:144570-145916 between orf19.7043 and orf19.7042	1	AATAGC	145291	145296	W	144570	145916	orf19.7043	orf19.7042	722	621	620bp up	Protein of unknown function; induced by benomyl or in an azole-resistant strain overexpressing MDR1; induced by nitric oxide; Spider biofilm induced
Ca21chr7 C albicans SC5314:146820-148190 between orf19.7042 and orf19.7041	1	AATAGC	146935	146940	W	146820	148190	orf19.7042	orf19.7041	116	1251	1.26kb up	Putative pre-tRNA processing protein; heterozygous null mutant exhibits hypersensitivity to parnafungin and cordycepin in the C. albicans fitness test
Ca21chr7 C albicans SC5314:172425-174288 between orf19.7030 and orf19.7029	1	AATAGC	173537	173542	W	172425	174288	orf19.7030	orf19.7029	1113	747	740bp up	Putative guanine deaminase; mutation confers hypersensitivity to toxic ergosterol analog; Spider biofilm induced
Ca21chr7 C albicans SC5314:241120-244442 between Ca3-7b and orf19.6898	1	AATAGC	244283	244288	W	241120	244442	Ca3-7b	orf19.6898	3164	155	160bp up	Protein similar to S. pombe SPBC1709.16c a predicted aromatic ring-opening dioxygenase; induced by benomyl treatment or in azole-resistant strain that overexpresses MDR1; Spider biofilm induced
Ca21chr7 C albicans SC5314:249539-249861 between orf19.6900 and orf19.6901	2	AATAGC	249631	249636	W	249539	249861	orf19.6900	orf19.6901	93	226	220bp up	Ortholog(s) have exoribonuclease activator activity, m7G(5')pppN diphosphatase activity
Ca21chr7 C albicans SC5314:262555-263353 between orf19.6908 and orf19.6909	1	AATAGC	263284	263289	W	262555	263353	orf19.6908	orf19.6909	730	65	60bp up	Subunit of the RNA polymerase II mediator complex
Ca21chr7 C albicans SC5314:282505-285901 between orf19.6919 and orf19.6920	1	AATAGC	284813	284818	W	282505	285901	orf19.6919	orf19.6920	2309	1084	1.08kb up	Protein of unknown function; induced during chlamydospore formation in both C. albicans and C. dubliniensis; Hap43-induced gene; Spider biofilm induced; F-12/CO2 early biofilm induced
Ca21chr7 C albicans SC5314:296776-302676 between orf19.6586 and orf19.6585	2	AATAGC	298045	298050	W	296776	302676	orf19.6586	orf19.6585	1270	4627	2.46kb up	Ortholog(s) have mitochondrion localization
Ca21chr7 C albicans SC5314:315118-317085 between orf19.6579 and orf19.6578	1	AATAGC	316006	316011	W	315118	317085	orf19.6579	orf19.6578	889	1075	1.08kb up	Predicted membrane transporter; vesicular neurotransmitter (VNT) family, major facilitator superfamily (MFS); repressed in core caspofungin response; induced in oralpharyngeal candidasis; Spider biofilm induced
Ca21chr7 C albicans SC5314:318730-320556 between orf19.6578 and orf19.6577	1	AATAGC	319551	319556	W	318730	320556	orf19.6578	orf19.6577	822	1001	1kb up	Multidrug efflux pump of the plasma membrane; MDR family member of the MFS (major facilitator superfamily) of transporters; involved in histatin 5 efflux; fungal-specific (no human/murine homolog)
Ca21chr7 C albicans SC5314:326696-329716 between orf19.6574 and orf19.6573	1	AATAGC	328844	328849	W	326696	329716	orf19.6574	orf19.6573	2149	868	870bp up	Putative Rho1p GTPase activating protein (GAP); serum-induced transcript; Spider biofilm induced; flow model biofilm repressed
Ca21chr7 C albicans SC5314:45103-46308 between orf19.7093 and orf19.7092	1	AATAGC	45180	45185	W	45103	46308	orf19.7093	orf19.7092	78	1124	1.14kb up	Putative NAD dependent epimerase/dehydratase family protein; Spider biofilm repressed
Ca21chr7 C albicans SC5314:467774-468126 between orf19.6503 and orf19.6502	1	AATAGC	467901	467906	W	467774	468126	orf19.6503	orf19.6502	128	221	220bp up	Short-chain dehydrogenase/reductase; upregulation correlates with clinical development of fluconazole resistance
Ca21chr7 C albicans SC5314:492732-493960 between orf19.6487 and orf19.6486	1	AATAGC	493007	493012	W	492732	493960	orf19.6487	orf19.6486	276	949	950bp up	Putative LDG family protein; F-12/CO2 early biofilm induced
Ca21chr7 C albicans SC5314:496066-496850 between orf19.6484 and orf19.6482	1	AATAGC	496429	496434	W	496066	496850	orf19.6484	orf19.6482	364	417	420bp up	Protein of unknown function; induced by nitric oxide independent of Yhb1p; regulated by Sef1, Sfu1, and Hap43; rat catheter biofilm induced
Ca21chr7 C albicans SC5314:516129-517536 between orf19.6475 and orf19.6474	1	AATAGC	517393	517398	W	516129	517536	orf19.6475	orf19.6474	1265	139	140bp up	Protein with chitin synthesis regulation, resistance to Congo red domain; membrane-localized protein; Spider biofilm induced
Ca21chr7 C albicans SC5314:539310-540453 between orf19.6459 and orf19.6458.1	1	AATAGC	539357	539362	W	539310	540453	orf19.6459	orf19.6458.1	48	1092	1.08kb up	Ortholog(s) have U6 snRNA binding activity and role in cytoplasmic mRNA processing body assembly, mRNA splicing, via spliceosome
Ca21chr7 C albicans SC5314:590789-593139 between orf19.5190 and orf19.5188	1	AATAGC	592408	592413	W	590789	593139	orf19.5190	orf19.5188	1620	727	720bp up	Chitin synthase; essential; for primary septum synthesis in yeast and hyphae; 1 of several chitin synthases; enzymatically activated by proteolytic processing; complements defects of S. cerevisiae chs1 or chs2; Spider biofilm repressed
Ca21chr7 C albicans SC5314:652622-653624 between orf19.5161 and orf19.5160	2	AATAGC	653091	653096	W	652622	653624	orf19.5161	orf19.5160	470	529	540bp up	Ortholog(s) have role in G1/S transition of mitotic cell cycle, TOR signaling cascade, dephosphorylation, regulation of mitotic sister chromatid segregation, tRNA wobble uridine modification
Ca21chr7 C albicans SC5314:667811-669599 between orf19.5148 and orf19.5147	1	AATAGC	668384	668389	W	667811	669599	orf19.5148	orf19.5147	574	1211	1.2kb up	Protein involved together with Dck1p and Rac1p in invasive filamentous growth and cell wall integrity; acts upstream of MAP kinase Cek1p; has similarity to human ELMO1
Ca21chr7 C albicans SC5314:674927-675514 between psi-7a and orf19.5144	1	AATAGC	675218	675223	W	674927	675514	psi-7a	orf19.5144	292	292	280bp up	Protein similar to S. cerevisiae Wsc2p, which has roles in stress- and cell-wall-related processes; predicted Kex2p substrate; putative GPI-anchored adhesin-like protein
Ca21chr7 C albicans SC5314:694158-695647 between orf19.5136 and orf19.5134	2	AATAGC	694892	694897	W	694158	695647	orf19.5136	orf19.5134	735	751	290bp up	Ortholog of C. parapsilosis CDC317 : CPAR2_704140, C. dubliniensis CD36 : Cd36_72870, Lodderomyces elongisporus NRLL YB-4239 : LELG_05208 and Candida orthopsilosis Co 90-125 : CORT_0G04320
Ca21chr7 C albicans SC5314:700978-703313 between orf19.5132 and orf19.5131	1	AATAGC	701638	701643	W	700978	703313	orf19.5132	orf19.5131	661	1671	1.68kb up	Ortholog of S. cerevisiae Gid7, a GID complex protein; involved in proteasome-dependent catabolite inactivation of fructose-1,6-bisphosphatase; Hap43-repressed gene
Ca21chr7 C albicans SC5314:739872-740687 between orf19.1340 and orf19.1339	1	AATAGC	740332	740337	W	739872	740687	orf19.1340	orf19.1339	461	351	350bp up	Carboxypeptidase Y; transcript regulated at yeast-hypha transition or macrophage response; induced human neutrophils; regulated by Gcn2 and Gcn4; putative N-glycosylation
Ca21chr7 C albicans SC5314:743669-744394 between orf19.1338 and orf19.1336.2	2	AATAGC	744027	744032	W	743669	744394	orf19.1338	orf19.1336.2	359	363	350bp up	Ortholog(s) have role in mitochondrial respiratory chain complex assembly and mitochondrial intermembrane space, nucleus localization
Ca21chr7 C albicans SC5314:77931-79445 between orf19.7072 and orf19.7071	1	AATAGC	78576	78581	W	77931	79445	orf19.7072	orf19.7071	646	865	120bp up	Protein similar to phosphate transporters; transposon mutation affects filamentous growth; expression is regulated upon white-opaque switching
Ca21chr7 C albicans SC5314:786233-789511 between orf19.6687 and orf19.6688	1	AATAGC	788812	788817	W	786233	789511	orf19.6687	orf19.6688	2580	695	700bp up	Protein of unknown function; expression decreases by benomyl treatment or in an azole-resistant strain overexpressing MDR1; Spider biofilm induced
Ca21chr7 C albicans SC5314:870255-870488 between orf19.7182 and orf19.7181	1	AATAGC	870358	870363	W	870255	870488	orf19.7182	orf19.7181	104	126	130bp up	Ortholog of C. dubliniensis CD36 : Cd36_73670, C. parapsilosis CDC317 : CPAR2_702370, Candida tenuis NRRL Y-1498 : CANTEDRAFT_119320 and Debaryomyces hansenii CBS767 : DEHA2G16632g
Ca21chr7 C albicans SC5314:872148-872320 between orf19.7181 and orf19.7179	1	AATAGC	872246	872251	W	872148	872320	orf19.7181	orf19.7179	99	70	70bp up	Ortholog(s) have role in intracellular sequestering of iron ion, iron-sulfur cluster assembly, protein maturation and mitochondrial matrix localization
Ca21chr7 C albicans SC5314:915968-918847 between orf19.7151 and orf19.7150	1	AATAGC	916735	916740	W	915968	918847	orf19.7151	orf19.7150	768	2108	2.05kb up	Transcription factor/repressor; regulates chlamydospore formation/hyphal gene induction/virulence and rescue/stress response genes; effects both Tup1 dependent and independent regulation; flow model biofilm induced; Spider biofilm repressed
Ca21chr7 C albicans SC5314:926414-928832 between orf19.7149 and orf19.7148	1	AATAGC	928380	928385	W	926414	928832	orf19.7149	orf19.7148	1967	448	390bp up	Putative polyamine transport protein; fungal-specific (no human or murine homolog)
Ca21chrR C albicans SC5314:1031591-1032133 between orf19.6317 and orf19.6316.4	2	AATAGC	1031810	1031815	W	1031591	1032133	orf19.6317	orf19.6316.4	220	319	320bp up	Protein of unknown function; Hap43-induced; rat catheter and Spider biofilm induced
Ca21chrR C albicans SC5314:1085960-1087288 between orf19.651 and orf19.649	1	AATAGC	1086932	1086937	W	1085960	1087288	orf19.651	orf19.649	973	352	350bp up	Ortholog of C. dubliniensis CD36 : Cd36_30530, C. parapsilosis CDC317 : CPAR2_203340, Candida tenuis NRRL Y-1498 : CANTEDRAFT_117008 and Debaryomyces hansenii CBS767 : DEHA2G24244g
Ca21chrR C albicans SC5314:1091908-1095524 between orf19.647.3 and orf19.646	1	AATAGC	1093075	1093080	W	1091908	1095524	orf19.647.3	orf19.646	1168	2445	2.45kb up	Putative glutamate synthase; regulated by Tsa1, Tsa1B under H2O2 stress conditions; Spider biofilm induced
Ca21chrR C albicans SC5314:1103401-1105223 between orf19.644 and orf19.643	1	AATAGC	1104477	1104482	W	1103401	1105223	orf19.644	orf19.643	1077	742	760bp up	Ortholog(s) have role in apoptotic process, mitotic spindle elongation, sister chromatid biorientation, spindle assembly checkpoint
Ca21chrR C albicans SC5314:1120442-1122195 between orf19.637 and orf19.555	1	AATAGC	1121732	1121737	W	1120442	1122195	orf19.637	orf19.555	1291	459	460bp up	Protein similar to S. cerevisiae Cis3p, which has a role cell-wall-related processes; predicted Kex2p substrate; possibly an essential gene, disruptants not obtained by UAU1 method
Ca21chrR C albicans SC5314:1137448-1138163 between orf19.1009 and orf19.1010	1	AATAGC	1137886	1137891	W	1137448	1138163	orf19.1009	orf19.1010	439	273	280bp up	Mannosyltransferase; transcription elevated in cyr1, chk1, nik1, and sln1 homozygous null mutants; fungal-specific (no human or murine homolog)
Ca21chrR C albicans SC5314:1163344-1163639 between orf19.3516 and orf19.3517	1	AATAGC	1163508	1163513	W	1163344	1163639	orf19.3516	orf19.3517	165	127	130bp up	Ortholog(s) have Dsc E3 ubiquitin ligase complex, endoplasmic reticulum, fungal-type vacuole lumen localization
Ca21chrR C albicans SC5314:1203046-1203309 between orf19.6650 and orf19.6649	2	AATAGC	1203163	1203168	W	1203046	1203309	orf19.6650	orf19.6649	118	142	1.92kb up	Component of the general transcription factor for RNA polymerase III (TFIIIB); possibly an essential gene, disruptants not obtained by UAU1 method
Ca21chrR C albicans SC5314:1248993-1249615 between orf19.459 and orf19.458.1	1	AATAGC	1249404	1249409	W	1248993	1249615	orf19.459	orf19.458.1	412	207	240bp up	Ortholog of C. parapsilosis CDC317 : CPAR2_205150, Debaryomyces hansenii CBS767 : DEHA2G10538g, Pichia stipitis Pignal : psti_CGOB_00130 and Candida guilliermondii ATCC 6260 : PGUG_02975
Ca21chrR C albicans SC5314:1276675-1278594 between orf19.451 and orf19.3848	1	AATAGC	1278545	1278550	W	1276675	1278594	orf19.451	orf19.3848	1871	45	2.19kb up	Ortholog of C. dubliniensis CD36 : Cd36_31420, C. parapsilosis CDC317 : CPAR2_205100, Debaryomyces hansenii CBS767 : DEHA2G10648g and Pichia stipitis Pignal : PICST_32997
Ca21chrR C albicans SC5314:1285046-1290798 between orf19.3852 and orf19.3854	1	AATAGC	1288994	1288999	W	1285046	1290798	orf19.3852	orf19.3854	3949	1800	2.5kb up	Ortholog of S. cerevisiae Sat4; amphotericin B induced; clade-associated gene expression; Spider biofilm induced (
Ca21chrR C albicans SC5314:135580-136156 between orf19.7478 and orf19.7477	1	AATAGC	136019	136024	W	135580	136156	orf19.7478	orf19.7477	440	133	320bp up	Functional homolog of S. cerevisiae Yrb1p; regulates Gsp1 GTPase activity and thereby affects nucleocytoplasmic transport and cytoskeletal dynamics; transcript is not regulated by white-opaque switch or by dimorphic transition
Ca21chrR C albicans SC5314:1381451-1381952 between orf19.720 and orf19.719	1	AATAGC	1381494	1381499	W	1381451	1381952	orf19.720	orf19.719	44	454	460bp up	Ortholog(s) have ubiquitin-protein ligase activity
Ca21chrR C albicans SC5314:1477278-1479656 between orf19.1843 and orf19.1842	1	AATAGC	1479544	1479549	W	1477278	1479656	orf19.1843	orf19.1842	2267	108	110bp up	Predicted GTP/GDP exchange factor for Rsr1; rat catheter biofilm induced
Ca21chrR C albicans SC5314:1489773-1490388 between orf19.2369.1 and orf19.2369	2	AATAGC	1489804	1489809	W	1489773	1490388	orf19.2369.1	orf19.2369	32	580	180bp up	Ortholog(s) have ATP binding, DNA replication origin binding activity
Ca21chrR C albicans SC5314:1493773-1496789 between orf19.2367 and orf19.2366	3	AATAGC	1493952	1493957	W	1493773	1496789	orf19.2367	orf19.2366	180	2833	1.05kb up	Has domain(s) with predicted DNA binding activity and role in DNA integration
Ca21chrR C albicans SC5314:151129-152186 between orf19.7469 and orf19.7468	1	AATAGC	151526	151531	W	151129	152186	orf19.7469	orf19.7468	398	656	120bp up	Putative transcriptional activator; expression upregulated during growth in the mouse cecum; Spider biofilm induced
Ca21chrR C albicans SC5314:1535814-1538776 between orf19.1816 and orf19.1815	1	AATAGC	1536307	1536312	W	1535814	1538776	orf19.1816	orf19.1815	494	2465	2.46kb up	Ortholog of S. cerevisae/S. pombe Tif6; constituent of 66S pre-ribosomal particles; Spider biofilm induced
Ca21chrR C albicans SC5314:1545888-1547992 between orf19.1814 and orf19.1813	1	AATAGC	1546190	1546195	W	1545888	1547992	orf19.1814	orf19.1813	303	1798	1.8kb up	Protein involved in heme uptake; putative FAD transporter, similar to S. cerevisiae Flc2p
Ca21chrR C albicans SC5314:1565882-1566290 between orf19.731 and orf19.730	1	AATAGC	1566219	1566224	W	1565882	1566290	orf19.731	orf19.730	338	67	2kb up	Ortholog(s) have Rho GTPase activator activity and role in establishment or maintenance of actin cytoskeleton polarity, small GTPase mediated signal transduction
Ca21chrR C albicans SC5314:1570810-1571075 between orf19.6152 and orf19.6151	3	AATAGC	1570862	1570867	W	1570810	1571075	orf19.6152	orf19.6151	53	209	120bp up	Putative ARP2/3 complex subunit; mutation confers hypersensitivity to cytochalasin D
Ca21chrR C albicans SC5314:1584629-1586309 between orf19.6141 and orf19.6140	2	AATAGC	1584635	1584640	W	1584629	1586309	orf19.6141	orf19.6140	7	1670	1.68kb up	Protein with similarity to ferric reductases; downregulated in response to amphotericin B, estradiol, or ciclopirox olamine, and upregulated by interaction with macrophage; un-merged from orf19.6139 in a revision of Assembly 21
Ca21chrR C albicans SC5314:1588440-1589636 between orf19.6139 and orf19.6138	1	AATAGC	1589185	1589190	W	1588440	1589636	orf19.6139	orf19.6138	746	447	440bp up	Protein similar to ferric reductase Fre10p; possibly an essential gene, disruptants not obtained by UAU1 method
Ca21chrR C albicans SC5314:1608123-1609237 between tK(UUU)2 and orf19.6126	1	AATAGC	1608392	1608397	W	1608123	1609237	tK(UUU)2	orf19.6126	270	841	900bp up	Putative dihydrolipoamide S-succinyltransferase; induced in high iron; Hap43-repressed; Spider biofilm repressed
Ca21chrR C albicans SC5314:162020-163021 between orf19.7466 and orf19.7464	1	AATAGC	162619	162624	W	162020	163021	orf19.7466	orf19.7464	600	398	400bp up	Putative subtilisin-family protease; mutation confers hypersensitivity to toxic ergosterol analog
Ca21chrR C albicans SC5314:1638207-1639486 between orf19.2625 and orf19.729.1	1	AATAGC	1639415	1639420	W	1638207	1639486	orf19.2625	orf19.729.1	1209	67	300bp up	Putative Rho GTPase activating protein; fungal-specific (no human or murine homolog)
Ca21chrR C albicans SC5314:164162-164522 between orf19.7464 and orf19.7463	1	AATAGC	164253	164258	W	164162	164522	orf19.7464	orf19.7463	92	265	270bp up	Ortholog(s) have role in ascospore wall assembly and ascospore wall, nuclear envelope localization
Ca21chrR C albicans SC5314:1647309-1649798 between orf19.728 and orf19.6293	1	AATAGC	1648671	1648676	W	1647309	1649798	orf19.728	orf19.6293	1363	1123	1.14kb up	COPII-coated vesicle component
Ca21chrR C albicans SC5314:1679210-1679745 between orf19.2633 and orf19.2633.1	1	AATAGC	1679436	1679441	W	1679210	1679745	orf19.2633	orf19.2633.1	227	305	300bp up	Ortholog of C. dubliniensis CD36 : Cd36_00150 and Lodderomyces elongisporus NRLL YB-4239 : LELG_01269
Ca21chrR C albicans SC5314:1704152-1706953 between orf19.3713 and orf19.3714	1	AATAGC	1706192	1706197	W	1704152	1706953	orf19.3713	orf19.3714	2041	757	760bp up	Ortholog of C. dubliniensis CD36 : Cd36_33530, C. parapsilosis CDC317 : CPAR2_201980, Candida tenuis NRRL Y-1498 : CANTEDRAFT_134293 and Debaryomyces hansenii CBS767 : DEHA2A10164g
Ca21chrR C albicans SC5314:1709658-1712519 between orf19.3715 and orf19.612	1	AATAGC	1710307	1710312	W	1709658	1712519	orf19.3715	orf19.612	650	2208	2.22kb up	Ortholog of S. cerevisiae : AIM32, C. glabrata CBS138 : CAGL0L01529g, C. dubliniensis CD36 : Cd36_33550, C. parapsilosis CDC317 : CPAR2_702070 and Candida tenuis NRRL Y-1498 : CANTEDRAFT_114174
Ca21chrR C albicans SC5314:1713759-1723588 between tG(GCC)1 and orf19.610	5	AATAGC	1715810	1715815	W	1713759	1723588	tG(GCC)1	orf19.610	2052	7774	1.44kb up	bHLH transcription factor; required for white-phase cell type, RPMI and Spider biofilm formation, hyphal growth, cell-wall gene regulation; roles in adhesion, virulence; Cph1 and Efg1 have role in host cytokine response; binds E-box
Ca21chrR C albicans SC5314:1736623-1737037 between orf19.604 and orf19.603	1	AATAGC	1736959	1736964	W	1736623	1737037	orf19.604	orf19.603	337	74	80bp up	Putative SSU processome component; Hap43-induced; repressed by prostaglandins; Spider biofilm induced
Ca21chrR C albicans SC5314:1802224-1802854 between orf19.6398 and orf19.6399	2	AATAGC	1802532	1802537	W	1802224	1802854	orf19.6398	orf19.6399	309	318	320bp up	Protein required for modification of wobble nucleosides in tRNA; induced upon adherence to polystyrene; regulated by Sef1, Sfu1, and Hap43
Ca21chrR C albicans SC5314:1809492-1810356 between orf19.6403.1 and orf19.6404	1	AATAGC	1810292	1810297	W	1809492	1810356	orf19.6403.1	orf19.6404	801	60	70bp up	Putative glutathione synthase; induced in high iron; heavy metal (cadmium) stress-induced
Ca21chrR C albicans SC5314:1894074-1898634 between orf19.6834.10 and orf19.7279.1	1	AATAGC	1897576	1897581	W	1894074	1898634	orf19.6834.10	orf19.7279.1	3503	1054	1.06kb up	Protein of unknown function; Spider biofilm induced
Ca21chrR C albicans SC5314:1904067-1904916 between orf19.7281 and orf19.7282	1	AATAGC	1904186	1904191	W	1904067	1904916	orf19.7281	orf19.7282	120	726	730bp up	Protein required for peroxisomal protein import mediated by PTS1 and PTS2 targeting sequences; transcript induced in an RHE model of oral candidiasis; Hap43-repressed gene
Ca21chrR C albicans SC5314:1955515-1957892 between orf19.7313 and orf19.7314	1	AATAGC	1956608	1956613	W	1955515	1957892	orf19.7313	orf19.7314	1094	1280	1.5kb up	Putative cysteine dioxygenases; role in conversion of cysteine to sulfite; transcript regulated upon white-opaque switch; rat catheter, Spider and flow model biofilm induced
Ca21chrR C albicans SC5314:1971634-1972364 between zeta-Rc and orf19.7324	1	AATAGC	1971962	1971967	W	1971634	1972364	zeta-Rc	orf19.7324	329	398	1.38kb up	Thiamin pyrimidine synthase; synthesis of the thiamine precursor hydroxymethylpyrimidine phosphate; single-turnover enzyme that provides histidine for HMP-P formation; induced by nitric oxide independent of Yhb1; Spider biofilm induced
Ca21chrR C albicans SC5314:2080151-2090794 between orf19.7550 and orf19.7551	2	AATAGC	2082555	2082560	W	2080151	2090794	orf19.7550	orf19.7551	2405	8235	1.8kb up	D-Arabinono-1,4-lactone oxidase involved in biosynthesis of dehydro-D-arabinono-1,4-lactone, which has a protective role against oxidative damage; plasma membrane-localized;required for full virulence in a mouse model of systemic infection
Ca21chrR C albicans SC5314:2103919-2106214 between kahu-Rb and orf19.7561	1	AATAGC	2105044	2105049	W	2103919	2106214	kahu-Rb	orf19.7561	1126	1166	1.16kb up	RNA polymerase II regulator; role in filamentation, epithelial cell escape, dissemination in RHE model; induced by fluconazole, high cell density; Efg1/hyphal regulated; role in adhesion, hyphal growth on solid media; Spider biofilm induced
Ca21chrR C albicans SC5314:2182783-2182917 between eta-Ra and orf19.7598	1	AATAGC	2182819	2182824	W	2182783	2182917	eta-Ra	orf19.7598	37	94	100bp up	Ortholog(s) have histone acetyltransferase activity, role in histone acetylation and Ada2/Gcn5/Ada3 transcription activator complex localization
Ca21chrR C albicans SC5314:218980-221210 between orf19.3260 and orf19.3259	1	AATAGC	220911	220916	W	218980	221210	orf19.3260	orf19.3259	1932	295	300bp up	Ortholog(s) have peptidase activity, role in protein targeting to ER, signal peptide processing and signal peptidase complex localization
Ca21chrR C albicans SC5314:2198116-2199675 between orf19.7606 and orf19.7608	2	AATAGC	2198484	2198489	W	2198116	2199675	orf19.7606	orf19.7608	369	1187	930bp up	Protein of unknown function; fluconazole-repressed; Spider biofilm induced
Ca21chrR C albicans SC5314:2202103-2206946 between orf19.7609 and orf19.7610	6	AATAGC	2203211	2203216	W	2202103	2206946	orf19.7609	orf19.7610	1109	3731	1.02kb up	Putative protein tyrosine phosphatase; hypha induced; alkaline induced; regulated by Efg1, Ras1, cAMP pathways; mutants are viable; Spider biofilm induced; rat catheter biofilm repressed; flow model biofilm repressed
Ca21chrR C albicans SC5314:2216262-2216558 between orf19.7614 and orf19.7615	1	AATAGC	2216320	2216325	W	2216262	2216558	orf19.7614	orf19.7615	59	234	230bp up	Protein involved in endoplasmic reticulum (ER) to Golgi vesicle-mediated transport; putative subunit of the transport protein particle (TRAPP) complex of the cis-Golgi; Spider biofilm induced
Ca21chrR C albicans SC5314:280420-282671 between orf19.3233 and orf19.3232	4	AATAGC	280493	280498	W	280420	282671	orf19.3233	orf19.3232	74	2174	400bp up	Putative transporter; mutation confers hypersensitivity to toxic ergosterol analog; fungal-specific (no human or murine homolog)
Ca21chrR C albicans SC5314:316506-318329 between orf19.3222 and orf19.3221	3	AATAGC	317012	317017	W	316506	318329	orf19.3222	orf19.3221	507	1313	500bp up	Putative arginine-specific carbamoylphosphate synthetase; protein enriched in stationary phase yeast cultures; rat catheter biofilm induced; Spider biofilm induced
Ca21chrR C albicans SC5314:34248-36751 between orf19.7522 and orf19.7521	3	AATAGC	34706	34711	W	34248	36751	orf19.7522	orf19.7521	459	2041	900bp up	Protein involved in negative regulation of MDR1 transcription; mutants show increased resistance to azole drugs
Ca21chrR C albicans SC5314:344861-345904 between orf19.2533.1 and orf19.2534	2	AATAGC	345610	345615	W	344861	345904	orf19.2533.1	orf19.2534	750	290	60bp up	Protein with similarity to S. cerevisiae Pin4p; transposon mutation affects filamentous growth
Ca21chrR C albicans SC5314:459419-459675 between orf19.2610 and orf19.2611	1	AATAGC	459455	459460	W	459419	459675	orf19.2610	orf19.2611	37	216	220bp up	Putative MCM DNA replication initiation complex component; mRNA expression peak at cell-cycle M/G1 phase; regulated by tyrosol and cell density; repressed by alpha pheromone in SpiderM medium; Hap43-induced gene
Ca21chrR C albicans SC5314:469326-470545 between orf19.2615 and orf19.2616	3	AATAGC	469347	469352	W	469326	470545	orf19.2615	orf19.2616	22	1194	1.02kb up	UDP-glucose:sterol glucosyltransferase; enzyme of sterol glucoside (membrane-bound lipid) biosynthesis; has UDP-sugar binding domain; activity is UDP-glucose-specific in vitro; enzyme does not use UDP-mannose; Mig1-regulated
Ca21chrR C albicans SC5314:522633-525551 between orf19.3734 and orf19.3733	1	AATAGC	525526	525531	W	522633	525551	orf19.3734	orf19.3733	2894	21	80bp up	Isocitrate dehydrogenase; white-opaque switch regulated; morphology-regulation by Ssn6; protein in exponential and stationary phase yeast; Hap43-repressed; Spider biofilm repressed by Bcr1, Tec1, Ndt80, Rob1, Brg1; Spider biofilm induced
Ca21chrR C albicans SC5314:526791-527710 between orf19.3733 and orf19.3732	1	AATAGC	526975	526980	W	526791	527710	orf19.3733	orf19.3732	185	731	740bp up	Putative C-4 methyl sterol oxidase; C4-demethylation of ergosterol biosynthesis intermediates, based on similarity to S. cerevisiae Erg25; fluconazole-induced; induced in azole-resistant strain; rat catheter and Spider biofilm induced
Ca21chrR C albicans SC5314:586102-600292 between orf19.2822 and orf19.2823	4	AATAGC	593544	593549	W	586102	600292	orf19.2822	orf19.2823	7443	6744	1.72kb up	HMG domain transcriptional repressor of filamentous growth and hyphal genes; in Tup1-dependent and -independent pathways; binds DNA; transcript not regulated by oxygen or serum; not responsible for hypoxic repression; Spider biofilm induced
Ca21chrR C albicans SC5314:619695-620008 between orf19.2828 and orf19.2829	1	AATAGC	619768	619773	W	619695	620008	orf19.2828	orf19.2829	74	236	240bp up	Ortholog(s) have role in protein transport and endoplasmic reticulum, nuclear envelope localization
Ca21chrR C albicans SC5314:654453-655167 between orf19.2843 and orf19.2844	1	AATAGC	654500	654505	W	654453	655167	orf19.2843	orf19.2844	48	663	730bp up	Predicted gamma-adaptin, large subunit of the clathrin-associated protein (AP-1) complex; that binds clathrin and is involved in vesicle mediated transport; induced in core caspofungin response; rat catheter biofilm repressed
Ca21chrR C albicans SC5314:668606-672972 between orf19.2849 and orf19.2850	2	AATAGC	670115	670120	W	668606	672972	orf19.2849	orf19.2850	1510	2853	2.32kb up	Protein of unknown function; induced by nitric oxide independent of Yhb1p
Ca21chrR C albicans SC5314:6891-9110 between orf19.7545 and orf19.7544	1	AATAGC	8705	8710	W	6891	9110	orf19.7545	orf19.7544	1815	401	400bp up	Member of a family of telomere-proximal genes of unknown function; hypha-induced expression; rat catheter biofilm repressed
Ca21chrR C albicans SC5314:702330-702959 between orf19.2416.1 and orf19.2417	1	AATAGC	702929	702934	W	702330	702959	orf19.2416.1	orf19.2417	600	26	50bp up	Protein similar to S. cerevisiae Smc5p, which is involved in DNA repair; transposon mutation affects filamentous growth
Ca21chrR C albicans SC5314:709117-709562 between orf19.2414 and orf19.2412	1	AATAGC	709453	709458	W	709117	709562	orf19.2414	orf19.2412	337	105	60bp up	Ortholog(s) have role in late endosome to vacuole transport via multivesicular body sorting pathway and Golgi apparatus, Vps55/Vps68 complex, fungal-type vacuole membrane, late endosome localization
Ca21chrR C albicans SC5314:729391-731816 between orf19.2398 and orf19.2397.3	1	AATAGC	730787	730792	W	729391	731816	orf19.2398	orf19.2397.3	1397	1025	1.02kb up	Putative aminotransferase; Hap43-repressed; homozygous Tn insertion decreases colony wrinkling in filament-inducing conditions, does not block true hypha formation in liquid media; rat catheter and Spider biofilm induced
Ca21chrR C albicans SC5314:736090-737210 between orf19.2397 and orf19.2396	1	AATAGC	736291	736296	W	736090	737210	orf19.2397	orf19.2396	202	915	920bp up	Zinc-binding dehydrogenase; induced by benomyl, ciclopirox olamine, alpha pheromone, Hap43; regulated by oxidative stress via Cap1, osmotic stress via Hog1; protein present in exponential and stationary phase; rat catheter biofilm repressed
Ca21chrR C albicans SC5314:779334-780329 between orf19.4393 and orf19.4394	2	AATAGC	779828	779833	W	779334	780329	orf19.4393	orf19.4394	495	497	340bp up	Protein of unknown function; induced by alpha pheromone in SpiderM medium
Ca21chrR C albicans SC5314:783890-784373 between orf19.4395 and orf19.4396	1	AATAGC	784334	784339	W	783890	784373	orf19.4395	orf19.4396	445	35	370bp up	Mitochondrial inner membrane protein; mammalian mitofilin domain; Spider biofilm repressed
Ca21chrR C albicans SC5314:830529-831859 between orf19.4370 and orf19.4371	1	AATAGC	831401	831406	W	830529	831859	orf19.4370	orf19.4371	873	454	460bp up	Transaldolase; protein present in exponential and stationary growth phase yeast cultures; oxidative stress-induced via Cap1; induced by nitric oxide independent of Yhb1p; sumoylation target; rat catheter biofilm repressed
Ca21chrR C albicans SC5314:838039-839136 between orf19.4374 and orf19.4375	1	AATAGC	838042	838047	W	838039	839136	orf19.4374	orf19.4375	4	1090	1.02kb up	Ortholog(s) have S-adenosylmethionine-dependent methyltransferase activity, role in chromatin silencing at rDNA, nicotinamide metabolic process and cytosol localization
Ca21chrR C albicans SC5314:869288-878586 between orf19.465 and orf19.467	5	AATAGC	870603	870608	W	869288	878586	orf19.465	orf19.467	1316	7979	3.22kb up	Transcription factor; modulator of white-opaque switch; induced in opaque cells; promoter bound by Wor1; overexpression at 25 degr shifts cells to opaque state; deletion stabilizes opaque cells at higher temperatures; Spider biofilm induced
Ca21chrR C albicans SC5314:880516-884042 between orf19.467 and orf19.469	1	AATAGC	881258	881263	W	880516	884042	orf19.467	orf19.469	743	2780	2.78kb up	MAP kinase kinase involved in mating and hyphal growth signal transduction pathways; phosphorylates Cek1p; wild-type virulence in mouse systemic infection; functional homolog of S. cerevisiae Ste7p; mutants are hypersensitive to caspofungin
Ca21chrR C albicans SC5314:895852-896185 between orf19.475 and orf19.477	1	AATAGC	895968	895973	W	895852	896185	orf19.475	orf19.477	117	213	120bp up	Ortholog(s) have role in mitochondrial translation and mitochondrion localization
Ca21chrR C albicans SC5314:945402-947460 between orf19.510 and orf19.511	2	AATAGC	945959	945964	W	945402	947460	orf19.510	orf19.511	558	1497	1.73kb up	Ortholog(s) have ribosylnicotinamide kinase activity, role in NAD biosynthesis via nicotinamide riboside salvage pathway, nicotinamide riboside metabolic process and cytosol, nucleus localization

## Sheet: AATACC
Sequence Name	NumHits	MatchPattern	MatchStartCoord	MatchStopCoord	Strand	IntergenicStart	IntergenicEnd	UpstreamFeature	DownstreamFeature	DistToUpstream	DistToDownstream
Ca21chr1 C albicans SC5314:1045558-1048369 between orf19.53 and orf19.54	1	AATACC	1047793	1047798	W	1045558	1048369	orf19.53	orf19.54	2236	572	570bp up	Putative beta-mannosyltransferase required for the addition of beta-mannose to the acid-labile fraction of cell wall phosphopeptidomannan; 9-gene family memebr; regulated on yeast-hypha and white-opaque switches; Spider biofilm repressed
Ca21chr1 C albicans SC5314:1061941-1064064 between orf19.4064 and orf19.4063	2	AATACC	1062454	1062459	W	1061941	1064064	orf19.4064	orf19.4063	514	1606	1.62kb up	GABA/polyamine transporter; 9 to 11 membrane spanning segments; complements GABA uptake defect of an S. cerevisiae uga4 put4 gap1 triple mutant; complements growth of an S. cerevisiae spe1 mutant under polyamine limitation
Ca21chr1 C albicans SC5314:1142630-1144028 between orf19.420 and orf19.418	1	AATACC	1143278	1143283	W	1142630	1144028	orf19.420	orf19.418	649	746	750bp up	Putative TORC1 subunit; heterozygous null mutant displays sensitivity to rapamycin; likely to be essential for growth, based on an insertional mutagenesis strategy
Ca21chr1 C albicans SC5314:1152504-1152817 between orf19.415 and orf19.414	1	AATACC	1152806	1152811	W	1152504	1152817	orf19.415	orf19.414	303	7	10bp up	Predicted mitochondrial small ribosomal subunit; rat catheter and Spider biofilm induced
Ca21chr1 C albicans SC5314:1173968-1174270 between orf19.2495 and orf19.2494	1	AATACC	1174164	1174169	W	1173968	1174270	orf19.2495	orf19.2494	197	102	100bp up	Ortholog(s) have glutaminyl-tRNA synthase (glutamine-hydrolyzing) activity, role in glutaminyl-tRNAGln biosynthesis via transamidation, mitochondrial translation and glutamyl-tRNA(Gln) amidotransferase complex, mitochondrion localization
Ca21chr1 C albicans SC5314:1194235-1195220 between orf19.2479 and orf19.2478.1	1	AATACC	1194832	1194837	W	1194235	1195220	orf19.2479	orf19.2478.1	598	384	360 bp up	60S ribosomal protein L7; snoRNA snR39b encoded within the 2nd intron
Ca21chr1 C albicans SC5314:1207751-1208546 between orf19.2474 and orf19.2473	1	AATACC	1208536	1208541	W	1207751	1208546	orf19.2474	orf19.2473	786	6	30 bp up	Putative RSC chromatin remodeling complex component; decreased transcription is observed upon fluphenazine treatment or in an azole-resistant strain that overexpresses CDR1 and CDR2
Ca21chr1 C albicans SC5314:1214903-1215460 between orf19.2468 and orf19.2467	1	AATACC	1215437	1215442	W	1214903	1215460	orf19.2468	orf19.2467	535	19	20 bp up	Protein with similarity to pirins; induced by benomyl and in response to alpha pheromone in SpiderM medium; transcript induced by Mnl1 in weak acid stress; rat catheter and Spider biofilm induced
Ca21chr1 C albicans SC5314:1219318-1219833 between orf19.2463 and orf19.2462	2	AATACC	1219571	1219576	W	1219318	1219833	orf19.2463	orf19.2462	254	258	260 bp up	Protein similar to pirin; induced by Mnl1 under weak acid stress; Hap43-repressed; Spider biofilm induced
Ca21chr1 C albicans SC5314:1229655-1231427 between orf19.2459 and orf19.2458	1	AATACC	1230128	1230133	W	1229655	1231427	orf19.2459	orf19.2458	474	1295	1.3kb up	Protein of unknown function; flow model, rat catheter and Spider biofilm induced
Ca21chr1 C albicans SC5314:1241974-1244695 between orf19.2455 and orf19.2454	3	AATACC	1242420	1242425	W	1241974	1244695	orf19.2455	orf19.2454	447	2271	2.28kb up	Putative phosphate permease; transcript repressed by Rim101 at pH 8; regulated by white-opaque switch; caspofungin repressed; virulence-group-correlated expression; flow model biofilm induced
Ca21chr1 C albicans SC5314:1249510-1251598 between orf19.2452 and orf19.2451	1	AATACC	1250686	1250691	W	1249510	1251598	orf19.2452	orf19.2451	1177	908	900bp up	Putative GPI-anchored cell wall protein; repressed in core caspofungin response; Hog1-induced; regulated by Ssn6; Mob2-dependent hyphal regulation; flow model biofilm induced
Ca21chr1 C albicans SC5314:1256663-1257153 between orf19.2449 and orf19.2447	1	AATACC	1256996	1257001	W	1256663	1257153	orf19.2449	orf19.2447	334	153	160bp up	Putative Type II phosphatidylinositol 4-kinase; Ssr1-repressed; flow model biofilm repressed
Ca21chr1 C albicans SC5314:1286425-1288961 between orf19.2431 and orf19.2430	1	AATACC	1287850	1287855	W	1286425	1288961	orf19.2431	orf19.2430	1426	1107	1.11kb up	Ortholog of Candida albicans WO-1 : CAWG_00792
Ca21chr1 C albicans SC5314:1334554-1337671 between snR44a and orf19.177	3	AATACC	1335324	1335329	W	1334554	1337671	snR44a	orf19.177	771	2343	2.34kb up	Has domain(s) with predicted phosphatidylinositol binding activity and role in cell communication
Ca21chr1 C albicans SC5314:133938-134255 between orf19.6031 and orf19.6030	1	AATACC	134005	134010	W	133938	134255	orf19.6031	orf19.6030	68	246	250bp up	Protein of unknown function; transcript detected on high-resolution tiling arrays
Ca21chr1 C albicans SC5314:1451824-1453414 between orf19.6230 and orf19.6229	2	AATACC	1452895	1452900	W	1451824	1453414	orf19.6230	orf19.6229	1072	515	185bp up	Catalase; resistance to oxidative stress, neutrophils, peroxide; role in virulence; regulated by iron, ciclopirox, fluconazole, carbon source, pH, Rim101, Ssn6, Hog1, Hap43, Sfu1, Sef1, farnesol, core stress response; Spider biofilm induced
Ca21chr1 C albicans SC5314:1522050-1527012 between orf19.6193 and orf19.4456	2	AATACC	1522647	1522652	W	1522050	1527012	orf19.6193	orf19.4456	598	4361	1.86kb up	Putative amino acid permease; hyphal induced; regulated by Hap43, Gcn2 and Gcn4; colony morphology-related gene regulation by Ssnp; detected at plasma membrane of yeast and germ tube by mass spec; Spider biofilm induced
Ca21chr1 C albicans SC5314:1548215-1549837 between orf19.4446 and orf19.4445	1	AATACC	1549445	1549450	W	1548215	1549837	orf19.4446	orf19.4445	1231	388	2.3kb up	Protein of unknown function; Plc1p-regulated; expression induced early upon infection of reconstituted human epithelium (RHE), while expression of the C. dubliniensis ortholog is not; mutant is viable; Spider biofilm induced
Ca21chr1 C albicans SC5314:1552718-1553588 between orf19.4444 and orf19.4443	1	AATACC	1552978	1552983	W	1552718	1553588	orf19.4444	orf19.4443	261	606	610bp up	Phosphohistidine intermediate protein in a phosphorelay signal transduction pathway; residue His69 is the phosphoacceptor histidine; predicted to be soluble and cytosolic; functional homolog of S. cerevisiae Ypd1p
[truncated: 548 more rows]
