# Supplementary material for: ZCF32, a fungus specific Zn(II)2 Cys6 transcription factor, is a repressor of the biofilm development in the human pathogen Candida albicans
Source: Sci Rep. 2016 Aug 8;6:31124. doi: 10.1038/srep31124 (PMC4976313; doi:10.1038/srep31124)
Supplement: Supplementary Dataset 4 [file srep31124-s5.xls]

## Sheet: Sheet1
TATACC
FunctionName	Total Found	Total hits	Not observed	Total annotated hits for a function	Total hits in the genome	Not observed	P_value	Remarks
Biofilm	190	442	252	1990	6066	4076	1.8e-05	The result is significant at p < .05
Stress	43	442	399	421	6066	5645	0.034585	The result is significant at p < .05
Hyphal	42	442	400	475	6066	5591	0.202771	The result is not significant at p < .05
Transcription factor	41	442	401	323	6066	5743	0.001172	The result is significant at p < .05
Cell wall	38	442	404	346	6066	5720	0.016021	The result is significant at p < .05
Drug	29	442	413	366	6066	5700	0.607044	The result is not significant at p < .05
Oxidation	28	442	414	295	6066	5771	0.17278	The result is not significant at p < .05
Adhesion	24	442	418	107	6066	5959	6e-06	The result is significant at p < .05
Cell cycle	18	442	424	261	6066	5805	0.90352	The result is not significant at p < .05
Iron homeostasis	18	442	424	115	6066	5951	0.00449	The result is significant at p < .05
Mating	16	442	426	223	6066	5843	1	The result is not significant at p < .05
Respiration	6	442	436	71	6066	5995	0.648428	The result is not significant at p < .05
Metabolism	4	442	438	31	6066	6035	0.296094	The result is not significant at p < .05
Heat shock	3	442	439	41	6066	6025	1	The result is not significant at p < .05
Apoptosis	2	442	440	32	6066	6034	1	The result is not significant at p < .05
AATACC
Function Name	Total Found	Total hits	Not observed	Total annotated hits for a function	Total hits in the genome	Not observed	P_value	Remarks
Biofilm	222	568	346	1990	6066	4076	0.002868	The result is significant at p < .05
Cell wall	53	568	515	346	6066	5720	0.001143	The result is significant at p < .05
Hyphal	49	568	519	475	6066	5591	0.51481	The result is not significant at p < .05
Stress	40	568	528	421	6066	5645	0.931189	The result is not significant at p < .05
Transcription factor	38	568	530	323	6066	5743	0.175196	The result is not significant at p < .05
Drug	31	568	537	366	6066	5700	0.643985	The result is not significant at p < .05
Oxidation	26	568	542	295	6066	5771	0.838212	The result is not significant at p < .05
Adhesion	24	568	544	107	6066	5959	0.000357	The result is significant at p < .05
Iron Homeostasis	20	568	548	115	6066	5951	0.012708	The result is significant at p < .05
Mating	20	568	548	223	6066	5843	1	The result is not significant at p < .05
Cell cycle	17	568	551	261	6066	5805	0.154196	The result is not significant at p < .05
Respiration	8	568	560	71	6066	5995	0.545819	The result is not significant at p < .05
Apoptosis	6	568	562	32	6066	6034	0.134661	The result is not significant at p < .05
Metabolism	3	568	565	31	6066	6035	1	The result is not significant at p < .05
Heat shock	2	568	566	41	6066	6025	0.580864	The result is not significant at p < .05
TATAGC
Function Name	Total Found	Total hits	Not observed	Total annotated hits for a function	Total hits in the genome	Not observed	P_value	Remarks
Biofilm	167	492	325	1990	6066	4076	0.617945	The result is not significant at p < .05
Hyphal	41	492	451	475	6066	5591	0.663695	The result is not significant at p < .05
Transcription factor	29	492	463	323	6066	5743	0.602412	The result is not significant at p < .05
Stress	27	492	465	421	6066	5645	0.264077	The result is not significant at p < .05
Cell wall	27	492	465	346	6066	5720	0.919519	The result is not significant at p < .05
Oxidation	24	492	468	295	6066	5771	1.0	The result is not significant at p < .05
Drug	22	492	470	366	6066	5700	0.195415	The result is not significant at p < .05
Iron homeostasis	17	492	475	115	6066	5951	0.027864	The result is significant at p < .05
Mating	16	492	476	223	6066	5843	0.708428	The result is not significant at p < .05
Adhesion	15	492	477	107	6066	5959	0.053985	The result is not significant at p < .05
Cell cycle	10	492	482	261	6066	5805	0.0128	The result is significant at p < .05
Heat shock	3	492	489	41	6066	6025	1.0	The result is not significant at p < .05
Respiration	3	492	489	71	6066	5995	0.372028	The result is not significant at p < .05
Metabolism	1	492	491	31	6066	6035	0.511688	The result is not significant at p < .05
Apoptosis	0	492	492	32	6066	6034	0.169459	The result is not significant at p < .05
AATAGC
FunctionName	Total Found	Total hits	Not observed	Total annotated hits for a function	Total hits in the genome	Not observed	P_value	Remarks
Biofilm	169	468	299	1990	6066	4076	0.153221	The result is not significant at p < .05
Hyphal	47	468	421	475	6066	5591	0.092632	The result is not significant at p < .05
Transcription factor	38	468	430	323	6066	5743	0.015233	The result is significant at p < .05
Stress	33	468	435	421	6066	5645	0.924772	The result is not significant at p < .05
Cell wall	28	468	440	346	6066	5720	0.75719	The result is not significant at p < .05
Drug	27	468	441	366	6066	5700	0.919595	The result is not significant at p < .05
Oxidation	25	468	443	295	6066	5771	0.65592	The result is not significant at p < .05
Mating	22	468	446	223	6066	5843	0.255343	The result is not significant at p < .05
Adhesion	19	468	449	107	6066	5959	0.002317	The result is significant at p < .05
Iron Homeostasis	17	468	451	115	6066	5951	0.015893	The result is significant at p < .05
Cell cycle	16	468	452	261	6066	5805	0.406037	The result is not significant at p < .05
Respiration	7	468	461	71	6066	5995	0.504647	The result is not significant at p < .05
Metabolism	4	468	464	31	6066	6035	0.313114	The result is not significant at p < .05
Apoptosis	3	468	465	32	6066	6034	0.736769	The result is not significant at p < .05
Heat shock	2	468	466	41	6066	6025	0.767257	The result is not significant at p < .05
